# Supplementary material for: Seasonal influenza mRNA vaccine induces stronger innate and comparable or better adaptive responses than licensed inactivated vaccines
Source: NPJ Vaccines. 2026 May 26;11:108. doi: 10.1038/s41541-026-01492-y (PMC13212880; doi:10.1038/s41541-026-01492-y)
Supplement: Supplementary file 2 — Supplementary information [file 41541_2026_1492_MOESM2_ESM.xlsx]

## Sheet: Suppl. Data 1. DEG_mRNA
logFC	AveExpr	t	P.Value	adj.P.Val	B	qvalue	ProbeID	GeneID
1.26869	7.46198	2.83752	0.0236382	0.0763778	-3.89441	0.0277223	A_01_P1688611	43525
-1.5661	10.316	-4.06891	0.00420139	0.0271135	-2.09286	0.00984118	A_01_P1825261	43526
-0.762973	4.20017	-2.25971	0.0556945	0.134505	-4.76489	0.0488203	A_01_P019226	43528
0.446277	9.11786	2.02848	0.079182	0.170364	-5.10853	0.0618359	A_01_P1680806	43529
-0.274121	1.04493	-0.722586	0.491725	0.612784	-6.66385	0.222418	A_01_P005647	43530
-0.40173	11.0905	-1.13712	0.290858	0.423751	-6.27742	0.153806	A_01_P010558	43531
0.836191	11.8576	1.94511	0.0904702	0.186679	-5.23172	0.0677574	A_01_P1680496	43532
-1.25951	2.40808	-2.47859	0.0404148	0.108538	-4.43892	0.0393952	A_01_P1710226	43534
-0.196747	8.09124	-0.441873	0.671169	0.765299	-6.83872	0.277775	A_01_P1675746	43709
-0.420465	12.5062	-2.20559	0.0604802	0.141842	-4.84606	0.0514834	A_01_P011813	43710
-0.848732	7.08487	-3.40094	0.0102067	0.0452168	-3.03536	0.016412	A_01_P004104	43711
0.612968	4.23656	1.52526	0.168603	0.287914	-5.81085	0.104502	A_01_P001175	43712
0.467198	10.9236	1.03158	0.334705	0.465937	-6.38832	0.169118	A_01_P008764	43713
1.80092	6.87814	2.55022	0.0362863	0.100915	-4.33039	0.0366284	A_01_P1741856	43714
0.831521	8.12165	3.4252	0.00985998	0.0442838	-2.99935	0.0160734	A_01_P1762936	43715
1.63963	3.69424	2.11698	0.0698028	0.156336	-4.98077	0.0567442	A_01_P1753001	43716
1.73733	4.21435	2.15284	0.0661175	0.150766	-4.92772	0.0547224	A_01_P1700916	43717
-0.599807	2.53066	-1.22643	0.257512	0.388105	-6.17772	0.140867	A_01_P1794666	43718
-2.56649	8.34345	-5.93525	0.000463343	0.00810088	0.239377	0.00294031	A_01_P1754916	43719
1.5503	3.65093	1.68734	0.132947	0.243557	-5.59439	0.0884022	A_01_P018071	43720
1.22219	1.94175	2.31905	0.0514185	0.127706	-4.67959	0.0463524	A_01_P1761211	43722
-0.505241	1.33998	-1.08855	0.310426	0.442554	-6.32942	0.160631	A_01_P1722211	43800
-0.39243	1.24663	-0.86077	0.416298	0.54462	-6.55018	0.197677	A_01_P1674001	A1BG
0.598988	4.01006	0.597939	0.567668	0.678578	-6.75079	0.246298	A_01_P1680771	A1CF
-0.711256	2.6952	-1.79804	0.112145	0.215701	-5.43999	0.0782914	A_01_P000448	A2M
1.52122	6.63513	6.33713	0.000286402	0.00637885	0.729943	0.00231528	A_01_P1718881	A4GALT
-0.680097	3.26392	-1.67623	0.134599	0.245633	-5.60905	0.0891557	A_01_P1732701	AAAS
1.12877	7.84181	1.77519	0.116693	0.221709	-5.47301	0.080472	A_01_P1788596	AACS
0.693924	1.92016	1.37825	0.208235	0.33471	-5.99721	0.121487	A_01_P1764096	AADACL4
-1.30445	4.6099	-2.56132	0.0356864	0.0998656	-4.31356	0.0362475	A_01_P1756131	AADAT
0.0519835	7.00892	0.187901	0.855915	0.904042	-6.9273	0.328134	A_01_P001225	AAGAB
-0.558834	9.76011	-2.38691	0.0458904	0.118287	-4.57284	0.0429339	A_01_P005397	AAMDC
0.315581	11.8901	1.00731	0.345487	0.476065	-6.41269	0.172794	A_01_P1720541	AAMP
-0.933024	9.77626	-2.79135	0.025312	0.079823	-3.96442	0.0289728	A_01_P013449	AANAT
0.54351	10.318	1.33537	0.221248	0.349531	-6.0495	0.126867	A_01_P016143	AAR2
-0.998612	1.54553	-1.9488	0.0899684	0.186047	-5.22639	0.067528	A_01_P1739006	AARD
1.59239	6.08623	2.78671	0.0254869	0.0802557	-3.97146	0.0291298	A_01_P1713491	AARS
0.959023	7.84443	3.38029	0.0106374	0.0463565	-3.07334	0.0168257	A_01_P1744681	AARS2
-1.23926	5.67346	-4.1904	0.00346309	0.0243009	-1.90112	0.00882032	A_01_P1755271	AASDH
-0.732727	4.72203	-2.38448	0.0460601	0.118535	-4.57652	0.0430239	A_01_P1727396	AASDHPPT
0.685842	5.94003	1.67313	0.135769	0.247306	-5.61377	0.089763	A_01_P013279	AASS
0.789192	6.52958	1.35966	0.213791	0.341391	-6.02	0.123912	A_01_P015620	ABAT
3.04045	7.14588	7.90593	7.1737962358583e-05	0.00301414	2.18935	0.00109402	A_01_P1722506	ABCA1
-1.95065	3.1107	-3.44193	0.00986865	0.0442888	-2.98988	0.0160752	A_01_P018129	ABCA12
0.7143	1.4212	1.56431	0.159289	0.27646	-5.75968	0.100345	A_01_P009997	ABCA13
0.269224	5.37116	0.623163	0.551836	0.665478	-6.73431	0.241543	A_01_P1678281	ABCA2
0.935285	2.12129	1.48632	0.17838	0.299686	-5.86121	0.108775	A_01_P1675496	ABCA3
-1.69806	6.37742	-3.49161	0.00920393	0.0424814	-2.917	0.0154191	A_01_P1766881	ABCA4
-0.708493	7.53535	-2.79428	0.0248023	0.0787804	-3.95177	0.0285943	A_01_P1710536	ABCA5
-1.8558	4.40128	-4.92597	0.00141926	0.0147422	-0.9485	0.00535086	A_01_P1710501	ABCA6
0.869935	11.4268	1.82536	0.108274	0.210657	-5.4026	0.0764607	A_01_P000528	ABCA7
0.0370771	2.06387	0.0824741	0.936446	0.959153	-6.94324	0.348137	A_01_P1671426	ABCB1
-1.40093	5.80295	-3.32222	0.0116903	0.0489322	-3.16658	0.0177606	A_01_P012232	ABCB10
-0.626421	1.31097	-1.50179	0.174144	0.294629	-5.84125	0.106939	A_01_P013334	ABCB5
-1.03924	8.61713	-3.65209	0.00731254	0.0374622	-2.67892	0.0135974	A_01_P007001	ABCB6
0.777215	8.0608	2.94171	0.0199164	0.068274	-3.72709	0.0247809	A_01_P012559	ABCB7
0.0864667	5.83292	0.299621	0.772555	0.844385	-6.89699	0.30648	A_01_P020186	ABCB8
-1.23692	7.33298	-4.53217	0.00223384	0.0190815	-1.43781	0.00692587	A_01_P1734426	ABCB9
2.18066	7.84369	7.34471	0.000115847	0.0038619	1.69039	0.00140173	A_01_P1712001	ABCC1
0.917011	1.96173	1.88223	0.0994347	0.199062	-5.32192	0.072252	A_01_P001859	ABCC11
-0.695807	4.36263	-1.33546	0.22122	0.349531	-6.04939	0.126867	A_01_P1778111	ABCC12
-2.26415	8.05862	-4.3754	0.00282676	0.021692	-1.67422	0.00787338	A_01_P1760416	ABCC13
1.69888	3.55435	3.38105	0.0107538	0.0466332	-3.07955	0.0169261	A_01_P1697946	ABCC2
1.12891	5.09007	1.63254	0.144137	0.257665	-5.66873	0.0935228	A_01_P002200	ABCC3
0.917601	7.66039	1.50157	0.174492	0.295052	-5.84157	0.107093	A_01_P1758476	ABCC5
-1.93029	4.3607	-3.61788	0.00772129	0.0386747	-2.73307	0.0140375	A_01_P001241	ABCC6
0.413415	1.24909	0.908441	0.392182	0.521179	-6.50733	0.189168	A_01_P1696276	ABCC8
1.47926	2.62743	2.00918	0.0821451	0.174856	-5.13886	0.0634662	A_01_P1681356	ABCC9
-1.60282	2.69577	-3.32522	0.0116404	0.0487875	-3.16212	0.017708	A_01_P1829486	ABCD1
-0.74703	1.83827	-1.10992	0.30169	0.433924	-6.30674	0.157498	A_01_P1732161	ABCD2
-1.34368	5.97181	-3.35857	0.0111019	0.0474566	-3.11277	0.017225	A_01_P009417	ABCD3
0.432637	9.41429	1.88268	0.0987372	0.198211	-5.31984	0.0719431	A_01_P1750486	ABCD4
-1.05451	8.70484	-4.00981	0.00441704	0.0279292	-2.15602	0.0101373	A_01_P018607	ABCE1
1.59874	7.75639	2.79474	0.0251849	0.0795803	-3.95927	0.0288847	A_01_P1670671	ABCF1
1.4985	6.5238	2.90105	0.021522	0.0718521	-3.79819	0.0260796	A_01_P1762911	ABCF2
-0.0552339	10.0872	-0.237577	0.818534	0.878212	-6.91551	0.318758	A_01_P000568	ABCF3
-0.82882	7.95749	-3.34486	0.0110592	0.047336	-3.11887	0.0171812	A_01_P1670811	ABCG2
-0.702879	5.69847	-1.97291	0.0867611	0.181418	-5.19154	0.0658479	A_01_P019583	ABCG4
-1.5505	4.51625	-3.56355	0.00832516	0.0402482	-2.81198	0.0146086	A_01_P018732	ABCG5
-1.97949	2.42897	-1.87607	0.100357	0.200384	-5.3307	0.072732	A_01_P008262	ABCG8
0.946652	6.94757	2.24842	0.0572159	0.136845	-4.78545	0.0496697	A_01_P012079	ABHD1
0.144264	11.2083	0.708645	0.499854	0.619374	-6.67433	0.22481	A_01_P005361	ABHD11
-0.419471	6.93329	-1.63385	0.143216	0.256404	-5.66652	0.0930652	A_01_P1814446	ABHD12
-1.18489	9.85633	-2.38829	0.0463109	0.118964	-4.57536	0.0431795	A_01_P1715241	ABHD13
-0.183879	5.53952	-0.454172	0.662688	0.758355	-6.83269	0.275255	A_01_P002386	ABHD15
0.246604	11.9706	1.30778	0.229393	0.358528	-6.08291	0.130132	A_01_P000163	ABHD16A
-0.57308	4.2239	-1.41053	0.198884	0.324039	-5.9572	0.117614	A_01_P1715446	ABHD16B
-1.34604	10.2365	-5.37606	0.000818697	0.0108841	-0.373874	0.00395054	A_01_P010797	ABHD17A
-0.239546	1.70428	-0.522568	0.616505	0.719422	-6.79632	0.261123	A_01_P020170	ABHD17B
-1.88753	9.12224	-3.14975	0.0149707	0.0569448	-3.42359	0.0206688	A_01_P1720271	ABHD18
0.185154	9.36888	0.580698	0.578641	0.687826	-6.7617	0.249655	A_01_P009473	ABHD3
-0.728482	5.811	-1.69183	0.132068	0.242433	-5.58825	0.0879939	A_01_P1686261	ABHD4
-0.358438	10.2584	-1.06634	0.31972	0.451248	-6.35266	0.163786	A_01_P003905	ABHD5
3.36409	10.3556	10.937	7.66551549423344e-06	0.0011465	4.43965	0.000416137	A_01_P006872	ABHD6
-1.49955	11.2327	-6.03989	0.000404758	0.00754015	0.375472	0.00273679	A_01_P010133	ABHD8
0.363856	9.6828	1.59657	0.151309	0.266244	-5.71658	0.0966365	A_01_P1728666	ABI1
-2.45562	2.94838	-5.07711	0.0012019	0.0135141	-0.768731	0.00490511	A_01_P1773026	ABI2
0.656805	9.96526	2.18916	0.0625826	0.145212	-4.8738	0.0527065	A_01_P018601	ABI3
0.53064	9.22383	2.14414	0.0664121	0.151119	-4.93771	0.0548505	A_01_P010535	ABITRAM
0.251606	2.43545	0.471924	0.65054	0.748126	-6.82371	0.271542	A_01_P1700546	ABL1
3.08024	4.79784	7.89033	7.26959663012549e-05	0.00303295	2.17566	0.00110085	A_01_P1770161	ABL2
1.04933	9.61245	2.13886	0.0675302	0.15267	-4.94842	0.0554135	A_01_P1681016	ABLIM1
0.373945	1.38544	0.955796	0.368806	0.498187	-6.46342	0.180823	A_01_P1687816	ABLIM2
-2.08423	5.71859	-4.46828	0.00251379	0.020382	-1.55009	0.0073979	A_01_P1687561	ABLIM3
-0.354816	4.36615	-0.861926	0.415701	0.544221	-6.54917	0.197532	A_01_P1678331	ABO
1.90618	6.32684	4.71629	0.00184916	0.0170777	-1.22504	0.00619855	A_01_P003663	ABR
-1.45338	1.64276	-2.29285	0.0534972	0.130961	-4.71893	0.047534	A_01_P1812056	ABRA
-0.504079	10.6368	-2.26495	0.0552523	0.13379	-4.75702	0.0485609	A_01_P1685381	ABRACL
-1.09791	5.20459	-2.9495	0.0200418	0.0685149	-3.72493	0.0248683	A_01_P1754748	ABRAXAS1
-0.202013	8.20806	-0.807561	0.44406	0.570205	-6.5962	0.206963	A_01_P019408	ABRAXAS2
1.70167	11.1568	6.71633	0.000206775	0.00536241	1.08376	0.00194635	A_01_P1758311	ACAA1
-0.317371	4.71167	-0.959443	0.367101	0.496872	-6.45991	0.180346	A_01_P1833681	ACAA2
1.24913	7.28	1.63624	0.143356	0.256597	-5.66375	0.093135	A_01_P012785	ACACA
0.520111	1.90105	0.98085	0.357546	0.487547	-6.43876	0.176961	A_01_P1733921	ACACB
-0.557472	5.06624	-1.88351	0.0986141	0.198053	-5.31865	0.0718857	A_01_P1694696	ACAD8
0.178798	7.48698	0.482585	0.643298	0.742202	-6.81816	0.269391	A_01_P015548	ACAD9
-0.392393	1.44811	-1.17032	0.277515	0.40976	-6.24138	0.148727	A_01_P013973	ACADL
-1.07238	9.26674	-2.93457	0.0204862	0.0695877	-3.74749	0.0252577	A_01_P011009	ACADM
-0.563863	10.5887	-2.24768	0.056954	0.136603	-4.78446	0.0495819	A_01_P016874	ACADS
0.587227	6.62253	1.42284	0.195418	0.320211	-5.9418	0.116225	A_01_P1681106	ACADSB
0.815947	9.20967	2.98104	0.0189849	0.0660987	-3.67295	0.0239914	A_01_P1708236	ACADVL
-0.54552	5.60829	-1.2336	0.25498	0.385489	-6.1695	0.139918	A_01_P006998	ACAN
0.112202	11.214	0.340262	0.743086	0.821999	-6.88248	0.298355	A_01_P1708261	ACAP1
1.25906	9.13153	4.45788	0.00252776	0.0204167	-1.5585	0.00741048	A_01_P1689841	ACAP2
0.31859	3.50203	0.548148	0.59968	0.705382	-6.7815	0.256027	A_01_P1763391	ACAP3
-0.396357	8.42038	-1.40891	0.199065	0.324289	-5.95927	0.117705	A_01_P003564	ACAT1
-0.897256	8.67468	-2.84034	0.02354	0.07615	-3.89014	0.0276396	A_01_P003045	ACBD3
-2.52818	8.61079	-5.65405	0.000626536	0.00946344	-0.0793089	0.00343487	A_01_P1710101	ACBD4
-0.520629	4.98731	-1.44269	0.18994	0.313635	-5.91681	0.113838	A_01_P1771241	ACBD5
0.444391	8.9582	1.27204	0.241756	0.371954	-6.12488	0.135005	A_01_P019248	ACBD6
0.783422	1.5323	1.60477	0.150136	0.264904	-5.70597	0.0961502	A_01_P1728401	ACBD7
0.858893	5.9477	1.70706	0.129124	0.238464	-5.56737	0.0865533	A_01_P1725966	ACCS
-0.434771	2.51487	-0.7126	0.497876	0.617727	-6.671	0.224212	A_01_P1725971	ACCSL
0.411169	10.2489	1.20172	0.266404	0.3977	-6.20582	0.14435	A_01_P1713191	ACD
-0.705238	1.24046	-1.1531	0.284642	0.417071	-6.25995	0.151381	A_01_P1675136	ACE
-0.591289	1.41273	-0.90889	0.39196	0.521	-6.50692	0.189103	A_01_P1671666	ACE2
-0.902303	2.92508	-1.95337	0.0893527	0.185217	-5.2198	0.0672267	A_01_P016860	ACER1
-0.868444	8.52702	-3.50722	0.0087776	0.0413343	-2.87804	0.0150028	A_01_P009245	ACER2
0.860302	2.14342	1.62243	0.146295	0.260221	-5.68232	0.0944504	A_01_P1698366	ACHE
0.92387	8.98245	2.37446	0.0472889	0.120676	-4.59622	0.0438008	A_01_P018248	ACIN1
-1.41311	9.3059	-4.97666	0.00134541	0.0142836	-0.889819	0.00518441	A_01_P1698417	ACKR1
0.129597	3.98587	0.221235	0.830873	0.887127	-6.91964	0.321994	A_01_P1778226	ACKR2
0.700126	4.64788	1.39927	0.202102	0.327687	-5.97121	0.118938	A_01_P1678191	ACKR3
-0.768932	5.17058	-1.93341	0.0920759	0.188961	-5.24857	0.0685859	A_01_P007617	ACKR4
1.45148	7.54171	3.03911	0.0175791	0.0629307	-3.58976	0.0228415	A_01_P1674956	ACLY
-0.196147	7.50683	-0.371592	0.720578	0.804094	-6.87015	0.291856	A_01_P010602	ACO1
1.35851	10.141	2.71046	0.0285481	0.0864732	-4.08718	0.0313865	A_01_P1677467	ACO2
0.102631	4.82354	0.260353	0.801667	0.865621	-6.90913	0.314188	A_01_P1766126	ACOT11
0.217606	2.63219	0.194667	0.850875	0.900454	-6.92581	0.326831	A_01_P019404	ACOT12
-0.152978	9.2413	-0.67551	0.519518	0.636937	-6.69852	0.231184	A_01_P004939	ACOT13
-0.482897	9.54839	-1.5554	0.161371	0.279034	-5.77141	0.101279	A_01_P011165	ACOT2
1.59594	2.90196	2.8788	0.0222398	0.0733468	-3.83188	0.0266221	A_01_P016416	ACOT4
-0.693507	5.27224	-1.55946	0.16042	0.277854	-5.76607	0.100851	A_01_P1750446	ACOT6
-1.51229	8.42896	-4.1953	0.00356191	0.0247388	-1.91855	0.00897926	A_01_P1763691	ACOT7
0.521032	8.46173	2.30451	0.0520217	0.128546	-4.69744	0.0466574	A_01_P1716111	ACOT8
1.79569	9.98915	5.47456	0.000763641	0.0104536	-0.288581	0.00379427	A_01_P1739921	ACOT9
-1.87074	8.18584	-4.24909	0.00332261	0.0237217	-1.84507	0.0086101	A_01_P1823871	ACOX1
0.198437	2.37441	0.230311	0.824069	0.882041	-6.91735	0.320148	A_01_P1757416	ACOX2
-1.24236	7.16517	-3.5061	0.00901924	0.0420017	-2.8958	0.015245	A_01_P1807033	ACOX3
1.14961	9.58103	2.8941	0.0217436	0.0723297	-3.80871	0.026253	A_01_P018700	ACP2
-0.400081	4.50329	-1.10634	0.302887	0.435235	-6.31078	0.157974	A_01_P1706101	ACP4
-1.70992	8.11559	-5.41342	0.000817685	0.0108841	-0.360931	0.00395054	A_01_P1673281	ACP5
0.942847	7.63825	3.22019	0.0134379	0.0530842	-3.31445	0.0192676	A_01_P1767551	ACP6
3.43656	5.48248	10.078	1.35939057884665e-05	0.00145312	3.87592	0.000527428	A_01_P1759196	ACPP
-2.34625	6.23187	-4.8934	0.00149322	0.0151243	-0.998604	0.00548955	A_01_P016409	ACR
-1.50333	6.56859	-4.62668	0.00206397	0.0181253	-1.34141	0.00657881	A_01_P005250	ACRBP
-0.639733	2.38058	-1.22003	0.259789	0.390867	-6.18503	0.14187	A_01_P1727916	ACRV1
-0.051178	1.57278	-0.0700372	0.946014	0.965419	-6.94431	0.350411	A_01_P1673151	ACSBG2
0.226464	9.00652	0.685702	0.51374	0.632036	-6.69083	0.229405	A_01_P1674786	ACSF2
2.43849	9.3639	7.17464	0.00013683	0.00430712	1.51949	0.00156332	A_01_P1756306	ACSL1
-0.447286	7.20423	-0.837803	0.428289	0.555621	-6.57016	0.201669	A_01_P1788846	ACSL3
0.425203	10.3601	0.627929	0.548874	0.662712	-6.73113	0.24054	A_01_P1694361	ACSL4
1.2257	7.56696	3.93566	0.00501327	0.0301183	-2.27912	0.0109318	A_01_P1730686	ACSL5
-1.35393	9.63581	-5.70226	0.000561164	0.00890145	0.0215717	0.00323089	A_01_P1752981	ACSL6
-2.27972	9.07802	-4.72197	0.0018364	0.0170259	-1.21771	0.00617977	A_01_P016197	ACSM3
1.32561	2.05009	2.04625	0.077676	0.168096	-5.08474	0.0610127	A_01_P1712101	ACSM5
-0.290578	4.56215	-0.863517	0.414477	0.543269	-6.54821	0.197186	A_01_P1717541	ACSS1
1.3429	7.43998	3.80788	0.0059535	0.033266	-2.46005	0.0120743	A_01_P016343	ACSS2
-0.752835	10.5726	-2.91717	0.0208745	0.0704528	-3.77014	0.0255717	A_01_P1771016	ACTA1
-1.24537	8.76593	-2.38096	0.0468264	0.119822	-4.58642	0.0434909	A_01_P006531	ACTA2
1.17494	13.5356	4.28714	0.00316393	0.0230731	-1.79336	0.00837467	A_01_P1678616	ACTB
0.612774	2.80506	1.34621	0.217819	0.34586	-6.03641	0.125534	A_01_P1751981	ACTBL2
0.365997	14.202	2.05487	0.0760703	0.165677	-5.06977	0.0601346	A_01_P1675370	ACTG1
-0.513511	4.80451	-1.06834	0.318871	0.450408	-6.35058	0.163481	A_01_P016832	ACTG2
-1.09473	6.61856	-3.74466	0.00637443	0.0347398	-2.53879	0.0126092	A_01_P1716701	ACTL10
0.123627	8.47008	0.418754	0.687246	0.777812	-6.84964	0.282317	A_01_P002372	ACTL6A
-2.4888	8.856	-6.53343	0.00025176	0.00598111	0.881532	0.00217092	A_01_P008381	ACTL6B
-0.995769	1.93709	-1.46556	0.1838	0.306389	-5.88778	0.111208	A_01_P1722471	ACTL7A
-1.36728	2.30591	-3.8066	0.00578807	0.0328276	-2.442	0.0119152	A_01_P000881	ACTL7B
-0.23299	5.33016	-0.742851	0.480141	0.602164	-6.64822	0.218563	A_01_P1764316	ACTL8
-0.440891	4.73715	-1.13741	0.290745	0.423647	-6.2771	0.153768	A_01_P1811076	ACTN1
-2.37406	2.23913	-4.06449	0.00422592	0.0272275	-2.099	0.00988256	A_01_P001520	ACTN2
-0.0435799	6.29001	-0.0825646	0.93638	0.959152	-6.94323	0.348136	A_01_P000639	ACTN3
-1.94413	4.73709	-4.86759	0.00154004	0.015401	-1.0313	0.00558999	A_01_P1786916	ACTN4
-0.108236	10.746	-0.500576	0.630944	0.73189	-6.80876	0.265649	A_01_P002025	ACTR10
1.29912	8.15071	3.33017	0.0115588	0.0485697	-3.1548	0.017629	A_01_P002509	ACTR1A
-0.965897	11.1228	-4.53502	0.00222022	0.0190271	-1.43218	0.00690613	A_01_P007486	ACTR1B
1.23463	8.83978	4.13322	0.00386169	0.0258835	-2.00388	0.00939475	A_01_P1718061	ACTR2
0.845437	12.2612	3.54636	0.00848415	0.0405747	-2.83385	0.0147271	A_01_P017246	ACTR3
-1.83994	7.05731	-3.38404	0.0107084	0.0465466	-3.07513	0.0168947	A_01_P1832356	ACTR3B
1.52535	7.32765	2.5541	0.0360753	0.100504	-4.3245	0.0364793	A_01_P000598	ACTR5
1.13014	8.88978	2.39738	0.0456801	0.117963	-4.56166	0.042816	A_01_P1757491	ACTR8
-2.09836	2.78508	-4.88973	0.00146258	0.0149696	-0.984458	0.00543342	A_01_P015006	ACTRT1
-0.245566	1.43965	-0.747709	0.477295	0.599765	-6.64452	0.217692	A_01_P1763581	ACTRT2
0.288016	2.8565	0.487322	0.640092	0.739472	-6.81566	0.268401	A_01_P019336	ACTRT3
0.00623382	7.73011	0.0256349	0.980214	0.98752	-6.9467	0.358433	A_01_P005399	ACVR1
-1.15583	3.86777	-3.03542	0.0174139	0.0625466	-3.58703	0.0227021	A_01_P1719391	ACVR1C
-0.587812	1.65706	-1.03108	0.334923	0.466159	-6.38882	0.169198	A_01_P1732581	ACVRL1
-0.026749	6.24764	-0.0810927	0.937512	0.959569	-6.94337	0.348288	A_01_P1745331	ACYP1
3.7205	6.34838	3.74507	0.00648406	0.0349812	-2.54979	0.0126969	A_01_P1780521	ADA2
-0.423516	1.57289	-0.981219	0.35725	0.487416	-6.43853	0.176914	A_01_P017809	ADAD1
0.668996	6.92089	1.9477	0.0901184	0.186265	-5.22799	0.0676073	A_01_P013757	ADAD2
-0.404364	5.92399	-1.54727	0.162654	0.280682	-5.78189	0.101877	A_01_P1685741	ADAL
-1.42939	2.34908	-2.75447	0.0267372	0.0828193	-4.02037	0.0300603	A_01_P1682111	ADAM1
-0.53784	10.4993	-1.81627	0.109755	0.212418	-5.41542	0.0770997	A_01_P1790026	ADAM10
-0.552122	2.80518	-0.953369	0.370409	0.499756	-6.46527	0.181393	A_01_P1710061	ADAM11
-2.0974	4.36973	-4.00848	0.00455041	0.0284167	-2.17702	0.0103142	A_01_P1681126	ADAM12
0.631115	7.18201	1.83259	0.107111	0.209315	-5.3924	0.0759735	A_01_P1768071	ADAM15
1.04802	7.08527	2.91443	0.0211022	0.0709703	-3.77795	0.0257596	A_01_P1734861	ADAM17
0.931306	4.24902	2.64004	0.0312964	0.091748	-4.18775	0.0333011	A_01_P1753596	ADAM19
0.0455897	1.27723	0.13795	0.893891	0.929897	-6.9364	0.337518	A_01_P1810511	ADAM21
-0.457512	2.16849	-0.523392	0.615959	0.718962	-6.79585	0.260956	A_01_P1761931	ADAM22
-0.981857	17.3288	-6.35235	0.000286072	0.00637885	0.734609	0.00231528	A_01_P1817326	ADAM23
4.35143	5.18063	7.93817	6.98024726129662e-05	0.00299094	2.21756	0.0010856	A_01_P1737691	ADAM28
-0.163047	4.13066	-0.430063	0.679264	0.77168	-6.84446	0.280091	A_01_P005631	ADAM29
-0.84108	4.05838	-1.72406	0.125909	0.234346	-5.54397	0.085059	A_01_P001974	ADAM32
1.73845	10.7955	3.34496	0.0113184	0.0479535	-3.1329	0.0174053	A_01_P1676961	ADAM33
-0.205479	1.20961	-0.607408	0.561414	0.673442	-6.74498	0.244434	A_01_P1737701	ADAM7
1.28075	10.3987	5.84739	0.00047908	0.00825914	0.188399	0.00299776	A_01_P1731191	ADAM8
4.96347	3.52205	8.04247	6.39314408207148e-05	0.00285781	2.30812	0.00103728	A_01_P013938	ADAMDEC1
-1.89943	4.01895	-3.67217	0.00716455	0.0369668	-2.65458	0.0134176	A_01_P1802341	ADAMTS1
-1.81853	4.47208	-3.64614	0.00742596	0.0377644	-2.69218	0.0137071	A_01_P1703221	ADAMTS10
-0.109451	1.48928	-0.231232	0.823379	0.88158	-6.91711	0.319981	A_01_P016923	ADAMTS12
-1.20832	3.94074	-2.6506	0.0312171	0.0915494	-4.17806	0.033229	A_01_P1700141	ADAMTS13
-2.12665	8.00443	-5.19605	0.00104697	0.0124865	-0.622591	0.00453213	A_01_P014331	ADAMTS15
-0.748047	3.81281	-2.08153	0.0730504	0.161302	-5.03049	0.0585467	A_01_P1807241	ADAMTS16
-2.82865	6.9089	-7.46552	0.000105204	0.00364324	1.79296	0.00132236	A_01_P1749006	ADAMTS17
2.64495	4.42468	4.1289	0.00388354	0.0259641	-2.00984	0.00942401	A_01_P1779356	ADAMTS18
2.01411	3.98106	4.98871	0.00132141	0.0141552	-0.871899	0.0051378	A_01_P1754071	ADAMTS2
1.4419	2.13766	2.67354	0.0301649	0.0895235	-4.14323	0.0324937	A_01_P013235	ADAMTS20
-2.34243	3.12157	-3.32436	0.0116547	0.0488214	-3.1634	0.0177203	A_01_P019553	ADAMTS3
-0.900183	4.70923	-2.91857	0.0206087	0.069824	-3.76224	0.0253435	A_01_P019280	ADAMTS6
-0.76449	5.00808	-1.9748	0.0865144	0.181093	-5.1888	0.06573	A_01_P016559	ADAMTS8
1.29982	1.80159	1.62092	0.146619	0.260543	-5.68434	0.0945674	A_01_P1757361	ADAMTS9
0.355391	4.13355	0.623431	0.551669	0.665343	-6.73413	0.241495	A_01_P017108	ADAMTSL1
-0.677921	7.42641	-2.12883	0.0685628	0.154368	-4.96326	0.0560299	A_01_P002192	ADAMTSL2
-1.48034	2.30833	-2.7306	0.0277043	0.0847814	-4.05661	0.0307725	A_01_P001401	ADAMTSL3
2.9775	8.15004	7.1661	0.000137908	0.0043194	1.51132	0.00156778	A_01_P016724	ADAMTSL4
-0.379279	2.29932	-0.986195	0.354609	0.484875	-6.43402	0.175992	A_01_P1702611	ADAMTSL5
0.39674	5.49672	1.10531	0.303558	0.435838	-6.31166	0.158193	A_01_P1760456	ADAP1
2.65643	10.4533	11.1221	6.0282909732516e-06	0.00103427	4.66261	0.000375401	A_01_P1823491	ADAR
-0.19064	5.59631	-0.687562	0.51231	0.631027	-6.68984	0.229039	A_01_P1713586	ADAT1
0.538989	13.4615	1.7834	0.115274	0.219747	-5.46155	0.0797597	A_01_P1745916	ADAT2
1.39303	8.42727	2.25931	0.0562807	0.135467	-4.76916	0.0491694	A_01_P000793	ADCK1
-0.931341	6.39475	-3.24421	0.0128383	0.0517118	-3.27197	0.0187695	A_01_P1762611	ADCK2
-1.39531	9.5844	-4.38592	0.00278925	0.0215012	-1.66009	0.00780412	A_01_P018631	ADCK5
-0.864128	3.80945	-1.9571	0.0888526	0.184445	-5.21442	0.0669466	A_01_P1802806	ADCY1
1.76659	1.82589	2.42	0.0441467	0.115495	-4.52751	0.0419205	A_01_P1751386	ADCY2
-0.723172	4.28746	-1.86225	0.102357	0.203011	-5.35015	0.0736855	A_01_P1756946	ADCY5
-0.611382	6.33686	-2.02798	0.0795591	0.170932	-5.11041	0.0620419	A_01_P017675	ADCY6
1.54215	8.5217	5.08403	0.00119222	0.0134628	-0.760167	0.00488649	A_01_P1712801	ADCY7
1.44256	3.60061	1.725	0.125734	0.234113	-5.54267	0.0849743	A_01_P1711716	ADCY9
0.979154	5.27227	1.26523	0.244056	0.374203	-6.13285	0.135822	A_01_P1785576	ADCYAP1R1
1.67485	5.92158	3.34186	0.0113683	0.0480424	-3.13748	0.0174376	A_01_P1693216	ADD1
-1.75864	7.53125	-5.66727	0.000617569	0.00942083	-0.0640729	0.00341941	A_01_P1735911	ADD2
-0.867247	11.8508	-3.51833	0.00883274	0.0414957	-2.87552	0.0150614	A_01_P004536	ADD3
-0.329596	1.21419	-0.886159	0.402898	0.531616	-6.52806	0.192957	A_01_P1745866	ADGB
-0.764775	3.94263	-2.00042	0.0828203	0.175853	-5.15022	0.0638279	A_01_P1797386	ADGRA2
-1.4886	5.03759	-2.92715	0.020711	0.0700819	-3.75871	0.0254371	A_01_P1800286	ADGRB2
-0.254511	2.67358	-0.384226	0.711582	0.797098	-6.86489	0.289317	A_01_P1745061	ADGRB3
-1.90811	10.3725	-3.45674	0.00966529	0.0437134	-2.96813	0.0158663	A_01_P1709486	ADGRD1
-1.18257	4.06054	-2.62788	0.0322969	0.0936681	-4.21256	0.033998	A_01_P1721996	ADGRD2
2.6458	8.37758	8.04844	6.3612326380775e-05	0.00285781	2.31327	0.00103728	A_01_P1703701	ADGRE2
1.73823	8.82236	6.83927	0.000173957	0.00487839	1.2525	0.00177067	A_01_P1703696	ADGRE5
0.137108	3.48553	0.38982	0.707444	0.793684	-6.86265	0.288078	A_01_P005900	ADGRF2
-1.21932	5.34649	-2.9106	0.0212216	0.0712207	-3.78375	0.0258505	A_01_P012593	ADGRF3
1.86982	2.0746	3.16751	0.0145919	0.0559602	-3.39701	0.0203114	A_01_P010873	ADGRF5
1.18495	2.52455	2.38175	0.0467711	0.119751	-4.58524	0.0434651	A_01_P1672066	ADGRG1
-2.45242	10.8544	-5.38066	0.000848376	0.011122	-0.399925	0.00403685	A_01_P1712956	ADGRG3
-1.55512	7.48314	-6.03807	0.000390763	0.00742824	0.403125	0.00269617	A_01_P1699431	ADGRG5
-2.41519	4.75053	-6.04485	0.000413036	0.00763795	0.360609	0.00277229	A_01_P1745936	ADGRG6
-1.3321	5.09511	-3.41141	0.0103023	0.0454406	-3.03479	0.0164932	A_01_P1703691	ADGRL1
-1.77184	2.04173	-3.65116	0.00737468	0.0376346	-2.68491	0.0136599	A_01_P1766541	ADGRL2
0.163284	3.81759	0.401483	0.69932	0.786908	-6.85747	0.285618	A_01_P1688136	ADGRL3
1.32562	2.20843	2.96719	0.0194637	0.0672038	-3.6964	0.0243925	A_01_P1766511	ADGRL4
-1.37548	2.7267	-2.49038	0.0397036	0.107356	-4.42108	0.038966	A_01_P1671311	ADH1A
0.675201	10.7417	1.7507	0.121024	0.227769	-5.5071	0.0826714	A_01_P1688246	ADH5
0.707507	1.41936	1.64725	0.140882	0.25388	-5.64876	0.0921489	A_01_P1755451	ADH6
-0.0545971	3.85933	-0.147626	0.886507	0.925381	-6.93485	0.335879	A_01_P1738346	ADHFE1
0.597159	5.71344	1.2182	0.260447	0.391565	-6.18712	0.142123	A_01_P1734811	ADI1
-1.25159	12.5355	-5.6779	0.000587402	0.00911028	-0.021577	0.00330669	A_01_P008109	ADIPOR1
-1.04226	6.78974	-3.94804	0.0047759	0.0292349	-2.24001	0.0106112	A_01_P1729496	ADK
3.75299	6.28442	12.8785	2.16447381853307e-06	0.000685082	5.63946	0.000248659	A_01_P014389	ADM
-1.60441	4.97553	-3.05608	0.0171499	0.0618914	-3.56422	0.0224642	A_01_P1719161	ADM2
-0.184189	6.75761	-0.639057	0.541785	0.656185	-6.72384	0.23817	A_01_P014793	ADNP
-0.329888	6.36997	-1.30535	0.23018	0.359345	-6.08582	0.130429	A_01_P012317	ADNP2
-0.809132	6.04167	-3.00529	0.0181266	0.0642045	-3.63035	0.0233038	A_01_P016666	ADO
-0.502887	4.85645	-1.62645	0.14479	0.258444	-5.6765	0.0938054	A_01_P019446	ADORA1
0.00152521	9.21243	0.0044316	0.996581	0.997693	-6.94705	0.362125	A_01_P010976	ADORA2A
-1.02356	8.17108	-3.53585	0.00859458	0.0408584	-2.8481	0.0148301	A_01_P012824	ADORA3
2.04358	8.13653	6.99455	0.000159257	0.00468586	1.35783	0.00170079	A_01_P1771121	ADPGK
1.65421	10.7577	6.38573	0.000286473	0.00637885	0.741597	0.00231528	A_01_P016085	ADPRH
0.443827	12.4973	2.4147	0.0439914	0.115178	-4.53068	0.0418052	A_01_P010050	ADPRHL2
0.153974	8.42898	0.613314	0.557703	0.670479	-6.74113	0.243359	A_01_P001251	ADPRM
0.695304	6.53444	2.11681	0.0698204	0.156336	-4.98101	0.0567442	A_01_P1670846	ADRA1A
-0.636846	1.68457	-1.54409	0.163597	0.281961	-5.78612	0.102341	A_01_P1696466	ADRA1D
-0.167436	2.13052	-0.470268	0.651459	0.748856	-6.82477	0.271807	A_01_P1672801	ADRA2B
-2.36662	12.721	-6.47216	0.000267482	0.00615182	0.817915	0.00223288	A_01_P1763073	ADRA2C
-0.397244	5.51443	-1.23892	0.252849	0.383188	-6.16354	0.139083	A_01_P1670701	ADRB2
1.46853	1.57638	4.14801	0.00365785	0.0251118	-1.95917	0.00911466	A_01_P1670821	ADRB3
0.137636	8.81216	0.556711	0.593851	0.700558	-6.77666	0.254276	A_01_P1715636	ADRM1
0.139568	7.12971	0.402351	0.698761	0.786578	-6.85704	0.285498	A_01_P1815256	ADSL
-0.589412	10.2429	-2.84623	0.0229503	0.0749904	-3.87248	0.0272187	A_01_P012737	ADSS
-0.723897	2.71428	-1.56991	0.157992	0.27479	-5.75228	0.0997384	A_01_P1684566	ADTRP
-0.288412	7.59666	-0.419477	0.686742	0.777478	-6.8493	0.282196	A_01_P1761346	AEBP1
0.926298	5.11675	2.16762	0.0646559	0.148473	-4.90581	0.05389	A_01_P1731931	AEBP2
-0.693938	3.08413	-1.55167	0.162113	0.279952	-5.77627	0.101612	A_01_P1748731	AEN
-0.726267	12.6203	-2.34849	0.0491808	0.123882	-4.63533	0.0449645	A_01_P1702766	AES
-2.05201	5.88943	-5.01795	0.00128824	0.01396	-0.842207	0.00506696	A_01_P1754211	AFAP1
-0.852931	2.99877	-1.91166	0.0949779	0.193148	-5.27942	0.0701054	A_01_P1687566	AFAP1L1
-1.57938	4.46957	-4.67726	0.00185832	0.0171224	-1.24411	0.00621477	A_01_P1792181	AFDN
2.37522	9.10715	9.37623	2.02126926784206e-05	0.00176073	3.46554	0.000639077	A_01_P1688206	AFF1
-1.23721	3.84163	-2.4754	0.0406095	0.108877	-4.44375	0.0395181	A_01_P1818656	AFF3
-0.101891	6.49507	-0.313771	0.762329	0.836476	-6.89208	0.30361	A_01_P1753016	AFF4
0.339608	6.10664	1.11696	0.298581	0.430886	-6.29943	0.156395	A_01_P1746641	AFG1L
0.811523	10.2541	2.78348	0.0256092	0.080504	-3.97635	0.0292199	A_01_P1676086	AFG3L2
-0.53042	1.50992	-1.27539	0.240312	0.370325	-6.12113	0.134414	A_01_P1755041	AFM
1.15668	5.15168	2.66223	0.0306791	0.0905186	-4.1604	0.0328549	A_01_P1710871	AFMID
-0.983297	1.60513	-1.87405	0.100663	0.200755	-5.33358	0.0728664	A_01_P018114	AFP
0.445226	9.07768	1.62295	0.14589	0.259803	-5.68144	0.0942989	A_01_P1682651	AFTPH
0.714948	8.46785	3.18954	0.0138396	0.0540604	-3.35168	0.0196219	A_01_P1830761	AGA
0.431429	4.21218	1.2892	0.235454	0.365002	-6.105	0.132482	A_01_P1678181	AGAP1
0.350247	2.68929	0.641044	0.540773	0.655196	-6.72225	0.237811	A_01_P1732991	AGAP2
-0.85557	3.78321	-1.72315	0.12608	0.234591	-5.54523	0.0851477	A_01_P1762891	AGAP3
-0.27308	1.27808	-0.552611	0.59677	0.702842	-6.77885	0.255105	A_01_P1809846	AGBL1
-2.33428	8.68541	-5.73051	0.000576613	0.00902728	0.00844346	0.00327656	A_01_P1725821	AGBL2
-0.118437	3.80188	-0.282334	0.785385	0.85331	-6.9025	0.309719	A_01_P1765921	AGBL4
0.802327	5.85763	1.81867	0.109363	0.211943	-5.41204	0.0769274	A_01_P012959	AGBL5
-1.82638	11.3256	-4.88669	0.00150524	0.0151743	-1.0071	0.0055077	A_01_P1743826	AGER
-0.726744	7.11918	-1.56773	0.158495	0.275441	-5.75515	0.0999746	A_01_P1775396	AGFG1
-0.86258	4.8734	-1.93883	0.0913288	0.187896	-5.24077	0.0681992	A_01_P1804196	AGFG2
-0.413414	6.58019	-1.42726	0.193734	0.318044	-5.93632	0.115438	A_01_P1687156	AGGF1
1.78847	9.538	4.89919	0.00148292	0.0150642	-0.991276	0.00546775	A_01_P017732	AGK
-1.78056	8.2761	-4.05887	0.00425732	0.0273483	-2.10681	0.0099264	A_01_P014057	AGL
-2.94185	5.74307	-8.79216	3.49025019007781e-05	0.0021503	2.92774	0.000780479	A_01_P1701086	AGMAT
1.03142	8.98539	2.41916	0.0442027	0.115578	-4.52878	0.0419506	A_01_P019469	AGO1
1.27455	8.79442	2.48133	0.0402483	0.108284	-4.43477	0.039303	A_01_P1765251	AGO3
0.0870052	9.26174	0.291703	0.778498	0.848269	-6.8995	0.30789	A_01_P1776141	AGO4
0.984711	12.2751	2.48143	0.0402422	0.108282	-4.43462	0.0393024	A_01_P010002	AGPAT1
0.723937	6.20838	2.6292	0.0317855	0.0926677	-4.2039	0.0336349	A_01_P1721400	AGPAT2
0.24826	9.03786	0.894554	0.398945	0.52766	-6.52018	0.191521	A_01_P1689916	AGPAT3
1.13795	5.69135	2.76475	0.0263319	0.0819954	-4.00478	0.0297612	A_01_P1790586	AGPAT4
-1.8668	5.47686	-5.07074	0.00121088	0.0135724	-0.776615	0.00492628	A_01_P1774426	AGPAT5
-0.393414	10.6403	-1.23548	0.254318	0.384753	-6.16733	0.139651	A_01_P009029	AGPS
-0.121243	1.08406	-0.365482	0.724787	0.807465	-6.87277	0.29308	A_01_P1761731	AGR2
1.702	2.84673	3.28129	0.0123927	0.0506202	-3.22732	0.0183732	A_01_P1832691	AGRN
-1.8026	5.41854	-3.74677	0.00646906	0.0349559	-2.54735	0.0126877	A_01_P1713176	AGRP
-0.845343	3.00656	-1.14382	0.288238	0.420966	-6.27012	0.152795	A_01_P1770986	AGT
0.146707	8.71278	0.299183	0.773004	0.844643	-6.89705	0.306574	A_01_P1723826	AGTPBP1
-0.139607	3.77246	-0.212623	0.837343	0.891713	-6.92173	0.323658	A_01_P010350	AGTR1
-1.89188	2.33379	-2.80291	0.0248817	0.078937	-3.94689	0.0286512	A_01_P1741776	AGTR2
0.902277	12.1584	3.52268	0.00881279	0.0414429	-2.87157	0.0150422	A_01_P010587	AGTRAP
-1.3157	9.22216	-5.09424	0.00113042	0.0130501	-0.716174	0.0047367	A_01_P013632	AGXT
-1.0435	5.1709	-2.51959	0.0379959	0.104142	-4.37682	0.0377995	A_01_P005863	AGXT2
-0.440677	9.29006	-1.94673	0.0896286	0.185531	-5.22762	0.0673408	A_01_P1716671	AHCY
-0.341955	10.0227	-1.51791	0.169774	0.289275	-5.8203	0.104996	A_01_P1774451	AHCYL1
-1.05891	6.81075	-3.37039	0.0109174	0.0470502	-3.09529	0.0170775	A_01_P1690731	AHCYL2
2.01472	7.53813	2.67638	0.0300372	0.0892176	-4.13892	0.0323826	A_01_P1691326	AHDC1
-1.56198	4.49912	-4.04426	0.00434014	0.0276738	-2.12713	0.0100445	A_01_P1746056	AHI1
-0.754074	7.55535	-3.29727	0.011842	0.0492935	-3.18997	0.0178917	A_01_P1725436	AHNAK
-1.45931	9.73477	-3.47785	0.00938308	0.0429775	-2.93715	0.0155992	A_01_P1803101	AHR
-2.24247	11.2445	-3.72246	0.00668736	0.0356814	-2.58222	0.012951	A_01_P1831646	AHSA1
1.02173	6.56368	3.5461	0.00836376	0.0403183	-2.82493	0.014634	A_01_P007665	AHSA2P
-1.65408	13.7476	-5.56866	0.000688023	0.00991628	-0.178286	0.00359924	A_01_P003709	AHSP
1.75162	7.68538	4.61309	0.00209889	0.0183304	-1.35917	0.00665324	A_01_P1815526	AICDA
-0.724068	10.6634	-1.71672	0.127289	0.236101	-5.55409	0.0856958	A_01_P013220	AIDA
-0.148175	10.5094	-0.572732	0.583643	0.691939	-6.76676	0.251148	A_01_P1695071	AIF1
1.87712	6.04614	2.58473	0.0344543	0.0978145	-4.27804	0.035503	A_01_P017959	AIFM1
-0.671453	8.96881	-2.80955	0.0242422	0.0776093	-3.92846	0.0281693	A_01_P002932	AIFM3
-0.463891	4.92545	-1.3141	0.227826	0.356726	-6.07513	0.129478	A_01_P1745926	AIG1
1.20267	13.1879	4.43164	0.00263249	0.0208192	-1.59891	0.00755659	A_01_P001625	AIM2
0.927694	9.4183	3.32539	0.0115838	0.0486448	-3.15908	0.0176562	A_01_P008606	AIMP2
-1.27903	11.9745	-5.06242	0.00122271	0.013613	-0.786916	0.004941	A_01_P1789101	AIP
2.5894	3.70987	3.81297	0.00591258	0.0332062	-2.4528	0.0120526	A_01_P013537	AIPL1
-0.352485	1.06534	-0.819649	0.437888	0.564396	-6.58568	0.204854	A_01_P1721351	AJM1
-1.53478	8.54611	-2.99931	0.0186311	0.065407	-3.64973	0.0237403	A_01_P1736801	AJUBA
-1.08034	6.6864	-2.50808	0.03866	0.10536	-4.39427	0.0382418	A_01_P1723951	AK1
0.893176	10.9231	3.18137	0.014303	0.0552601	-3.37627	0.0200573	A_01_P1775186	AK2
0.144498	0.864872	0.434294	0.676229	0.769408	-6.84254	0.279266	A_01_P014963	AK7
-1.06328	11.4353	-4.31412	0.003015	0.0225391	-1.74713	0.00818084	A_01_P007220	AK8
-1.76744	3.94306	-3.09092	0.0163025	0.059949	-3.51183	0.0217592	A_01_P1746586	AK9
0.776232	8.75145	1.43309	0.192573	0.316794	-5.92892	0.114984	A_01_P1674816	AKAP1
-0.592913	5.00157	-2.15733	0.0650924	0.149115	-4.91809	0.0541231	A_01_P1714496	AKAP11
-1.7416	3.08257	-3.57357	0.0082101	0.0399181	-2.7974	0.0144888	A_01_P1685316	AKAP12
2.57124	10.4828	4.05556	0.00427591	0.0274159	-2.11141	0.00995093	A_01_P1748696	AKAP13
0.0659416	2.41021	0.106496	0.91801	0.947493	-6.94069	0.343905	A_01_P1741871	AKAP14
0.760985	8.23981	1.91783	0.0942587	0.192096	-5.27097	0.0697236	A_01_P005886	AKAP17A
1.79582	4.6091	2.17509	0.0639289	0.147415	-4.89471	0.0535062	A_01_P1722406	AKAP2
0.329992	3.04305	0.57091	0.584923	0.692821	-6.76776	0.251468	A_01_P010662	AKAP3
3.30974	2.53286	3.45784	0.00965041	0.0436857	-2.96652	0.0158563	A_01_P1683991	AKAP4
0.627299	3.0532	1.35609	0.214874	0.342625	-6.02436	0.12436	A_01_P002152	AKAP5
-0.97139	7.44214	-2.97493	0.0193081	0.0668949	-3.68652	0.0242803	A_01_P009362	AKAP7
1.19675	12.1516	2.75019	0.0269079	0.0831569	-4.02687	0.0301828	A_01_P011323	AKAP8L
0.395314	6.38338	1.55156	0.161637	0.279271	-5.77625	0.101365	A_01_P1761881	AKAP9
0.0101896	9.88331	0.0404183	0.968812	0.980814	-6.94615	0.355999	A_01_P1679706	AKIP1
0.282317	10.4531	1.38092	0.206831	0.333061	-5.99409	0.120889	A_01_P1691421	AKIRIN1
0.838557	6.50563	2.70386	0.0287443	0.0868464	-4.09573	0.031522	A_01_P1786266	AKIRIN2
1.19726	7.0857	2.75883	0.0265644	0.0825113	-4.01375	0.0299485	A_01_P1722246	AKNA
-1.81431	6.89212	-3.43741	0.00993161	0.0444624	-2.99652	0.0161382	A_01_P1767071	AKNAD1
0.189648	13.4428	1.02121	0.338785	0.469652	-6.39926	0.170466	A_01_P007262	AKR1A1
0.238776	12.3098	1.03818	0.331587	0.462953	-6.38183	0.168035	A_01_P008242	AKR1B1
-1.5758	7.28537	-4.66531	0.00196819	0.0176886	-1.2911	0.00642028	A_01_P1728146	AKR1C1
-0.761958	1.19083	-1.57119	0.157696	0.274476	-5.75058	0.0996246	A_01_P1728154	AKR1C2
0.404465	1.05477	0.937505	0.377941	0.507298	-6.48036	0.18413	A_01_P011419	AKR1D1
-0.631125	10.9067	-2.02426	0.0802974	0.172002	-5.11688	0.0624302	A_01_P1764366	AKR7A2
-0.0977506	10.8116	-0.271914	0.793097	0.859059	-6.9057	0.311806	A_01_P008294	AKT1
-0.44917	5.28561	-1.31791	0.226645	0.355413	-6.07056	0.129002	A_01_P1673806	AKT1S1
-1.04886	5.825	-3.34515	0.0111976	0.0476967	-3.12626	0.0173121	A_01_P1825921	AKT2
0.432125	6.37458	1.08606	0.311458	0.443519	-6.33205	0.160981	A_01_P1770751	AKT3
0.354741	8.30383	1.0445	0.329069	0.460655	-6.37516	0.1672	A_01_P016644	AKTIP
-0.461113	9.05405	-1.81556	0.109235	0.211834	-5.41529	0.076888	A_01_P1678501	ALAD
0.607034	11.3743	1.71129	0.128316	0.237322	-5.56155	0.0861391	A_01_P1689086	ALAS1
-0.451741	16.6766	-1.8194	0.109244	0.211834	-5.41102	0.076888	A_01_P003662	ALAS2
-0.455335	1.12752	-1.04396	0.329283	0.460818	-6.37574	0.16726	A_01_P1755066	ALB
-0.789922	10.1571	-2.97331	0.0192391	0.0667434	-3.68571	0.0242254	A_01_P1688756	ALCAM
-0.811923	7.78985	-2.69025	0.0294166	0.088218	-4.11778	0.0320198	A_01_P1705951	ALDH16A1
0.796462	7.0083	1.61654	0.147566	0.261691	-5.69022	0.0949838	A_01_P009527	ALDH18A1
1.3025	8.72127	4.85057	0.00152091	0.0152869	-1.02838	0.00554856	A_01_P1821386	ALDH1A1
0.625635	2.019	0.882618	0.405116	0.53401	-6.53078	0.193826	A_01_P009256	ALDH1A2
-0.409751	1.34355	-0.730907	0.487261	0.608708	-6.65713	0.220938	A_01_P1749026	ALDH1A3
-0.87348	1.61446	-1.55004	0.162636	0.280682	-5.77845	0.101877	A_01_P1678646	ALDH1B1
-1.40367	5.6104	-4.09303	0.0040703	0.0266862	-2.05941	0.00968608	A_01_P019728	ALDH1L1
-0.269732	1.20599	-0.718859	0.49389	0.61442	-6.66667	0.223011	A_01_P1733776	ALDH1L2
0.379054	10.7438	1.07407	0.316459	0.447933	-6.34461	0.162583	A_01_P1734046	ALDH2
-0.918816	7.91754	-3.55605	0.00819414	0.0398904	-2.80618	0.0144787	A_01_P017355	ALDH3A1
2.06371	11.2889	7.80605	7.81255294367989e-05	0.00318434	2.10126	0.0011558	A_01_P014812	ALDH3A2
1.16576	7.65516	4.15521	0.00366881	0.0251653	-1.95788	0.00913405	A_01_P1724916	ALDH3B1
-0.0540306	8.07289	-0.133017	0.897715	0.93274	-6.93713	0.33855	A_01_P008980	ALDH4A1
0.597716	5.6266	1.41106	0.198734	0.323837	-5.95653	0.117541	A_01_P1743146	ALDH5A1
0.784259	6.52418	1.62367	0.146029	0.259896	-5.68066	0.0943325	A_01_P003324	ALDH6A1
0.35258	7.19556	0.894209	0.399273	0.528005	-6.52032	0.191646	A_01_P014704	ALDH7A1
0.639389	4.55317	1.27222	0.241697	0.37193	-6.12468	0.134997	A_01_P018804	ALDH8A1
1.20585	8.54277	4.15178	0.00375225	0.0254006	-1.97516	0.00921947	A_01_P1800441	ALDH9A1
0.695882	15.1578	4.60821	0.00202522	0.0179255	-1.33502	0.00650629	A_01_P1675716	ALDOA
1.01367	1.43252	1.83015	0.107503	0.209654	-5.39585	0.0760966	A_01_P006238	ALDOB
-0.602493	10.4161	-1.87407	0.100659	0.200755	-5.33355	0.0728664	A_01_P019628	ALDOC
0.246742	6.18741	0.782935	0.457836	0.582359	-6.61613	0.211375	A_01_P005883	ALG1
-0.818403	11.065	-3.63239	0.00736365	0.0376025	-2.69439	0.0136483	A_01_P1815331	ALG12
-1.73827	6.40528	-3.75032	0.00643783	0.0348842	-2.54227	0.0126617	A_01_P011752	ALG13
-0.201191	9.93984	-0.846727	0.423195	0.550878	-6.5629	0.199948	A_01_P003785	ALG2
0.607891	7.89649	1.90294	0.096391	0.195104	-5.29232	0.0708154	A_01_P017152	ALG3
-0.2834	9.66865	-1.20127	0.266004	0.397295	-6.20672	0.144203	A_01_P016257	ALG5
-0.593585	8.65713	-2.34397	0.0489887	0.123542	-4.63785	0.0448411	A_01_P1766291	ALG6
-1.1189	4.99991	-2.65925	0.0308161	0.0907712	-4.16493	0.0329466	A_01_P1679876	ALG8
0.449621	7.55517	1.02756	0.336469	0.467518	-6.39238	0.169692	A_01_P1727531	ALG9
-0.0200775	1.05909	-0.0623391	0.951913	0.969837	-6.94489	0.352014	A_01_P019389	ALKAL1
-1.37377	3.5334	-3.69782	0.00672351	0.03577	-2.59914	0.0129832	A_01_P1734751	ALKAL2
-0.697235	5.50391	-2.08774	0.072872	0.161016	-5.02349	0.0584426	A_01_P1750651	ALKBH1
-0.420307	9.36762	-1.71741	0.126515	0.235179	-5.55241	0.0853613	A_01_P015143	ALKBH2
0.19792	6.94266	0.531966	0.610294	0.714383	-6.79095	0.259294	A_01_P004278	ALKBH3
2.25408	14.8916	4.13127	0.00387155	0.0259261	-2.00657	0.00941019	A_01_P1760981	ALKBH4
0.206158	9.25528	0.820988	0.436828	0.563505	-6.58493	0.204531	A_01_P1674576	ALKBH5
0.176877	9.07274	0.593344	0.570581	0.680935	-6.75373	0.247154	A_01_P008612	ALKBH6
-1.93519	12.6527	-5.13592	0.00112234	0.0130197	-0.696201	0.00472566	A_01_P001684	ALKBH7
-0.346072	1.20979	-0.95784	0.367831	0.49735	-6.46147	0.180519	A_01_P014691	ALLC
-1.50275	3.49201	-4.22975	0.00328567	0.0235593	-1.84603	0.00855113	A_01_P1708196	ALOX12
-1.10198	2.85509	-1.84993	0.104367	0.205578	-5.36786	0.0746171	A_01_P016046	ALOX12B
-1.10305	5.55656	-2.72255	0.0280384	0.0855077	-4.06883	0.0310361	A_01_P1708091	ALOX15
-0.764402	5.16833	-1.78796	0.114494	0.218732	-5.45517	0.0793916	A_01_P009713	ALOX15B
2.54554	10.7383	6.65103	0.000224386	0.0056229	1.00231	0.0020409	A_01_P009461	ALOX5
2.02392	14.1785	11.4815	4.79978221128415e-06	0.000951197	4.88301	0.000345249	A_01_P1676202	ALOX5AP
-0.043106	2.54692	-0.0797543	0.93854	0.960182	-6.94349	0.34851	A_01_P005091	ALOXE3
-0.722535	2.31292	-1.33981	0.219868	0.348046	-6.04414	0.126328	A_01_P1701766	ALPI
3.04627	7.29577	9.17867	2.59788633316263e-05	0.00194436	3.2271	0.00070573	A_01_P000721	ALPK1
1.39039	4.65346	1.67051	0.136296	0.247943	-5.61734	0.0899941	A_01_P1764456	ALPL
0.0785209	3.5415	0.196272	0.849601	0.899411	-6.92549	0.326453	A_01_P1720186	ALS2
-0.956287	6.31386	-2.88711	0.0219689	0.0728167	-3.8193	0.0264297	A_01_P010348	ALS2CL
-0.852332	4.6107	-2.38385	0.0463856	0.119074	-4.57997	0.0432192	A_01_P1720171	ALS2CR12
1.28324	3.376	2.54785	0.0364157	0.101109	-4.33398	0.0366989	A_01_P009193	ALX3
-2.29676	5.83517	-3.80092	0.00600984	0.0334081	-2.46996	0.0121259	A_01_P1819586	ALX4
0.057865	11.4491	0.191387	0.853352	0.902137	-6.92652	0.327442	A_01_P006882	ALYREF
1.06299	6.37373	3.04907	0.0173258	0.0623721	-3.57477	0.0226388	A_01_P002113	AMACR
-2.34008	7.01948	-4.58839	0.00216401	0.018734	-1.39152	0.00679974	A_01_P1755141	AMBN
1.05232	3.15718	1.74563	0.121941	0.228823	-5.51414	0.0830541	A_01_P1725901	AMBRA1
-1.26851	8.38295	-3.81248	0.00591646	0.0332062	-2.45349	0.0120526	A_01_P008298	AMD1
-0.0219947	4.9178	-0.0415224	0.967974	0.980125	-6.9461	0.355749	A_01_P017904	AMDHD1
0.407271	8.03743	1.42795	0.193715	0.318036	-5.93542	0.115435	A_01_P1675506	AMDHD2
0.604516	7.74653	1.1924	0.269822	0.401299	-6.21631	0.145656	A_01_P013283	AMER1
-0.66002	1.29552	-1.25582	0.247263	0.377781	-6.14382	0.13712	A_01_P1693591	AMER2
-1.01793	5.6162	-2.71875	0.0281973	0.0857604	-4.07459	0.0311278	A_01_P1683026	AMER3
-0.682059	11.7284	-2.57028	0.0352096	0.0990677	-4.29997	0.0359579	A_01_P001173	AMFR
-0.190015	1.50436	-0.268997	0.795256	0.860809	-6.90658	0.312441	A_01_P1699841	AMH
1.12485	7.53067	2.84011	0.0235481	0.07615	-3.89049	0.0276396	A_01_P1732716	AMHR2
-1.30366	3.75107	-2.71998	0.028146	0.085714	-4.07273	0.031111	A_01_P004471	AMIGO1
-2.87505	5.82244	-4.34856	0.00292494	0.0221593	-1.71032	0.00804298	A_01_P1815816	AMIGO2
-0.567096	8.3262	-2.29487	0.0527906	0.129812	-4.71197	0.047117	A_01_P1771866	AMMECR1
1.75787	9.13835	3.65703	0.0073154	0.0374688	-2.67644	0.0135998	A_01_P1737181	AMMECR1L
-1.00201	7.85129	-2.32769	0.0507517	0.126526	-4.66662	0.045924	A_01_P1732106	AMN1
-1.66416	3.4534	-3.09455	0.0162168	0.0597307	-3.50638	0.02168	A_01_P1784576	AMOTL1
1.38925	2.38358	1.61958	0.146909	0.260856	-5.68615	0.0946811	A_01_P010042	AMPD1
-0.0571762	11.3236	-0.164246	0.873921	0.916871	-6.93193	0.33279	A_01_P1767131	AMPD2
-0.411548	3.49112	-0.876499	0.408226	0.537134	-6.53625	0.19496	A_01_P1726381	AMPD3
0.932774	1.72355	1.80093	0.112299	0.215877	-5.43699	0.0783551	A_01_P006811	AMPH
-0.824979	9.93511	-2.41389	0.0445558	0.116144	-4.53674	0.0421559	A_01_P006237	AMT
0.718125	9.85309	2.63051	0.0320691	0.0931776	-4.20707	0.03382	A_01_P1779260	AMY2B
0.700051	10.8544	2.68877	0.0293999	0.0882108	-4.11867	0.0320172	A_01_P1710471	AMZ2
0.907717	8.36266	1.90548	0.0960242	0.194607	-5.28868	0.0706352	A_01_P016455	ANAPC1
-1.30689	4.05991	-3.34076	0.0112918	0.0478827	-3.13406	0.0173796	A_01_P1793626	ANAPC10
-0.0551938	12.6279	-0.293732	0.776882	0.847192	-6.89893	0.307499	A_01_P1675386	ANAPC11
-0.357136	7.79922	-1.18712	0.271744	0.403418	-6.22225	0.146425	A_01_P1679781	ANAPC15
-1.06044	10.7359	-4.25099	0.00324791	0.0233986	-1.82819	0.0084928	A_01_P1680661	ANAPC16
-0.61947	10.7367	-2.77173	0.025654	0.0805782	-3.98621	0.0292469	A_01_P013712	ANAPC2
0.393203	10.188	1.49898	0.174861	0.295591	-5.84488	0.107288	A_01_P015340	ANAPC4
0.101398	5.53984	0.364417	0.725549	0.808126	-6.8732	0.293319	A_01_P1734321	ANAPC5
0.503705	2.88154	0.764842	0.46798	0.591686	-6.63061	0.21476	A_01_P1789491	ANAPC7
0.486197	3.50749	1.13874	0.290084	0.422882	-6.27577	0.15349	A_01_P1811091	ANGEL1
-0.0966625	6.95303	-0.374661	0.718225	0.802124	-6.86903	0.291141	A_01_P1692381	ANGEL2
-1.90751	7.58725	-3.98496	0.00469459	0.0289476	-2.20991	0.0105069	A_01_P007578	ANGPT1
-0.742171	2.7671	-1.56753	0.158541	0.275463	-5.75542	0.0999829	A_01_P1683051	ANGPT2
-0.589651	2.79061	-1.15148	0.285267	0.417756	-6.26173	0.15163	A_01_P018198	ANGPT4
2.13284	3.27866	3.58217	0.00811271	0.0396319	-2.7849	0.0143849	A_01_P1724031	ANGPTL2
-0.0222319	2.1669	-0.0257228	0.980156	0.987506	-6.94669	0.358428	A_01_P012019	ANGPTL4
0.335695	6.23698	0.91387	0.389502	0.518457	-6.50233	0.18818	A_01_P1826611	ANGPTL6
-0.906271	2.71866	-1.92108	0.0937991	0.191471	-5.2663	0.0694968	A_01_P1763991	ANGPTL7
-1.17982	4.45661	-3.36732	0.0107658	0.0466766	-3.08862	0.0169418	A_01_P1703421	ANGPTL8
1.32576	7.87537	3.12951	0.0154155	0.0579667	-3.45392	0.0210397	A_01_P1738056	ANK1
-0.827705	1.63639	-1.87889	0.0998326	0.199556	-5.32645	0.0724314	A_01_P1692981	ANK2
1.61618	4.46328	2.01752	0.0811183	0.173182	-5.12671	0.0628586	A_01_P1729831	ANK3
-0.278986	5.62662	-0.81006	0.443095	0.569335	-6.59369	0.206647	A_01_P1719971	ANKAR
-0.482402	4.85072	-0.750295	0.476182	0.598715	-6.6421	0.217311	A_01_P004778	ANKEF1
-0.015528	4.92434	-0.0381201	0.970597	0.981952	-6.94625	0.356412	A_01_P007317	ANKFN1
2.67006	6.54149	7.78524	7.95351181769134e-05	0.0032332	2.08278	0.00117353	A_01_P1823706	ANKFY1
-0.574664	3.19628	-0.936677	0.378391	0.507673	-6.48108	0.184266	A_01_P018746	ANKH
0.483931	9.88756	2.04135	0.0776498	0.168071	-5.08965	0.0610033	A_01_P1761861	ANKIB1
0.242099	3.49969	0.614443	0.557029	0.669871	-6.74035	0.243138	A_01_P1703916	ANKLE1
0.0959224	7.36447	0.30915	0.765705	0.839174	-6.89368	0.304589	A_01_P1734681	ANKLE2
0.880607	2.48535	0.912529	0.390163	0.519105	-6.50357	0.188415	A_01_P1721051	ANKMY1
1.77535	9.85953	7.08011	0.000139638	0.00435219	1.484	0.00157968	A_01_P004826	ANKMY2
-1.302	8.35573	-3.032	0.0177623	0.0633601	-3.60046	0.0229973	A_01_P019269	ANKRA2
-0.487529	2.40797	-0.794656	0.451468	0.576635	-6.60646	0.209297	A_01_P003110	ANKRD1
-0.645881	9.72656	-2.87335	0.0220415	0.0729261	-3.83113	0.0264694	A_01_P016011	ANKRD10
-2.01738	9.95654	-5.54028	0.000709917	0.0100685	-0.211415	0.0036545	A_01_P1676056	ANKRD11
1.8431	7.08758	3.9988	0.00460913	0.0286102	-2.19054	0.0103844	A_01_P1733961	ANKRD13A
-0.277089	4.72319	-0.815276	0.439991	0.566479	-6.58964	0.205611	A_01_P1709057	ANKRD13B
0.357481	12.4216	1.45978	0.185335	0.308075	-5.89514	0.11182	A_01_P016498	ANKRD13D
-0.94503	5.53324	-3.3939	0.0103098	0.0454536	-3.04583	0.0164979	A_01_P1700591	ANKRD16
2.15929	8.22487	7.72601	8.01563151805478e-05	0.00324735	2.06642	0.00117867	A_01_P000319	ANKRD2
-1.54489	11.4247	-2.28541	0.0541021	0.131973	-4.73007	0.0479011	A_01_P013579	ANKRD22
-0.899204	9.83227	-3.94614	0.00478814	0.0292642	-2.2427	0.0106218	A_01_P002663	ANKRD23
0.599682	2.43404	1.11695	0.298858	0.431154	-6.29921	0.156493	A_01_P1702896	ANKRD24
-1.67333	6.19007	-4.27379	0.00321864	0.023307	-1.81148	0.00845957	A_01_P1781061	ANKRD26
0.520697	9.13968	1.35942	0.213863	0.341453	-6.02029	0.123934	A_01_P019023	ANKRD27
-0.716033	10.5265	-2.66053	0.0307131	0.0905608	-4.16229	0.0328702	A_01_P1693536	ANKRD28
-0.278795	1.16137	-0.702994	0.503245	0.622505	-6.67845	0.225946	A_01_P1707196	ANKRD29
0.6538	1.21588	1.44147	0.190273	0.314009	-5.91835	0.113974	A_01_P1779862	ANKRD30A
-2.13146	2.61295	-3.33775	0.0114348	0.0482149	-3.14356	0.0175002	A_01_P1752241	ANKRD31
-0.716629	4.41608	-1.9309	0.0921909	0.189139	-5.25156	0.0686504	A_01_P1751431	ANKRD33B
-0.396646	4.32714	-0.890625	0.401073	0.52962	-6.52357	0.192232	A_01_P1767526	ANKRD34A
-0.468143	4.87851	-1.54943	0.162142	0.279981	-5.77906	0.101623	A_01_P1807136	ANKRD37
0.206387	4.69251	0.420588	0.685966	0.776918	-6.84879	0.281992	A_01_P1709346	ANKRD40
0.25548	2.81762	0.481629	0.643945	0.742776	-6.81866	0.2696	A_01_P1727031	ANKRD42
-1.87599	10.9761	-4.76072	0.00175184	0.016532	-1.16779	0.00600049	A_01_P1790551	ANKRD44
-1.43638	2.34592	-3.11947	0.0156413	0.0584884	-3.46898	0.0212291	A_01_P1770416	ANKRD45
-1.62929	8.61765	-4.97013	0.00136302	0.0143616	-0.901977	0.00521271	A_01_P015499	ANKRD46
-0.445354	9.00891	-1.8314	0.106666	0.208638	-5.39289	0.0757278	A_01_P004626	ANKRD49
-1.51525	4.57297	-3.71245	0.00677954	0.0359188	-2.59659	0.0130372	A_01_P1688441	ANKRD50
0.475559	2.38247	0.890264	0.401255	0.52975	-6.52389	0.192279	A_01_P1816831	ANKRD52
0.199711	3.54286	0.347672	0.737738	0.817947	-6.87966	0.296884	A_01_P010262	ANKRD53
-1.86937	4.81305	-5.26084	0.000958997	0.0118417	-0.53357	0.00429809	A_01_P1815236	ANKRD54
-2.09488	3.60327	-3.03361	0.0177207	0.0632282	-3.59804	0.0229495	A_01_P1808916	ANKRD55
-0.605401	6.50511	-2.06882	0.0746812	0.163671	-5.05007	0.0594064	A_01_P1745391	ANKRD6
1.04969	1.387	1.85539	0.103517	0.204616	-5.36011	0.074268	A_01_P1715786	ANKRD60
-0.219213	1.67542	-0.619435	0.553873	0.667324	-6.7371	0.242214	A_01_P1795361	ANKRD65
0.933917	4.7723	2.70354	0.0286149	0.0866412	-4.09375	0.0314475	A_01_P1694436	ANKS1A
0.314681	9.29944	0.793446	0.45213	0.577295	-6.60746	0.209536	A_01_P019337	ANKS3
0.574842	1.58846	1.09749	0.306747	0.439099	-6.31997	0.159377	A_01_P011424	ANKS4B
-0.0696665	3.29696	-0.139063	0.893098	0.929471	-6.93621	0.337363	A_01_P1722601	ANKS6
-1.4599	1.96767	-3.32652	0.0115501	0.0485458	-3.15661	0.0176203	A_01_P1689491	ANKUB1
0.574658	8.9715	1.15136	0.285315	0.4178	-6.26187	0.151646	A_01_P1678066	ANKZF1
-0.672716	2.0592	-1.34506	0.218246	0.346261	-6.03777	0.12568	A_01_P004797	ANLN
-0.0925963	3.52661	-0.226065	0.827198	0.884315	-6.91846	0.320973	A_01_P1724821	ANO1
-0.914649	1.80583	-1.76858	0.117848	0.223272	-5.48224	0.0810393	A_01_P1731436	ANO2
-0.0651896	2.73235	-0.0814329	0.93725	0.959481	-6.94334	0.348256	A_01_P019687	ANO3
0.0841852	9.0333	0.324103	0.754684	0.831156	-6.88852	0.301678	A_01_P1681481	ANO6
-0.494756	4.81141	-1.46583	0.183278	0.305736	-5.88744	0.110971	A_01_P015384	ANO7
-0.601414	4.80099	-1.40292	0.201054	0.326746	-5.96668	0.118597	A_01_P016977	ANO9
0.377259	1.79434	0.6162	0.55618	0.66929	-6.73892	0.242927	A_01_P1683766	ANOS1
1.19189	8.28499	3.12452	0.0155274	0.0582056	-3.46141	0.0211265	A_01_P1748105	ANP32A
0.355276	12.9661	0.783426	0.45764	0.582142	-6.61565	0.211296	A_01_P1781186	ANP32B
0.787433	6.31923	2.9804	0.0188053	0.0657159	-3.66817	0.0238524	A_01_P1693231	ANP32E
-1.58166	5.06399	-2.94382	0.0202097	0.0689041	-3.73351	0.0250096	A_01_P006019	ANPEP
1.50495	2.63262	2.10361	0.0712275	0.158497	-5.00048	0.0575286	A_01_P1735856	ANTXR1
0.971433	7.4786	2.785	0.0255517	0.0803976	-3.97405	0.0291813	A_01_P1754856	ANTXR2
1.02341	1.33848	1.73403	0.12406	0.231721	-5.5302	0.0841061	A_01_P1813681	ANTXRL
0.0484361	11.7567	0.0895615	0.931005	0.955885	-6.94256	0.346951	A_01_P011105	ANXA1
0.338647	0.990208	0.931176	0.3806	0.51009	-6.48672	0.185144	A_01_P001860	ANXA10
2.62805	7.18922	5.91853	0.000471602	0.00816242	0.220733	0.00296265	A_01_P1729436	ANXA11
0.315689	1.16453	0.783242	0.457478	0.581967	-6.6161	0.211232	A_01_P019252	ANXA13
2.45451	14.3097	4.39889	0.00274376	0.0213051	-1.6427	0.00773295	A_01_P1747776	ANXA2
2.11812	11.6017	5.28343	0.000947211	0.0117698	-0.516569	0.00427198	A_01_P016707	ANXA3
0.947164	7.51817	2.72812	0.0278065	0.0849955	-4.06037	0.0308502	A_01_P006429	ANXA4
1.8231	11.4984	4.39203	0.00276771	0.021415	-1.65189	0.00777285	A_01_P1755706	ANXA5
1.27744	9.59666	2.3529	0.0488544	0.123335	-4.6287	0.0447661	A_01_P1753536	ANXA6
0.56007	9.07523	2.14902	0.0660311	0.150656	-4.93102	0.0546824	A_01_P018925	ANXA7
0.382222	1.32029	0.857265	0.418113	0.546056	-6.55326	0.198198	A_01_P014834	ANXA9
1.26042	11.9869	5.61565	0.00062504	0.00946153	-0.0889241	0.00343418	A_01_P002462	AOAH
-0.699854	2.66394	-1.44681	0.18882	0.312306	-5.91159	0.113355	A_01_P1762856	AOC1
-0.251052	3.34882	-0.667639	0.524259	0.641097	-6.70411	0.232694	A_01_P011402	AOC2
1.16772	6.41218	2.48889	0.0397925	0.107557	-4.42332	0.0390391	A_01_P1720121	AOX1
-2.07774	4.64544	-4.22723	0.00341768	0.0241103	-1.87488	0.00875114	A_01_P1720126	AOX2
-0.880774	6.52376	-1.13629	0.291184	0.424045	-6.27832	0.153912	A_01_P1688361	AP1AR
1.23006	5.95574	2.58642	0.0343673	0.0976099	-4.27548	0.0354287	A_01_P1718241	AP1B1
1.15174	10.1545	4.75787	0.00168229	0.0160907	-1.13888	0.00584032	A_01_P1675941	AP1G1
1.03227	8.13624	2.62432	0.0324692	0.0939857	-4.21795	0.0341133	A_01_P1749366	AP1G2
0.577074	7.82276	1.21553	0.261403	0.392501	-6.19016	0.142463	A_01_P1673381	AP1M1
-0.933057	1.91087	-2.10704	0.0707474	0.157785	-4.99493	0.05727	A_01_P1700186	AP1M2
-0.0251661	7.33268	-0.0702548	0.945846	0.965289	-6.94429	0.350364	A_01_P1690281	AP1S1
-1.64222	11.4747	-5.5896	0.000672354	0.00982744	-0.153926	0.00356699	A_01_P1739746	AP1S2
-0.822972	4.03255	-1.75365	0.120496	0.227062	-5.50302	0.082415	A_01_P1678096	AP1S3
1.05186	4.29636	2.06861	0.0750966	0.164298	-5.05197	0.0596339	A_01_P1705981	AP2A1
1.75518	7.57437	3.23165	0.0133054	0.0527712	-3.30121	0.019154	A_01_P1724536	AP2A2
2.03753	8.58868	6.11385	0.000384492	0.00738516	0.436093	0.00268053	A_01_P1709201	AP2B1
0.525006	13.6778	1.62215	0.146354	0.260221	-5.68269	0.0944504	A_01_P1774176	AP2M1
0.416159	13.2094	1.37812	0.208271	0.334746	-5.99736	0.1215	A_01_P016062	AP2S1
0.464267	7.35619	1.75021	0.120472	0.227034	-5.50693	0.0824047	A_01_P1687161	AP3B1
-0.687772	6.53028	-2.82165	0.0238079	0.0767278	-3.90999	0.0278493	A_01_P001982	AP3B2
1.76082	8.01255	5.87382	0.000494412	0.00835117	0.170833	0.00303116	A_01_P017876	AP3D1
-1.20491	11.6823	-3.31656	0.0117849	0.0491953	-3.17497	0.0178561	A_01_P008228	AP3M1
0.977754	6.56322	2.95521	0.0198747	0.0681923	-3.71631	0.0247512	A_01_P1738106	AP3M2
-0.604303	9.39086	-1.91605	0.0945113	0.192446	-5.27353	0.0698506	A_01_P015793	AP3S1
0.866728	8.67151	2.05919	0.0761733	0.165795	-5.06579	0.0601774	A_01_P009888	AP4B1
0.450095	7.2036	1.84833	0.103983	0.205111	-5.36885	0.0744478	A_01_P1747601	AP4E1
-0.985347	9.24347	-3.86965	0.00531788	0.0311182	-2.35251	0.0112947	A_01_P016433	AP4M1
-0.329271	2.54543	-0.563798	0.589512	0.696709	-6.77211	0.252879	A_01_P1777881	AP4S1
3.80618	6.39719	5.04301	0.00125085	0.0137641	-0.811015	0.00499586	A_01_P019121	AP5B1
-0.998849	9.26072	-2.67702	0.0300087	0.0892007	-4.13795	0.0323765	A_01_P013470	AP5M1
-0.118312	7.42923	-0.493277	0.635854	0.736114	-6.8127	0.267182	A_01_P1676966	AP5S1
-0.914363	8.30648	-2.90999	0.0212406	0.0712644	-3.78467	0.0258663	A_01_P1760586	AP5Z1
0.607803	9.92055	1.69252	0.131933	0.242222	-5.58731	0.0879175	A_01_P014012	APAF1
0.86555	5.39473	0.853756	0.419934	0.547616	-6.55633	0.198764	A_01_P013830	APBA1
0.295369	8.37135	0.457668	0.660287	0.756335	-6.83095	0.274521	A_01_P1685626	APBA2
0.139336	10.8273	0.471316	0.650954	0.748457	-6.82402	0.271662	A_01_P1702856	APBA3
-0.625001	6.88609	-1.45552	0.186474	0.309393	-5.90056	0.112298	A_01_P1726516	APBB1
-1.97648	2.67071	-5.4245	0.000765323	0.0104538	-0.3061	0.00379435	A_01_P1687921	APBB2
-0.729028	5.44978	-2.07447	0.0744346	0.163311	-5.04336	0.0592758	A_01_P1753241	APBB3
-1.01911	5.74986	-2.21274	0.0603897	0.14177	-4.8387	0.0514571	A_01_P003286	APC
-2.64102	11.6409	-6.31614	0.000312694	0.00655032	0.653732	0.00237752	A_01_P1702596	APC2
1.13991	2.06405	1.52064	0.169738	0.289274	-5.81686	0.104996	A_01_P010482	APCDD1L
0.146429	12.8256	0.733833	0.48523	0.606882	-6.65527	0.220276	A_01_P017488	APEH
-1.11572	11.0359	-5.29739	0.000885112	0.0113238	-0.459788	0.00411012	A_01_P018652	APEX1
0.684934	7.80226	1.31137	0.228837	0.357906	-6.07834	0.129907	A_01_P012649	APEX2
0.888149	10.6161	3.93291	0.00487445	0.0296393	-2.26149	0.010758	A_01_P017303	APH1A
0.46843	9.11985	1.64002	0.142486	0.25556	-5.6586	0.0927586	A_01_P1747881	APH1B
-1.07767	9.7319	-4.21284	0.00338626	0.0240097	-1.875	0.00871462	A_01_P013664	API5
-0.299958	8.9066	-1.23682	0.253273	0.383612	-6.16616	0.139237	A_01_P005740	APIP
-1.44508	4.17879	-1.69027	0.132373	0.242824	-5.59039	0.0881361	A_01_P1735841	APLF
-0.63826	2.97303	-0.989317	0.353653	0.483846	-6.43047	0.175618	A_01_P1741976	APLN
-0.745571	3.12888	-1.93974	0.0905818	0.186812	-5.23774	0.0678057	A_01_P1671751	APLNR
1.31811	1.85499	3.18708	0.0139697	0.0544176	-3.35876	0.0197516	A_01_P010409	APLP1
2.25861	11.7423	7.62026	9.17767497440601e-05	0.00342628	1.9346	0.00124361	A_01_P1728006	APLP2
2.31744	11.503	7.46304	0.000105437	0.00364324	1.79067	0.00132236	A_01_P010434	APMAP
-0.430925	3.60527	-1.17596	0.275386	0.407375	-6.23511	0.147862	A_01_P014724	APOA5
-1.57271	3.72355	-2.96576	0.0195694	0.0674561	-3.70037	0.024484	A_01_P000466	APOB
-0.128248	2.41644	-0.32319	0.755328	0.831595	-6.88886	0.301838	A_01_P001089	APOBEC2
6.36911	9.32642	26.3973	1.04656368573225e-08	0.000132904	9.83399	4.82392010054966e-05	A_01_P1815241	APOBEC3A
2.69794	9.97651	9.27941	2.40966009841946e-05	0.00189123	3.30302	0.000686444	A_01_P1718676	APOBEC3B
3.0083	9.26957	5.28332	0.000947336	0.0117698	-0.516709	0.00427198	A_01_P002884	APOBEC3C
2.31396	3.71215	3.18196	0.0142909	0.0552337	-3.3754	0.0200477	A_01_P1718681	APOBEC3D
0.740852	4.57819	2.43591	0.0425965	0.112704	-4.49848	0.0409075	A_01_P1671776	APOBEC3F
3.09752	13.1454	13.3702	1.84111895165205e-06	0.000619195	5.79224	0.000224745	A_01_P1831606	APOBEC3G
1.51871	13.6362	7.8904	6.66429569598477e-05	0.00292946	2.2492	0.00106328	A_01_P012369	APOBEC3H
-0.399865	3.50436	-0.765439	0.467645	0.591294	-6.63013	0.214618	A_01_P000709	APOBEC4
2.36913	11.4932	6.28485	0.000322751	0.00668583	0.620426	0.00242671	A_01_P014509	APOBR
0.820499	3.90302	1.03791	0.331932	0.463325	-6.38188	0.16817	A_01_P1673681	APOC1
-0.183285	2.36368	-0.281205	0.786231	0.853761	-6.90285	0.309883	A_01_P007307	APOC2
-0.0393272	2.54588	-0.0966277	0.925541	0.952456	-6.94183	0.345706	A_01_P004377	APOC3
-1.41574	5.65299	-4.54181	0.00224147	0.0191078	-1.43628	0.00693542	A_01_P1759566	APOD
-0.342594	3.72424	-0.802932	0.446942	0.572823	-6.59964	0.207913	A_01_P004289	APOE
0.643741	2.06757	0.623232	0.551793	0.665459	-6.73426	0.241537	A_01_P008014	APOF
1.19161	2.35369	1.84666	0.104878	0.206245	-5.37249	0.074859	A_01_P1710396	APOH
5.00026	8.87453	16.1941	4.63174236253657e-07	0.000389433	7.01417	0.000141349	A_01_P004699	APOL2
0.380409	3.71699	0.987716	0.35399	0.484224	-6.43244	0.175755	A_01_P1718481	APOL4
0.801891	4.22503	1.64331	0.141871	0.255013	-5.6542	0.0925603	A_01_P1786286	APOL5
-1.04418	2.7531	-2.72733	0.0274202	0.0841937	-4.05401	0.0305592	A_01_P1772781	APOLD1
-0.246689	8.10958	-0.922841	0.38471	0.51396	-6.49444	0.186548	A_01_P1743696	APOM
0.784378	4.52313	1.62145	0.146507	0.260414	-5.68364	0.0945205	A_01_P1779991	APOO
-1.36594	6.70305	-2.92993	0.0206264	0.0698743	-3.75451	0.0253617	A_01_P1741206	APOOL
2.08295	5.14682	3.42044	0.0101719	0.0451219	-3.02149	0.0163776	A_01_P1690101	APP
0.30198	7.42	0.996021	0.350537	0.480896	-6.42393	0.174547	A_01_P1709536	APPBP2
-1.63804	11.1698	-5.38846	0.000840952	0.0110857	-0.390623	0.00402371	A_01_P005329	APPL2
-1.1534	10.6049	-4.31333	0.00304635	0.0226333	-1.75482	0.00821504	A_01_P1713851	APRT
0.819918	6.37747	2.27101	0.0552935	0.133849	-4.75165	0.0485823	A_01_P1723046	APTX
-2.50273	12.4513	-8.08333	6.17838666838334e-05	0.00281854	2.34329	0.00102302	A_01_P1761511	AQP1
0.385756	1.22542	1.05427	0.324355	0.455961	-6.36562	0.165497	A_01_P1800421	AQP10
-0.121074	1.81977	-0.335871	0.746119	0.824433	-6.88424	0.299238	A_01_P007060	AQP11
-0.205177	7.88868	-0.663618	0.527001	0.643127	-6.7066	0.233431	A_01_P1723026	AQP3
-2.8944	3.61138	-4.12055	0.00392617	0.0261316	-2.02136	0.00948479	A_01_P017855	AQP4
-0.00816707	1.31901	-0.0223772	0.982728	0.9893	-6.94678	0.359079	A_01_P1732486	AQP6
1.00677	2.44459	2.22072	0.0595996	0.140505	-4.82641	0.0509979	A_01_P1723031	AQP7
2.9288	3.65818	3.11068	0.0158418	0.0589291	-3.48217	0.0213891	A_01_P1712271	AQP8
1.5513	9.55125	2.93243	0.0205509	0.0697374	-3.75073	0.0253121	A_01_P003255	AQP9
-0.644383	4.82828	-1.87929	0.0995351	0.199162	-5.32535	0.0722883	A_01_P1794231	AQR
1.28595	1.73372	2.40303	0.0452921	0.117373	-4.55313	0.042602	A_01_P1671446	AR
1.14676	6.8361	3.61494	0.00775269	0.0387407	-2.73733	0.0140614	A_01_P1683931	ARAF
1.65946	6.80427	4.64424	0.00201982	0.0179162	-1.31851	0.00650289	A_01_P1819941	ARAP1
1.16093	6.83537	4.03553	0.00428978	0.0274678	-2.12336	0.00996977	A_01_P1754511	ARAP2
1.3266	8.54031	3.02986	0.0178178	0.0635081	-3.60368	0.0230511	A_01_P004087	ARAP3
-2.27	5.6257	-5.72835	0.000577959	0.00903645	0.0059801	0.00327989	A_01_P012400	ARC
2.6549	6.24272	6.36319	0.000298222	0.00642682	0.703575	0.0023327	A_01_P1680131	ARCN1
1.87864	2.60324	2.37034	0.047584	0.121078	-4.60243	0.0439468	A_01_P015638	AREG
1.16977	10.2585	3.0732	0.0167278	0.0609365	-3.53846	0.0221177	A_01_P1750511	AREL1
1.98637	10.8953	5.47145	0.000766296	0.0104611	-0.292254	0.003797	A_01_P1732386	ARF3
-0.136213	10.584	-0.481321	0.644154	0.742974	-6.81883	0.269672	A_01_P1741771	ARF4
-0.00446178	14.8725	-0.0266655	0.979418	0.986972	-6.94667	0.358234	A_01_P013039	ARF5
0.356846	12.1863	1.78834	0.113788	0.217786	-5.45362	0.0790482	A_01_P1749851	ARF6
1.46458	3.70044	3.52979	0.00866684	0.0410496	-2.8569	0.0148995	A_01_P1715536	ARFGAP1
0.743601	12.7052	1.53826	0.165448	0.284163	-5.79388	0.10314	A_01_P005527	ARFGAP2
0.260159	9.31529	1.03252	0.333793	0.465077	-6.38784	0.168806	A_01_P015034	ARFGEF1
-1.21781	6.45559	-3.02479	0.0179502	0.0638365	-3.61133	0.0231702	A_01_P1694476	ARFGEF2
-1.76986	4.98975	-2.81487	0.0244445	0.0780079	-3.92875	0.028314	A_01_P1745991	ARFGEF3
-0.739652	8.60673	-2.47761	0.0404745	0.10865	-4.44041	0.0394357	A_01_P1688541	ARFIP1
-0.175929	6.21911	-0.533993	0.608959	0.713277	-6.78978	0.258893	A_01_P1726506	ARFIP2
1.15475	7.77976	3.71945	0.00671492	0.0357461	-2.58654	0.0129745	A_01_P1715461	ARFRP1
1.39375	11.8469	2.83775	0.0236302	0.0763622	-3.89406	0.0277166	A_01_P1750296	ARG2
-1.20689	3.01599	-3.30148	0.0117704	0.049176	-3.18367	0.017849	A_01_P1756856	ARGFX
-0.56477	12.2342	-2.39347	0.0458145	0.118169	-4.56633	0.0428908	A_01_P017974	ARGLU1
1.12677	4.76235	2.01721	0.0811558	0.173219	-5.12716	0.062872	A_01_P1725886	ARHGAP1
-1.1171	2.1602	-2.06837	0.0751235	0.164298	-5.05232	0.0596339	A_01_P1747051	ARHGAP11A
-1.28469	6.75413	-4.02417	0.00445687	0.0280765	-2.15512	0.0101907	A_01_P007385	ARHGAP12
-0.286224	12.0223	-1.51973	0.169324	0.288678	-5.81792	0.104779	A_01_P005763	ARHGAP15
2.00612	8.00201	6.27144	0.000327172	0.00672671	0.606109	0.00244154	A_01_P010757	ARHGAP18
0.681218	4.08904	1.46254	0.184601	0.307335	-5.89163	0.111551	A_01_P1730166	ARHGAP19
-1.43314	4.01405	-1.4206	0.196044	0.320884	-5.9446	0.116469	A_01_P1727491	ARHGAP20
-0.570786	5.35948	-1.55988	0.16032	0.277762	-5.7655	0.100817	A_01_P1812671	ARHGAP21
0.168656	3.00561	0.203983	0.843847	0.895553	-6.92374	0.325052	A_01_P1709601	ARHGAP23
1.03094	7.05992	2.92867	0.0206646	0.0699695	-3.75641	0.0253963	A_01_P1755336	ARHGAP24
0.990152	13.0393	2.99639	0.0187109	0.0655517	-3.65414	0.0237928	A_01_P008344	ARHGAP25
1.75416	12.2404	6.96913	0.000165585	0.00477817	1.32042	0.0017343	A_01_P1771461	ARHGAP27
-1.21773	3.74338	-2.19411	0.0621156	0.144438	-4.86644	0.0524257	A_01_P1796511	ARHGAP29
1.85893	7.38554	4.7961	0.00167837	0.0160747	-1.12241	0.0058345	A_01_P1700366	ARHGAP30
2.02782	2.84352	3.56784	0.00827567	0.0400986	-2.80573	0.0145543	A_01_P1756791	ARHGAP31
-2.95668	10.29	-9.21401	2.5300298187301e-05	0.00193462	3.25383	0.000702194	A_01_P1727986	ARHGAP32
-1.02653	6.819	-3.31258	0.0118207	0.0492311	-3.17928	0.0178691	A_01_P1704736	ARHGAP33
0.739508	2.34588	1.21856	0.260316	0.391449	-6.18671	0.142081	A_01_P1705711	ARHGAP35
1.05643	15.4637	4.91591	0.00145366	0.0149135	-0.970169	0.00541305	A_01_P1742546	ARHGAP4
-1.53199	6.22057	-2.56771	0.0353454	0.0992807	-4.30386	0.0360352	A_01_P1727271	ARHGAP42
-0.0483945	12.1214	-0.171375	0.868508	0.913432	-6.93059	0.331542	A_01_P1702561	ARHGAP45
-2.35305	4.15192	-3.65929	0.00729259	0.0373922	-2.67317	0.013572	A_01_P1686326	ARHGAP5
0.80672	3.75151	2.27694	0.0542525	0.13215	-4.73898	0.0479654	A_01_P1739671	ARHGAP6
1.53796	11.5314	2.52877	0.0374754	0.103077	-4.36292	0.037413	A_01_P1711106	ARHGDIA
-1.36435	8.62173	-3.8117	0.00592275	0.0332062	-2.45461	0.0120526	A_01_P1826876	ARHGEF1
0.995269	2.27598	1.86384	0.102214	0.202851	-5.34811	0.0736271	A_01_P1737301	ARHGEF10
2.64517	8.26124	9.42021	2.06669732049825e-05	0.00178176	3.45074	0.000646711	A_01_P004219	ARHGEF10L
2.41849	6.79939	6.90136	0.000176501	0.00490616	1.25369	0.00178075	A_01_P009695	ARHGEF11
-0.58586	4.2523	-1.46	0.185276	0.308029	-5.89486	0.111803	A_01_P1680161	ARHGEF12
-0.148103	2.5344	-0.282455	0.785309	0.853278	-6.90245	0.309708	A_01_P007868	ARHGEF15
-1.61146	6.64747	-5.93608	0.000435515	0.00785811	0.288899	0.0028522	A_01_P003167	ARHGEF16
-0.0170687	6.3859	-0.0662295	0.948917	0.967705	-6.9446	0.351241	A_01_P008076	ARHGEF17
-1.08913	4.18695	-2.49127	0.0396501	0.107272	-4.41972	0.0389357	A_01_P1764256	ARHGEF19
0.674332	11.7576	2.70371	0.0287874	0.0869383	-4.09658	0.0315553	A_01_P016858	ARHGEF2
-0.63646	5.51551	-2.41057	0.044269	0.115675	-4.53696	0.0419858	A_01_P019297	ARHGEF25
0.712307	1.48395	1.4533	0.187069	0.31013	-5.90337	0.112566	A_01_P1758871	ARHGEF26
1.64721	2.11143	2.47114	0.0408709	0.109368	-4.4502	0.0396964	A_01_P1752216	ARHGEF28
1.08308	12.335	4.84924	0.00152641	0.0153227	-1.03157	0.00556158	A_01_P014811	ARHGEF3
-0.326932	1.42782	-0.787697	0.455084	0.579976	-6.6124	0.210509	A_01_P1778981	ARHGEF33
0.94596	4.18785	2.46561	0.0410314	0.109682	-4.45666	0.0398103	A_01_P1793516	ARHGEF37
1.22936	17.4745	2.75189	0.0268403	0.0830024	-4.0243	0.0301268	A_01_P1818951	ARHGEF4
2.38648	6.18247	4.6269	0.00206343	0.0181253	-1.34113	0.00657881	A_01_P1749196	ARHGEF40
1.7465	8.41681	4.55953	0.0022429	0.0191108	-1.42942	0.00693652	A_01_P015230	ARHGEF5
2.12695	4.35026	3.61974	0.0077014	0.0386305	-2.73037	0.0140214	A_01_P1684371	ARHGEF6
1.69453	7.53952	2.56803	0.0353289	0.0992623	-4.30339	0.0360285	A_01_P1715291	ARHGEF7
0.799116	6.11292	1.51556	0.170992	0.290785	-5.82346	0.105544	A_01_P1740806	ARHGEF9
2.23365	7.45251	3.30864	0.0119185	0.0494273	-3.18671	0.0179402	A_01_P1691306	ARID1A
0.158223	5.7627	0.548824	0.598989	0.704793	-6.78136	0.255813	A_01_P1805311	ARID1B
-0.632893	7.33785	-2.32033	0.0508157	0.126586	-4.67382	0.0459459	A_01_P1732246	ARID2
2.1589	8.91333	6.11007	0.000385999	0.0073968	0.431972	0.00268476	A_01_P014714	ARID3A
0.631912	5.07988	1.74696	0.121701	0.228552	-5.51231	0.0829559	A_01_P1797426	ARID3B
-1.14316	3.07109	-2.74777	0.0266833	0.0826998	-4.02452	0.0300169	A_01_P1722941	ARID3C
-0.722652	6.85459	-1.78305	0.115335	0.219826	-5.46204	0.0797887	A_01_P1750091	ARID4A
-1.74989	9.83004	-3.05183	0.0172563	0.062206	-3.57062	0.0225785	A_01_P013987	ARID4B
1.29908	10.5054	4.90304	0.00146159	0.014969	-0.979001	0.00543318	A_01_P019283	ARID5A
1.58018	3.99967	3.73981	0.00653071	0.0351294	-2.55732	0.0127506	A_01_P1680731	ARID5B
1.26176	8.08415	5.15949	0.00103896	0.0124409	-0.629229	0.00451558	A_01_P1701171	ARIH1
0.982048	10.4438	1.79982	0.112486	0.216006	-5.43855	0.0784021	A_01_P1834036	ARIH2
-1.58194	4.98603	-2.67998	0.0298762	0.0890333	-4.13345	0.0323158	A_01_P1780806	ARIH2OS
-1.33418	7.6931	-2.65882	0.0308359	0.0907897	-4.16558	0.0329533	A_01_P1733681	ARL1
-0.551534	4.31399	-1.51258	0.171344	0.291136	-5.82726	0.105672	A_01_P1753906	ARL10
0.631252	9.82811	1.69647	0.131164	0.241202	-5.5819	0.0875472	A_01_P1714661	ARL11
0.68342	2.32734	0.824726	0.435224	0.562015	-6.58133	0.20399	A_01_P1741341	ARL13A
-0.410056	4.09898	-1.11192	0.300472	0.432747	-6.30495	0.157071	A_01_P1756466	ARL13B
0.815897	1.32896	1.17657	0.275713	0.407706	-6.23401	0.147982	A_01_P003089	ARL14
-1.38238	8.44018	-2.95591	0.0198542	0.0681317	-3.71524	0.0247292	A_01_P1679566	ARL14EP
0.334605	3.76204	0.65864	0.53002	0.645916	-6.7101	0.234443	A_01_P1752821	ARL14EPL
-1.11425	8.27305	-2.16343	0.0650665	0.14907	-4.91201	0.0541068	A_01_P1751851	ARL15
-0.314995	8.30271	-0.895829	0.398461	0.527301	-6.51885	0.191391	A_01_P1830621	ARL16
0.286573	8.41451	1.13298	0.291948	0.42482	-6.28236	0.154194	A_01_P1679296	ARL2
0.714191	9.79354	3.15306	0.0145946	0.0559602	-3.40667	0.0203114	A_01_P016325	ARL2BP
-1.74406	6.30947	-3.28296	0.0123632	0.0505564	-3.22484	0.0183501	A_01_P1693551	ARL3
-1.777	11.5417	-5.16744	0.00108212	0.0127521	-0.657552	0.00462855	A_01_P009611	ARL4A
-0.912882	4.46861	-3.02752	0.0175424	0.0628563	-3.59661	0.0228145	A_01_P017739	ARL4D
-0.87971	7.18671	-1.43878	0.191009	0.314884	-5.92175	0.114291	A_01_P009700	ARL5B
-2.17538	3.0063	-5.07734	0.00116993	0.0132947	-0.748204	0.00482547	A_01_P1688716	ARL6
-0.362837	11.9352	-1.41409	0.197876	0.32286	-5.95275	0.117186	A_01_P1713045	ARL6IP1
0.756232	3.49194	1.33566	0.221159	0.349461	-6.04916	0.126841	A_01_P1771471	ARL8B
-1.29126	7.68269	-4.47853	0.00243776	0.0200458	-1.52359	0.00727586	A_01_P1789716	ARMC1
0.0993378	7.78354	0.419149	0.686787	0.777478	-6.84962	0.282196	A_01_P1690621	ARMC10
-0.920857	16.672	-4.46733	0.00251679	0.0203924	-1.55135	0.00740169	A_01_P000182	ARMC12
-0.109464	1.34829	-0.210131	0.839217	0.89291	-6.92232	0.324093	A_01_P007172	ARMC3
-1.13779	1.43098	-1.27797	0.239769	0.369723	-6.11792	0.134196	A_01_P1673426	ARMC6
0.523929	2.83727	1.02089	0.33942	0.470136	-6.39911	0.170642	A_01_P015935	ARMC7
-0.519239	9.09706	-2.06454	0.0749613	0.164128	-5.05554	0.0595724	A_01_P1790841	ARMC8
0.554324	4.87576	0.715484	0.496194	0.616315	-6.66883	0.223699	A_01_P1720816	ARMC9
3.01714	9.39666	9.20024	2.55624450319663e-05	0.00193599	3.24342	0.000702691	A_01_P018924	ARMCX1
0.622311	8.32449	1.95316	0.089381	0.185217	-5.22011	0.0672267	A_01_P018024	ARMCX2
1.5179	5.57331	4.15051	0.00377552	0.0254894	-1.98006	0.00925171	A_01_P002882	ARMCX3
-1.40891	5.591	-4.04377	0.0043429	0.0276738	-2.1278	0.0100445	A_01_P1829041	ARMCX4
0.346455	8.14535	1.29539	0.233501	0.362886	-6.09762	0.131714	A_01_P016073	ARMCX5
2.56116	5.21198	6.08453	0.000396344	0.00749838	0.404097	0.00272163	A_01_P015618	ARMH1
1.52	8.52448	5.31246	0.000904215	0.0114929	-0.471267	0.00417148	A_01_P1804471	ARMH2
1.74927	4.9132	2.85674	0.0229761	0.0750018	-3.86529	0.0272228	A_01_P1730491	ARMH3
-0.856005	7.60202	-2.12615	0.0688416	0.154825	-4.96722	0.0561957	A_01_P007059	ARMT1
0.370925	5.71821	0.774528	0.462571	0.586843	-6.62285	0.213002	A_01_P1767656	ARNT
-0.70875	2.0212	-1.66109	0.137879	0.249917	-5.62987	0.0907105	A_01_P1748551	ARNT2
0.382403	10.8657	1.61258	0.147836	0.261993	-5.69518	0.0950937	A_01_P012595	ARNTL
-0.447968	4.67333	-1.38323	0.206151	0.332349	-5.99124	0.12063	A_01_P004605	ARNTL2
0.700177	15.2802	4.53588	0.00221782	0.0190271	-1.43103	0.00690613	A_01_P012639	ARPC1B
0.983819	14.5606	5.76265	0.000525255	0.0086324	0.0913496	0.00313324	A_01_P1720536	ARPC2
0.722981	14.1075	4.30531	0.00297804	0.0223855	-1.74231	0.00812511	A_01_P002960	ARPC3
0.738246	11.1226	2.20004	0.0615611	0.1435	-4.85762	0.052085	A_01_P1678421	ARPC5L
-1.65629	8.7418	-3.66203	0.0072652	0.0373	-2.66922	0.0135385	A_01_P013700	ARPP19
-0.942421	1.71309	-1.51618	0.170838	0.290644	-5.82265	0.105493	A_01_P1740926	ARR3
1.00947	7.76508	2.80244	0.0248989	0.0789704	-3.94759	0.0286633	A_01_P1726891	ARRB1
0.218159	15.3383	0.63749	0.542961	0.657174	-6.72467	0.23853	A_01_P002418	ARRB2
0.281236	11.8608	1.21048	0.262891	0.394162	-6.19612	0.143066	A_01_P000369	ARRDC1
0.519201	8.33378	1.86395	0.101875	0.202328	-5.34726	0.0734376	A_01_P011308	ARRDC2
1.69449	3.90354	2.23387	0.058489	0.138801	-4.80717	0.0503796	A_01_P1825191	ARRDC5
2.32888	12.2415	9.44759	2.12859995473805e-05	0.00179191	3.42788	0.000650397	A_01_P006649	ARSA
4.17351	4.30297	5.94966	0.000456358	0.00802118	0.255404	0.00291139	A_01_P1687166	ARSB
-1.88632	6.57775	-4.71348	0.00185551	0.0171031	-1.22867	0.00620777	A_01_P1701746	ARSD
-2.63932	2.70858	-5.47939	0.000759545	0.0104228	-0.282891	0.00378309	A_01_P1829526	ARSH
-0.315085	1.58561	-0.888858	0.401535	0.530082	-6.52563	0.1924	A_01_P010167	ARSI
-0.864103	3.78046	-1.92314	0.0935099	0.190987	-5.26335	0.0693213	A_01_P1752606	ARSK
-1.16659	3.27032	-2.79271	0.0250016	0.0792013	-3.95707	0.0287471	A_01_P014779	ART1
1.27876	1.99864	2.31336	0.0518631	0.128301	-4.68814	0.0465684	A_01_P1754966	ART3
-2.65303	3.91383	-4.64614	0.0020151	0.017901	-1.31604	0.00649741	A_01_P006211	ART4
0.0182651	4.38099	0.0475436	0.963331	0.977216	-6.9458	0.354693	A_01_P018878	ARTN
-0.244759	8.68561	-0.946125	0.373405	0.502885	-6.47263	0.182528	A_01_P001079	ARV1
-0.444159	1.99588	-0.65138	0.53444	0.649937	-6.71515	0.235903	A_01_P1677101	ARVCF
-0.00847626	2.75891	-0.0177714	0.98629	0.991459	-6.94689	0.359863	A_01_P014732	AS3MT
-0.437708	8.28305	-1.71298	0.127352	0.236138	-5.55852	0.0857091	A_01_P1737486	ASAH1
-0.920869	2.40306	-1.80969	0.11084	0.213918	-5.42468	0.0776442	A_01_P017239	ASAH2
-0.916214	8.80818	-1.41055	0.19888	0.324039	-5.95718	0.117614	A_01_P1739116	ASAP1
-1.23726	2.06488	-3.12697	0.0151611	0.0573296	-3.44605	0.0208085	A_01_P015003	ASAP2
0.962009	6.54251	2.21248	0.060413	0.141796	-4.83908	0.0514668	A_01_P016747	ASAP3
-0.530897	8.99125	-2.24631	0.056843	0.136406	-4.78502	0.0495103	A_01_P1721021	ASB1
-1.28899	5.36572	-4.69828	0.00181056	0.0168455	-1.21658	0.00611427	A_01_P1762901	ASB10
-1.93532	3.27327	-2.79907	0.0250238	0.0792503	-3.95271	0.0287649	A_01_P008966	ASB11
-1.00083	3.56375	-1.73097	0.124626	0.232495	-5.53443	0.0843869	A_01_P016759	ASB12
-0.00345522	0.836094	-0.0109562	0.991543	0.994889	-6.947	0.361108	A_01_P008389	ASB14
-0.974513	3.62766	-2.23362	0.058511	0.138838	-4.80755	0.0503931	A_01_P1762286	ASB15
-0.66584	5.90536	-1.53908	0.165251	0.283958	-5.79281	0.103066	A_01_P1710001	ASB16
-1.68022	2.05287	-2.75245	0.0268176	0.0829861	-4.02344	0.0301208	A_01_P1720941	ASB18
-1.48392	4.46446	-3.41753	0.0102137	0.0452231	-3.02577	0.0164143	A_01_P1789501	ASB2
2.73244948103732e-05	9.02057	0.000102833	0.999921	0.999983	-6.94707	0.362956	A_01_P017916	ASB3
-0.419375	1.13545	-0.933079	0.380128	0.509572	-6.48446	0.184956	A_01_P1761806	ASB4
-1.20064	2.82668	-1.434	0.192322	0.316469	-5.92778	0.114866	A_01_P1756186	ASB5
0.261951	7.51818	0.861975	0.415652	0.544209	-6.54915	0.197527	A_01_P1721856	ASB6
-0.538974	6.75517	-1.56193	0.159843	0.277172	-5.76281	0.100603	A_01_P1749021	ASB7
0.169741	8.89985	0.729477	0.487739	0.609091	-6.65861	0.221077	A_01_P1681496	ASB8
0.232629	5.09288	0.638934	0.542072	0.656432	-6.72369	0.23826	A_01_P1739741	ASB9
0.527898	6.74249	1.37205	0.210073	0.336913	-6.00483	0.122287	A_01_P1729581	ASCC1
0.46971	11.7372	1.08004	0.31396	0.445689	-6.33837	0.161768	A_01_P003234	ASCC2
1.04003	7.83236	3.58859	0.00796888	0.0392681	-2.76983	0.0142528	A_01_P1745481	ASCC3
-0.0828268	7.19042	-0.200342	0.846592	0.897144	-6.92456	0.325629	A_01_P1724661	ASCL2
0.895725	1.66372	1.30909	0.22957	0.3587	-6.08107	0.130195	A_01_P019198	ASCL3
0.142814	1.78603	0.285488	0.783073	0.851757	-6.9015	0.309156	A_01_P010273	ASCL4
-0.963102	6.48843	-1.69939	0.130599	0.240515	-5.5779	0.0872981	A_01_P1769746	ASCL5
-1.56772	8.33629	-3.11108	0.0158326	0.058907	-3.48157	0.021381	A_01_P020118	ASF1A
-0.780883	10.4983	-2.66909	0.0303663	0.0899308	-4.14999	0.0326415	A_01_P011382	ASF1B
0.605958	4.98693	1.85637	0.102872	0.203664	-5.35771	0.0739223	A_01_P000553	ASH1L
1.01682	8.04057	2.76171	0.0264511	0.0822588	-4.00939	0.0298569	A_01_P1812361	ASH2L
-0.672395	5.56557	-1.73638	0.123628	0.231241	-5.52695	0.083932	A_01_P007993	ASIC1
0.160968	1.16477	0.374233	0.718664	0.802396	-6.86909	0.29124	A_01_P001827	ASIC2
-0.760162	2.29855	-1.9607	0.0877531	0.182829	-5.20738	0.0663601	A_01_P1762871	ASIC3
-1.65209	9.16004	-5.03805	0.00125815	0.0138008	-0.817178	0.00500917	A_01_P1678072	ASIC4
1.0056	7.05789	3.78048	0.00599917	0.0334018	-2.4796	0.0121236	A_01_P004422	ASIP
-0.0219769	9.74319	-0.0928554	0.928437	0.954226	-6.94223	0.346348	A_01_P008475	ASL
-1.00511	3.57084	-2.77462	0.0255429	0.0803806	-3.98178	0.0291751	A_01_P1672536	ASMT
-0.347215	7.78087	-1.21492	0.261362	0.392501	-6.19103	0.142463	A_01_P1703591	ASNA1
0.643683	8.6866	1.68535	0.13334	0.244058	-5.59711	0.0885837	A_01_P004418	ASNS
-0.100369	1.1559	-0.30973	0.765149	0.838719	-6.89358	0.304424	A_01_P005478	ASPA
-0.441045	2.68858	-1.08591	0.311011	0.443023	-6.33266	0.160801	A_01_P1706081	ASPDH
1.55788	3.39123	2.77182	0.0260565	0.0814255	-3.99404	0.0295544	A_01_P1751146	ASPG
-2.10694	2.82415	-5.20038	0.000990529	0.0120737	-0.578732	0.0043823	A_01_P1789591	ASPH
-2.4123	9.5251	-5.89327	0.00048439	0.00828129	0.192495	0.0030058	A_01_P007402	ASPHD1
1.605	9.71692	5.95267	0.000444634	0.00793237	0.276946	0.00287915	A_01_P1814736	ASPHD2
-2.18647	5.02284	-3.36372	0.0110211	0.047258	-3.10515	0.0171529	A_01_P018684	ASPM
-2.47285	6.87183	-6.24341	0.000336631	0.00687161	0.576108	0.00249414	A_01_P1735886	ASPRV1
3.29087	8.32414	6.84763	0.00018573	0.00502539	1.20037	0.00182403	A_01_P008961	ASRGL1
-0.121789	7.46747	-0.394208	0.704508	0.791212	-6.86061	0.28718	A_01_P010832	ASTE1
0.274694	3.59248	0.545588	0.601352	0.706839	-6.78301	0.256556	A_01_P006025	ASTL
1.38711	2.07891	1.90774	0.0956985	0.194209	-5.28544	0.0704905	A_01_P1797981	ASTN1
-0.605473	7.67228	-2.54704	0.0359887	0.100349	-4.32929	0.036423	A_01_P1716781	ASXL1
2.23384	4.77214	3.916	0.00514681	0.0305152	-2.30681	0.0110759	A_01_P1735141	ASXL2
2.83199	2.41785	2.75679	0.0266452	0.0826464	-4.01685	0.0299975	A_01_P1674181	ASXL3
-1.13353	7.22182	-4.43461	0.00252188	0.0204102	-1.56677	0.00740814	A_01_P002279	ATAD1
1.65091	7.02806	5.92661	0.000443979	0.00793237	0.270966	0.00287915	A_01_P1818981	ATAD2B
-0.82892	4.81591	-2.18112	0.0633484	0.146432	-4.88575	0.0531492	A_01_P1823771	ATAD5
-1.79064	3.26089	-3.67142	0.00717199	0.0369811	-2.65567	0.0134228	A_01_P1743621	ATAT1
-1.01884	3.70905	-2.40792	0.044894	0.116846	-4.54515	0.0424108	A_01_P1825141	ATCAY
-1.0672	7.95855	-4.08939	0.0039529	0.0262246	-2.04092	0.00951854	A_01_P1813441	ATE1
-0.711758	9.41519	-2.73748	0.0271086	0.0835713	-4.04042	0.0303332	A_01_P1789276	ATF1
-0.903823	9.98101	-2.16575	0.0648388	0.14872	-4.90858	0.0539799	A_01_P1776026	ATF2
4.84868	11.0176	22.0668	3.98118000349928e-08	0.000132904	8.95334	4.82392010054966e-05	A_01_P013192	ATF3
0.678519	15.9142	3.76418	0.00624479	0.0342341	-2.5148	0.0124257	A_01_P013890	ATF4
1.57225	6.64928	3.73656	0.0065598	0.0352062	-2.56199	0.0127785	A_01_P1743811	ATF6B
0.927141	7.6812	2.36717	0.0478121	0.121489	-4.6072	0.0440961	A_01_P017541	ATF7IP
1.00563	6.65192	2.36506	0.0479651	0.121748	-4.61039	0.04419	A_01_P1711846	ATF7IP2
-0.352666	11.4891	-1.53025	0.16685	0.285859	-5.80422	0.103756	A_01_P007114	ATG101
-0.833095	8.2746	-3.28139	0.012116	0.0499534	-3.21373	0.0181312	A_01_P004923	ATG13
0.147344	9.36705	0.478432	0.646114	0.744458	-6.82034	0.27021	A_01_P000018	ATG16L1
-1.9793	8.38947	-6.16066	0.000366378	0.00712998	0.486939	0.00258791	A_01_P1798201	ATG2A
-0.93568	3.63179	-2.42115	0.0436086	0.114503	-4.52134	0.0415604	A_01_P1686736	ATG2B
0.778788	9.56116	2.14387	0.0670205	0.151967	-4.941	0.0551585	A_01_P008686	ATG3
-0.703409	7.35793	-2.83408	0.0233701	0.0758086	-3.89102	0.0275157	A_01_P1741641	ATG4A
-0.601081	6.69331	-2.2297	0.0582994	0.138545	-4.80994	0.0502865	A_01_P1678236	ATG4B
0.355682	1.82058	0.550927	0.597867	0.703733	-6.77985	0.255429	A_01_P020211	ATG4C
-0.663992	6.24577	-1.90984	0.0953973	0.193752	-5.28243	0.0703248	A_01_P018102	ATG5
1.37946	8.77613	5.81663	0.000495298	0.0083596	0.153292	0.00303422	A_01_P1688946	ATG7
-2.67155	7.98429	-5.79729	0.000536604	0.00873047	0.0844077	0.00316883	A_01_P1766926	ATG9A
-1.03935	3.4434	-2.72117	0.027675	0.0847246	-4.06342	0.0307518	A_01_P1762866	ATG9B
0.533515	2.42054	0.917015	0.387956	0.516982	-6.49943	0.187645	A_01_P1686391	ATL1
-1.94057	5.38249	-3.97368	0.0047655	0.0292153	-2.22571	0.0106041	A_01_P1735406	ATL2
1.75291	10.1365	8.18955	5.16748882487936e-05	0.00262021	2.51098	0.00095104	A_01_P1725366	ATL3
-0.933475	6.41227	-3.42997	0.00979331	0.0441172	-2.99228	0.0160129	A_01_P1727451	ATM
-1.38139	6.64517	-4.23893	0.00336645	0.0239192	-1.85892	0.00868176	A_01_P002194	ATMIN
-0.810155	6.69933	-1.58242	0.155129	0.271478	-5.73571	0.0985364	A_01_P1731511	ATN1
-0.653687	1.97583	-1.12562	0.2954	0.428061	-6.28988	0.15537	A_01_P007729	ATOH1
1.23093	4.75233	3.79914	0.0058475	0.0330821	-2.45272	0.0120076	A_01_P1833472	ATOH8
1.06194	11.6282	5.4534	0.000740653	0.0102583	-0.27148	0.00372337	A_01_P1687621	ATOX1
0.358631	1.30772	0.902415	0.394816	0.523771	-6.51324	0.190109	A_01_P1753676	ATP10B
1.20112	3.30445	1.83104	0.107359	0.209511	-5.39459	0.0760445	A_01_P1798286	ATP10D
3.88949	7.39567	6.18818	0.000356172	0.00701365	0.516697	0.00254569	A_01_P1715311	ATP11A
-1.4282	7.10552	-3.14411	0.0150933	0.0571988	-3.43204	0.020761	A_01_P001933	ATP11B
-0.688785	6.92286	-1.22691	0.257343	0.387924	-6.17717	0.140802	A_01_P1742251	ATP11C
-1.29519	2.00781	-2.03332	0.0792072	0.170402	-5.10365	0.0618496	A_01_P1714121	ATP12A
2.68553	10.2862	8.33694	5.0134208369623e-05	0.0025775	2.55791	0.000935536	A_01_P1788796	ATP13A1
0.941597	10.954	1.88984	0.0983051	0.197549	-5.31105	0.0717028	A_01_P004210	ATP13A2
-0.604158	7.5188	-0.909947	0.391438	0.520421	-6.50595	0.188893	A_01_P1790326	ATP13A3
-1.4798	4.38621	-2.87346	0.0224157	0.0737388	-3.83996	0.0267644	A_01_P1759516	ATP13A4
1.94574	5.1853	3.76809	0.0062839	0.0344009	-2.51684	0.0124862	A_01_P1767381	ATP1A1
-2.33714	10.8322	-8.31974	5.08410848115541e-05	0.00258898	2.54355	0.000939701	A_01_P009625	ATP1A3
0.468806	5.60998	1.4797	0.179792	0.301441	-5.8697	0.109412	A_01_P1692696	ATP1B1
-1.13377	3.75748	-3.11122	0.0155142	0.0581942	-3.46985	0.0211223	A_01_P005426	ATP1B2
1.71522	8.11966	3.68154	0.00707301	0.0367497	-2.64108	0.0133387	A_01_P016436	ATP1B3
-0.765446	1.47618	-1.16405	0.28045	0.412786	-6.2479	0.149826	A_01_P1741896	ATP1B4
-1.66149	6.32941	-3.90371	0.00523222	0.0308065	-2.32414	0.0111816	A_01_P018945	ATP23
1.2698	2.39184	2.23047	0.0587913	0.13931	-4.81226	0.0505643	A_01_P1828161	ATP2A1
1.40211	4.87322	3.74831	0.0064555	0.034915	-2.54515	0.0126728	A_01_P1733971	ATP2A2
0.333483	10.1761	0.779881	0.4596	0.583917	-6.61853	0.21194	A_01_P000336	ATP2A3
-1.38559	9.54538	-3.66817	0.00720411	0.0371065	-2.66036	0.0134683	A_01_P013414	ATP2B1
-0.287772	1.45316	-0.812076	0.441619	0.567991	-6.59243	0.20616	A_01_P1742496	ATP2B3
2.73708	3.92553	4.31529	0.00305185	0.022637	-1.75523	0.0082164	A_01_P1671256	ATP2B4
1.50042	9.54391	5.88073	0.000466805	0.00811483	0.218365	0.00294538	A_01_P001650	ATP2C1
-0.00244896	1.16524	-0.00653524	0.994955	0.99693	-6.94704	0.361848	A_01_P1713746	ATP2C2
1.12423	1.88243	1.5761	0.156571	0.273137	-5.7441	0.0991386	A_01_P005150	ATP4B
0.293642	14.2776	1.03	0.335396	0.466612	-6.38991	0.169363	A_01_P009696	ATP5F1A
1.49507	13.2054	2.79955	0.0250061	0.0792047	-3.95199	0.0287483	A_01_P1698371	ATP5F1B
0.161656	3.18744	0.337071	0.745394	0.823901	-6.88368	0.299045	A_01_P007794	ATP5F1C
-0.545585	14.8846	-3.63166	0.00737115	0.0376247	-2.69546	0.0136563	A_01_P1670246	ATP5F1E
-0.531498	10.4323	-2.59026	0.0337111	0.0964154	-4.26336	0.0349952	A_01_P1764886	ATP5IF1
-0.381574	13.8644	-2.13796	0.0670405	0.151967	-4.94691	0.0551585	A_01_P1687995	ATP5MC1
-0.842342	14.4773	-4.81898	0.00156102	0.0155498	-1.05977	0.005644	A_01_P1681626	ATP5MC2
0.222582	13.1948	1.12061	0.296861	0.429393	-6.29573	0.155854	A_01_P1677716	ATP5MC3
-0.668801	10.1688	-2.29018	0.0537134	0.131375	-4.72293	0.0476842	A_01_P013317	ATP5MD
-0.14484	14.2564	-0.884357	0.40381	0.532612	-6.52968	0.193318	A_01_P008701	ATP5ME
0.0344008	12.8839	0.137983	0.893923	0.929897	-6.93638	0.337518	A_01_P1777186	ATP5MF
-0.314786	13.5429	-1.59837	0.15092	0.265776	-5.71418	0.0964666	A_01_P1726122	ATP5MG
-1.1074	11.3804	-3.4613	0.00960358	0.0435368	-2.96143	0.0158022	A_01_P1686816	ATP5MPL
0.447237	12.7065	2.25475	0.0561173	0.135162	-4.77235	0.0490588	A_01_P1691946	ATP5PB
-0.696154	11.4175	-3.03865	0.0172778	0.0622646	-3.58039	0.0225997	A_01_P1755856	ATP5PD
-0.321064	12.8685	-1.83866	0.105508	0.207105	-5.38259	0.0751714	A_01_P1690111	ATP5PF
-0.41277	12.8539	-1.87415	0.100337	0.20038	-5.33276	0.0727303	A_01_P018635	ATP5PO
-1.22551	17.6834	-9.24633	2.22868010174283e-05	0.00181765	3.36713	0.000659737	A_01_P002414	ATP6
2.63519	7.13958	4.42031	0.00267041	0.0209588	-1.61404	0.00760724	A_01_P016180	ATP6AP1
0.579375	11.1657	2.20092	0.0614792	0.143365	-4.85631	0.0520361	A_01_P1740141	ATP6AP2
1.03915	7.63879	3.8996	0.0050992	0.0303446	-2.30888	0.011014	A_01_P1786456	ATP6V0A1
-1.74529	4.20499	-5.44651	0.000746454	0.0102984	-0.279723	0.00373793	A_01_P1701856	ATP6V0A2
0.577357	1.12851	1.39776	0.20225	0.327815	-5.97315	0.118985	A_01_P1762566	ATP6V0A4
-0.501895	13.9952	-2.55733	0.0355359	0.0996085	-4.31493	0.0361542	A_01_P010646	ATP6V0B
1.61419	7.85447	5.7285	0.000560164	0.00889863	0.0306614	0.00322987	A_01_P1675881	ATP6V0D1
-1.2645	7.69448	-3.98479	0.00469569	0.0289476	-2.21016	0.0105069	A_01_P014171	ATP6V0D2
0.407142	14.5771	2.08391	0.0730824	0.161323	-5.02823	0.0585542	A_01_P016225	ATP6V0E1
-0.217559	12.5087	-0.653826	0.532948	0.648753	-6.71345	0.235473	A_01_P001167	ATP6V0E2
2.33886	7.1953	9.06738	2.55464741582448e-05	0.00193599	3.22923	0.000702691	A_01_P1688011	ATP6V1A
-1.65343	8.85091	-3.83817	0.00571449	0.0326281	-2.41695	0.0118428	A_01_P005474	ATP6V1B1
2.94731	8.07234	6.60868	0.000233842	0.00573298	0.959015	0.00208086	A_01_P1692971	ATP6V1B2
0.709914	8.57746	2.42495	0.0437818	0.114781	-4.51968	0.041661	A_01_P1812031	ATP6V1C1
3.17589	3.72319	3.7649	0.00631125	0.0345065	-2.5214	0.0125246	A_01_P1682336	ATP6V1C2
-0.638595	10.1843	-1.45152	0.187547	0.310661	-5.90563	0.112758	A_01_P1686486	ATP6V1D
0.817649	10.3077	2.63305	0.032048	0.0931476	-4.20471	0.0338091	A_01_P1717671	ATP6V1E1
-1.48112	4.82907	-2.69036	0.0294171	0.088218	-4.1177	0.0320198	A_01_P005704	ATP6V1E2
-0.614847	13.8937	-3.24013	0.0128603	0.0517392	-3.27561	0.0187794	A_01_P011504	ATP6V1F
-0.518848	1.09731	-1.0453	0.328726	0.460282	-6.37435	0.167065	A_01_P1803531	ATP6V1FNB
-0.903703	11.1697	-2.01982	0.0808374	0.172722	-5.12336	0.0626915	A_01_P008454	ATP6V1G1
-1.01043	4.76422	-2.04831	0.0774352	0.167774	-5.08173	0.0608956	A_01_P1671171	ATP6V1G2
1.43579	2.80477	2.28143	0.0544287	0.132427	-4.73604	0.048066	A_01_P1692531	ATP6V1G3
1.35314	9.00302	3.23978	0.0131511	0.0524304	-3.28909	0.0190303	A_01_P1738231	ATP6V1H
-0.669497	2.1999	-1.6506	0.139755	0.252566	-5.64389	0.0916719	A_01_P1789046	ATP7A
0.0848643	5.56134	0.171037	0.868764	0.913482	-6.93065	0.33156	A_01_P005959	ATP7B
-3.74544	10.5346	-6.06332	0.00040517	0.00754015	0.380881	0.00273679	A_01_P1672646	ATP8
1.27387	5.85127	3.25831	0.0128067	0.0516779	-3.2615	0.0187571	A_01_P1687946	ATP8A1
0.138357	1.33556	0.383045	0.712254	0.797501	-6.86553	0.289463	A_01_P1707611	ATP8B1
-0.770109	5.06858	-2.45389	0.0414523	0.110562	-4.47119	0.0401298	A_01_P002061	ATP8B2
-0.289854	3.55932	-0.447818	0.667063	0.761895	-6.83583	0.276539	A_01_P1826456	ATP8B3
1.03001	6.04914	2.91815	0.0209868	0.0706723	-3.77232	0.0256514	A_01_P1747561	ATP8B4
3.43525	7.4564	8.91557	3.17247817915999e-05	0.00207266	3.02475	0.000752297	A_01_P1715891	ATP9A
-1.0705	9.05458	-4.47094	0.00240785	0.0199373	-1.51789	0.00723649	A_01_P1798481	ATP9B
0.367887	2.174	0.838704	0.427691	0.55506	-6.56952	0.201466	A_01_P005660	ATPAF2
0.177024	4.35089	0.494144	0.635329	0.735613	-6.81218	0.267	A_01_P1751416	ATPSCKMT
0.424952	7.86824	1.06139	0.321818	0.453305	-6.35779	0.164533	A_01_P006242	ATR
0.37619	9.6942	1.35732	0.214403	0.342081	-6.0229	0.124163	A_01_P008926	ATRAID
0.170469	8.12982	0.376935	0.716767	0.800894	-6.86795	0.290695	A_01_P010417	ATRIP
0.38276	1.18702	1.03917	0.330884	0.462438	-6.38108	0.167848	A_01_P1717096	ATRN
0.632132	9.65901	2.07346	0.0745485	0.163441	-5.04485	0.0593229	A_01_P1741121	ATRX
4.139	4.57921	5.93278	0.000464557	0.00810088	0.236617	0.00294031	A_01_P1684576	ATXN1
1.90817	4.75856	3.67997	0.00708827	0.0367647	-2.64334	0.0133442	A_01_P1713406	ATXN1L
-1.04366	5.59798	-3.73522	0.00638478	0.0347452	-2.54495	0.0126112	A_01_P1682106	ATXN2
1.08304	10.7894	1.68544	0.133323	0.244057	-5.59699	0.0885835	A_01_P1712356	ATXN2L
-0.991326	7.19092	-3.49864	0.00894876	0.0418095	-2.89522	0.0151753	A_01_P1734301	ATXN3
0.390484	1.02624	1.02721	0.336129	0.467154	-6.39321	0.169559	A_01_P1739711	ATXN3L
3.81269	6.11162	7.90199	7.19785135911885e-05	0.00301524	2.18589	0.00109442	A_01_P1689036	ATXN7
0.669198	6.29999	2.64491	0.031041	0.091167	-4.17991	0.0330902	A_01_P1762116	ATXN7L1
-0.709434	18.0301	-5.23313	0.000953427	0.0118091	-0.538388	0.00428626	A_01_P013633	ATXN7L2
0.342424	12.0729	1.06712	0.319387	0.450977	-6.35185	0.163688	A_01_P1675061	ATXN7L3
0.0909778	8.31617	0.308233	0.766364	0.839621	-6.894	0.304751	A_01_P004893	AUH
0.671447	2.56133	1.69101	0.131584	0.241744	-5.58873	0.0877441	A_01_P1691281	AUNIP
-0.136788	12.9859	-0.7539	0.473782	0.596668	-6.63967	0.216568	A_01_P014446	AUP1
0.333386	5.97642	0.708402	0.500331	0.619771	-6.67414	0.224954	A_01_P006813	AURKA
-0.995013	13.8462	-4.62707	0.00205	0.018076	-1.33628	0.00656092	A_01_P017977	AURKAIP1
0.948454	4.70673	2.24095	0.0578657	0.137872	-4.7966	0.0500425	A_01_P1708431	AURKB
1.89389	8.66022	5.54259	0.000708106	0.0100685	-0.208715	0.0036545	A_01_P008213	AURKC
-1.51229	7.47566	-2.74218	0.0272305	0.0838597	-4.03903	0.0304379	A_01_P1690321	AUTS2
0.0410523	9.01704	0.147405	0.886717	0.925478	-6.93488	0.335914	A_01_P012206	AVEN
-0.388429	2.59845	-0.734722	0.485067	0.606751	-6.6542	0.220228	A_01_P1733016	AVIL
1.07883	8.41976	3.66385	0.00723344	0.0372032	-2.66537	0.0135034	A_01_P002145	AVL9
-1.01834	3.24936	-1.88592	0.0988848	0.198362	-5.31665	0.0719979	A_01_P013793	AVP
2.29469	3.25024	3.27348	0.0125318	0.051022	-3.23893	0.0185191	A_01_P1776366	AVPR1A
0.554931	1.62209	1.20641	0.264697	0.396021	-6.20051	0.143741	A_01_P019488	AVPR1B
-2.24792	2.95223	-4.03909	0.00436982	0.0277414	-2.13432	0.0100691	A_01_P1742541	AVPR2
0.100261	4.93542	0.299996	0.772325	0.844289	-6.89683	0.306445	A_01_P1740916	AWAT1
0.796047	4.43851	2.26001	0.0558057	0.134678	-4.76535	0.048883	A_01_P006819	AWAT2
0.330365	2.06798	0.651554	0.534334	0.649842	-6.71503	0.235868	A_01_P009769	AXDND1
1.03973	7.54158	2.37885	0.0469758	0.120083	-4.5896	0.0435856	A_01_P1675436	AXIN1
0.348932	3.36971	0.612654	0.5584	0.671079	-6.74125	0.243577	A_01_P1705226	AXL
-0.504619	2.34101	-1.40251	0.200552	0.32613	-5.96732	0.118373	A_01_P006761	AZGP1
0.95877	7.75224	2.77425	0.0259626	0.0812175	-3.99035	0.0294789	A_01_P1759346	AZI2
-0.961228	9.42908	-2.12446	0.0690174	0.155074	-4.96972	0.056286	A_01_P1774651	AZIN1
1.42154	3.77842	2.32934	0.0506255	0.126357	-4.66414	0.0458627	A_01_P017060	AZIN2
0.618422	9.25375	2.0456	0.0777523	0.168192	-5.08569	0.0610474	A_01_P015002	AZU1
0.554363	16.3983	1.72435	0.125856	0.234278	-5.54357	0.085034	A_01_P1793911	B2M
-0.81849	6.38615	-2.06996	0.0749434	0.164112	-5.04998	0.0595664	A_01_P1758756	B3GALNT1
0.600105	5.22696	2.21851	0.0593015	0.140086	-4.82671	0.050846	A_01_P1770886	B3GALNT2
0.494703	2.29968	0.634751	0.544651	0.658616	-6.72653	0.239053	A_01_P001469	B3GALT1
0.0204358	8.55794	0.0826858	0.936253	0.959121	-6.94323	0.348125	A_01_P1743916	B3GALT4
-2.08417	5.85991	-4.23407	0.0033876	0.0240121	-1.86554	0.00871549	A_01_P1763371	B3GALT6
1.81346	2.91153	2.80063	0.0249657	0.0791192	-3.95034	0.0287173	A_01_P1820441	B3GAT1
-0.167674	3.99498	-0.493152	0.635939	0.73614	-6.81277	0.267191	A_01_P013548	B3GAT2
-0.773734	8.99611	-3.20312	0.0135691	0.0533368	-3.33123	0.0193593	A_01_P1725421	B3GAT3
-1.2214	10.794	-4.30639	0.00308681	0.0227691	-1.76727	0.00826432	A_01_P019164	B3GLCT
-0.962256	7.12433	-2.19528	0.0620055	0.144309	-4.86469	0.0523789	A_01_P1735761	B3GNT2
-0.430157	1.76245	-1.02464	0.33749	0.468498	-6.39559	0.170047	A_01_P1697991	B3GNT3
0.274336	4.13771	0.370919	0.721058	0.804442	-6.87043	0.291982	A_01_P013182	B3GNT4
-2.17475	3.26194	-3.74363	0.00649675	0.03501	-2.55184	0.0127073	A_01_P005142	B3GNT5
-1.9315	6.20377	-4.71777	0.00184583	0.0170602	-1.22313	0.0061922	A_01_P1726936	B3GNT6
0.0291276	9.47049	0.0674768	0.947984	0.967044	-6.94451	0.351001	A_01_P002845	B3GNT8
0.684432	5.66758	1.50415	0.173841	0.294305	-5.83823	0.106822	A_01_P001842	B3GNT9
1.08423	9.0827	1.67018	0.136362	0.247966	-5.61779	0.0900022	A_01_P019611	B3GNTL1
-0.960984	4.99412	-2.37207	0.0474597	0.121	-4.59982	0.0439185	A_01_P011670	B4GALNT2
-1.44897	8.57411	-3.94322	0.00496288	0.0299625	-2.26848	0.0108753	A_01_P011264	B4GALNT3
-1.50812	4.03551	-4.28714	0.00304904	0.0226344	-1.76717	0.00821544	A_01_P011290	B4GALNT4
0.740161	7.04863	3.12725	0.0151548	0.0573241	-3.44562	0.0208065	A_01_P1678721	B4GALT1
-1.09635	3.38885	-2.02159	0.0806223	0.172386	-5.12078	0.0625697	A_01_P1765651	B4GALT2
2.22147	9.58652	6.60999	0.000233542	0.00573298	0.960361	0.00208086	A_01_P006169	B4GALT4
-1.92954	7.61521	-4.35187	0.00291261	0.0221152	-1.70586	0.00802697	A_01_P1676666	B4GALT5
-0.747845	1.62067	-1.18571	0.272301	0.404018	-6.22382	0.146643	A_01_P1707296	B4GALT6
-1.13137	6.52214	-3.52028	0.00884244	0.0415331	-2.87508	0.015075	A_01_P018369	B4GALT7
-0.754505	6.77932	-2.28956	0.053764	0.131431	-4.72386	0.0477045	A_01_P000626	B4GAT1
-1.10869	5.32283	-3.55477	0.00825068	0.0400264	-2.81129	0.0145281	A_01_P001444	B9D1
-0.151819	9.01048	-0.681068	0.516186	0.634061	-6.69453	0.23014	A_01_P1673631	B9D2
1.0088	2.38496	1.44438	0.189482	0.313074	-5.91468	0.113634	A_01_P1738891	BAALC
0.486463	1.05377	1.00811	0.345128	0.475742	-6.4119	0.172676	A_01_P003283	BAAT
-0.996727	13.9503	-5.61471	0.000618142	0.00942083	-0.0805063	0.00341941	A_01_P008348	BABAM1
0.62328	8.16934	1.87125	0.101086	0.201351	-5.33757	0.0730828	A_01_P1735261	BABAM2
1.24803	4.08198	1.61289	0.148358	0.262761	-5.69511	0.0953726	A_01_P011751	BACE1
-1.9609	10.7397	-7.11737	0.000144239	0.00443687	1.46451	0.00161042	A_01_P1804021	BACE2
-0.959186	10.1183	-2.33895	0.0498952	0.124994	-4.64968	0.0453681	A_01_P008046	BACH1
-2.05799	8.88065	-8.02581	5.93447576936387e-05	0.00277788	2.36873	0.00100827	A_01_P018296	BACH2
-1.06373	7.83676	-3.29171	0.0122097	0.0502017	-3.21184	0.0182213	A_01_P1725321	BAD
0.0124294	3.0152	0.0358209	0.972355	0.982644	-6.94635	0.356663	A_01_P013430	BAG2
-2.19814	9.05037	-3.61878	0.00771163	0.0386569	-2.73176	0.014031	A_01_P1831861	BAG3
-1.68905	8.03185	-4.17889	0.00363861	0.0250014	-1.94105	0.00907457	A_01_P1737951	BAG4
-0.405755	7.37301	-1.55185	0.161568	0.279173	-5.77587	0.101329	A_01_P1751111	BAG5
1.68707	7.61792	3.09589	0.0161853	0.0596857	-3.50437	0.0216637	A_01_P1672491	BAG6
-0.167071	4.21323	-0.336666	0.745687	0.824186	-6.88383	0.299149	A_01_P1711071	BAHCC1
0.369987	9.59462	0.977373	0.359155	0.489067	-6.44214	0.177513	A_01_P020193	BAHD1
-0.190505	6.71394	-0.626461	0.54971	0.663452	-6.73219	0.240808	A_01_P1711041	BAIAP2
-0.892606	3.89852	-2.24796	0.0570053	0.136644	-4.78452	0.0495966	A_01_P001858	BAIAP2L1
-0.835783	4.81078	-2.73179	0.0272374	0.0838597	-4.0472	0.0304379	A_01_P1718621	BAIAP2L2
-0.551018	5.04591	-0.920301	0.386345	0.51535	-6.49638	0.187053	A_01_P1711416	BAIAP3
1.89447	13.2276	9.39432	2.00037932115535e-05	0.00175539	3.47642	0.00063714	A_01_P012442	BAK1
1.07362	5.36631	2.74029	0.0273072	0.0839684	-4.04189	0.0304774	A_01_P000361	BAMBI
-0.465072	11.2301	-2.00098	0.0826126	0.175568	-5.14895	0.0637247	A_01_P005876	BANF1
-0.964457	9.31188	-3.22304	0.0134709	0.0531667	-3.31405	0.0192975	A_01_P1797756	BANK1
-0.238667	6.5288	-0.823395	0.435645	0.562321	-6.58278	0.204102	A_01_P1676046	BANP
0.232366	9.357	0.694575	0.508471	0.627471	-6.68436	0.227749	A_01_P013013	BAP1
3.01493	9.34709	9.5558	1.96732859703318e-05	0.00175018	3.507	0.00063525	A_01_P005782	BARD1
-1.01986	5.48573	-3.63304	0.00735692	0.0375843	-2.69344	0.0136417	A_01_P000012	BARHL1
-1.23495	5.66341	-2.64291	0.0315786	0.0922795	-4.18974	0.033494	A_01_P015938	BARHL2
-0.474522	3.34435	-0.976792	0.359424	0.489301	-6.44271	0.177598	A_01_P015629	BARX1
1.44865	13.9492	4.17946	0.00363593	0.0249974	-1.94027	0.00907313	A_01_P1686911	BASP1
0.914182	12.0832	4.01328	0.00442644	0.0279544	-2.15576	0.0101464	A_01_P006034	BATF
2.11915	5.87604	6.63031	0.000225053	0.00563366	0.995215	0.00204481	A_01_P1725226	BATF2
1.68882	6.6508	6.76672	0.00018663	0.00503773	1.17897	0.00182851	A_01_P016667	BATF3
0.260774	10.2499	1.13458	0.291317	0.424212	-6.28062	0.153973	A_01_P004780	BAX
0.673791	10.4657	1.75413	0.12041	0.226954	-5.50235	0.0823757	A_01_P1749676	BAZ1A
2.77966	4.58104	3.71567	0.00674971	0.0358452	-2.59196	0.0130105	A_01_P1761076	BAZ1B
1.96602	9.52677	4.44933	0.00257445	0.0206199	-1.57532	0.00748427	A_01_P1681721	BAZ2A
2.82414	8.13031	6.6839	0.00021734	0.00553094	1.03576	0.00200752	A_01_P1719416	BAZ2B
-0.311354	5.43122	-1.09366	0.307794	0.440041	-6.32449	0.159719	A_01_P1705726	BBC3
0.196386	8.41138	0.77229	0.46345	0.587552	-6.62506	0.213259	A_01_P1730676	BBIP1
0.292533	2.75705	0.591285	0.571888	0.681982	-6.75503	0.247534	A_01_P1810586	BBOF1
0.928145	6.58664	1.49609	0.17588	0.296679	-5.84864	0.107683	A_01_P009477	BBS2
0.472628	8.45702	1.98317	0.0848158	0.178623	-5.17472	0.0648333	A_01_P004314	BBS4
-1.59811	5.92982	-5.04188	0.00123695	0.0136757	-0.802966	0.00496378	A_01_P1719556	BBS5
-0.36641	6.31041	-1.24856	0.24934	0.379978	-6.1525	0.137918	A_01_P015400	BBS7
0.125858	4.7288	0.287176	0.781829	0.850923	-6.90096	0.308853	A_01_P1761441	BBS9
-1.15696	2.21374	-2.63818	0.0316608	0.0924557	-4.19478	0.033558	A_01_P1673676	BCAM
-1.08884	3.12758	-1.88389	0.0991878	0.198768	-5.31956	0.0721455	A_01_P010075	BCAN
0.526548	6.28458	1.49919	0.175094	0.295904	-5.84465	0.107402	A_01_P1762156	BCAP29
1.46889	5.29697	4.48249	0.00242492	0.0199981	-1.51811	0.00725855	A_01_P1713571	BCAR1
0.0908719	1.8501	0.12759	0.901862	0.935251	-6.93792	0.339461	A_01_P003883	BCAR3
0.390797	2.67723	0.747529	0.477752	0.600244	-6.64427	0.217866	A_01_P012236	BCAS1
0.128724	7.94403	0.415714	0.689375	0.779628	-6.85103	0.282976	A_01_P005502	BCAS2
-0.962105	6.73922	-3.64697	0.00721551	0.0371572	-2.67312	0.0134867	A_01_P011191	BCAS3
0.472337	6.35287	1.71311	0.127327	0.236138	-5.55833	0.0857091	A_01_P1715906	BCAS4
-0.192039	5.19248	-0.732595	0.485943	0.607544	-6.65622	0.220516	A_01_P1732001	BCAT1
-0.149472	9.3108	-0.379947	0.714623	0.799363	-6.86669	0.290139	A_01_P001665	BCAT2
0.811593	4.20125	1.37412	0.209458	0.336242	-6.00229	0.122043	A_01_P002510	BCCIP
1.0485	8.66071	2.30343	0.0526479	0.129595	-4.70305	0.0470382	A_01_P016438	BCDIN3D
-0.819252	2.69788	-1.30058	0.232321	0.361691	-6.0912	0.13128	A_01_P009010	BCHE
0.0906832	6.6034	0.203238	0.844408	0.895816	-6.92391	0.325147	A_01_P1745236	BCKDHB
-0.315072	11.9399	-1.17557	0.276088	0.408109	-6.23512	0.148128	A_01_P1712551	BCKDK
0.375285	11.0915	1.32354	0.224962	0.353648	-6.06376	0.128361	A_01_P1766636	BCL10
-0.168959	9.96147	-0.378475	0.715671	0.800164	-6.86731	0.29043	A_01_P1735701	BCL11A
-0.959248	11.0579	-3.96211	0.00473261	0.0290585	-2.22677	0.0105472	A_01_P015437	BCL11B
-0.464362	6.08099	-1.498	0.175157	0.295965	-5.84615	0.107424	A_01_P1707701	BCL2
1.78327	9.65554	3.11626	0.0157142	0.0586839	-3.47379	0.0213	A_01_P1748536	BCL2A1
-0.95357	9.21429	-3.36029	0.0110419	0.0473045	-3.1084	0.0171698	A_01_P002594	BCL2L1
-0.8901	8.75849	-2.83436	0.0237492	0.0766012	-3.8992	0.0278034	A_01_P1693596	BCL2L11
-0.801528	7.52211	-3.09743	0.0158305	0.058907	-3.4907	0.021381	A_01_P1831071	BCL2L12
1.40713	5.34245	4.83303	0.00153452	0.0153717	-1.04166	0.00557933	A_01_P1677077	BCL2L13
5.72398	6.4544	14.8116	8.8246932737863e-07	0.000460087	6.45541	0.000166994	A_01_P014829	BCL2L14
1.81968	5.08236	4.72125	0.00183802	0.0170276	-1.21864	0.0061804	A_01_P1767316	BCL2L15
2.5276	13.7536	8.27673	5.2658644226663e-05	0.00263637	2.50752	0.000956903	A_01_P001583	BCL6
-1.1566	5.92295	-3.21393	0.0136483	0.0535419	-3.32764	0.0194337	A_01_P1822041	BCL6B
0.404909	5.69091	0.611401	0.559186	0.671634	-6.74207	0.243778	A_01_P002565	BCL7A
0.0590972	4.75661	0.195069	0.85049	0.900152	-6.92577	0.326721	A_01_P006355	BCL7B
-1.41374	12.113	-5.36619	0.000862336	0.0111939	-0.417198	0.00406296	A_01_P005133	BCL7C
-0.313504	5.95465	-1.0886	0.309887	0.441962	-6.32984	0.160416	A_01_P008784	BCL9
-0.890366	6.20647	-3.25841	0.0125247	0.0510194	-3.24818	0.0185181	A_01_P1727706	BCL9L
-1.0885	7.58739	-4.25178	0.00319254	0.0231893	-1.8157	0.00841684	A_01_P009072	BCLAF1
0.433489	5.54769	1.40392	0.200302	0.325893	-5.96553	0.118287	A_01_P1739846	BCLAF3
1.56983	4.51555	3.28706	0.0122911	0.0504129	-3.21875	0.018298	A_01_P1828281	BCO1
0.526666	2.3519	0.991857	0.352491	0.482701	-6.42798	0.175202	A_01_P006152	BCO2
-1.15747	5.9302	-3.1795	0.0143416	0.0553394	-3.37907	0.0200861	A_01_P017380	BCOR
1.19662	2.64023	1.76832	0.117893	0.223324	-5.4826	0.0810583	A_01_P1742001	BCORL1
-0.632935	3.87907	-1.47773	0.180605	0.302465	-5.87223	0.109783	A_01_P1718051	BCR
0.111379	10.2414	0.386039	0.710295	0.796057	-6.86412	0.288939	A_01_P015770	BCS1L
-0.0493326	5.86135	-0.140579	0.891942	0.92873	-6.93597	0.337094	A_01_P1759571	BDH1
-1.38802	2.21806	-2.65995	0.0307838	0.0906925	-4.16386	0.032918	A_01_P012912	BDKRB1
-2.41666	3.96833	-6.00089	0.000426493	0.00779229	0.323239	0.00282831	A_01_P1810801	BDKRB2
0.0575639	1.56186	0.168233	0.870822	0.914831	-6.93121	0.332049	A_01_P1697941	BDNF
1.52148	5.75565	3.35848	0.0111033	0.0474566	-3.1129	0.017225	A_01_P1752156	BDP1
0.559816	7.39995	2.39138	0.0455796	0.117793	-4.56607	0.0427544	A_01_P1693181	BECN1
-0.198894	1.47432	-0.390867	0.706872	0.79308	-6.86205	0.287858	A_01_P1770766	BECN2
-0.536582	3.12493	-1.09556	0.30754	0.439784	-6.32202	0.159625	A_01_P009952	BEGAIN
-0.479082	2.84475	-0.865949	0.413627	0.542569	-6.54562	0.196932	A_01_P1739791	BEND2
-0.960036	2.16189	-2.54714	0.0359833	0.100349	-4.32914	0.036423	A_01_P1793671	BEND4
1.25076	5.51167	2.21495	0.0601882	0.141511	-4.83541	0.0513631	A_01_P1832741	BEND5
1.10167	4.47968	1.97179	0.0869075	0.18162	-5.19316	0.0659211	A_01_P1744946	BEND6
-0.558754	8.76488	-1.9805	0.0855951	0.179754	-5.17998	0.065244	A_01_P1701236	BEND7
2.60886	9.40233	8.91745	3.16789820978529e-05	0.00207266	3.02622	0.000752297	A_01_P001838	BEST1
-0.299154	2.62102	-0.514533	0.621842	0.72398	-6.80084	0.262778	A_01_P011852	BEST2
2.27287	3.08094	2.4424	0.0426802	0.112876	-4.49366	0.0409696	A_01_P011104	BEST3
-0.959826	8.64532	-2.45311	0.0419962	0.111638	-4.47746	0.0405204	A_01_P005588	BET1
0.193512	6.10782	0.762175	0.469114	0.592585	-6.63314	0.215086	A_01_P1679111	BET1L
-0.475421	9.67496	-1.7508	0.120798	0.227461	-5.50669	0.08256	A_01_P017860	BEX1
-0.928551	7.98902	-3.45018	0.00955126	0.043405	-2.96463	0.0157544	A_01_P012942	BEX2
-1.17391	7.72632	-3.11448	0.0157547	0.0587706	-3.47646	0.0213315	A_01_P001829	BEX3
-1.322	5.25806	-4.19018	0.00348691	0.0244104	-1.90602	0.00886006	A_01_P018153	BEX4
-1.30375	1.92896	-1.71181	0.128218	0.237215	-5.56085	0.0861001	A_01_P001279	BEX5
1.07042	8.00012	2.65509	0.0310084	0.0911059	-4.17125	0.033068	A_01_P1711966	BFAR
-0.515445	5.95612	-1.26422	0.2444	0.374562	-6.13404	0.135952	A_01_P1671896	BGLAP
-1.48279	2.28963	-2.39798	0.0456386	0.117887	-4.56075	0.0427885	A_01_P008818	BHLHA15
-2.48309	6.67864	-5.59968	0.000664944	0.00977924	-0.142209	0.0035495	A_01_P1821886	BHLHA9
-1.11428	5.56771	-2.79258	0.025266	0.0797412	-3.96256	0.0289431	A_01_P013735	BHLHB9
1.10698	8.32817	3.57139	0.00823503	0.0399945	-2.80058	0.0145165	A_01_P011601	BHLHE40
-0.820145	1.94259	-0.916486	0.388216	0.517208	-6.49992	0.187727	A_01_P1732016	BHLHE41
0.239484	1.24074	0.685839	0.513337	0.63181	-6.69109	0.229323	A_01_P012017	BHMT
1.12327	2.62204	2.01806	0.0810524	0.173079	-5.12593	0.0628212	A_01_P1752361	BHMT2
0.814947	10.637	2.0183	0.0810228	0.173056	-5.12557	0.0628128	A_01_P1679076	BICD2
0.378719	4.22697	0.709739	0.499548	0.619123	-6.67314	0.224719	A_01_P1734221	BICDL1
2.10946	8.04721	3.57508	0.00819287	0.0398904	-2.7952	0.0144787	A_01_P1711651	BICDL2
2.11746	3.37315	3.6495	0.00739156	0.0376697	-2.68731	0.0136727	A_01_P1744431	BICRAL
0.448473	12.6589	2.35248	0.0483582	0.122464	-4.62498	0.0444497	A_01_P1717676	BID
0.209377	8.53988	0.581977	0.577822	0.687059	-6.7609	0.249377	A_01_P1718906	BIK
-0.593527	6.76021	-2.18297	0.0626005	0.145225	-4.87987	0.0527112	A_01_P1737156	BIN1
1.56006	13.8773	3.34349	0.0113421	0.047994	-3.13508	0.01742	A_01_P019057	BIN2
1.75919	9.60082	3.87265	0.00545507	0.0316435	-2.36806	0.0114854	A_01_P014965	BIN3
0.404484	10.9187	1.16687	0.279374	0.411585	-6.24477	0.14939	A_01_P012498	BIRC2
-0.821857	6.34881	-3.33924	0.0111487	0.0475592	-3.12725	0.0172622	A_01_P1774571	BIRC3
-0.661726	3.56696	-1.69368	0.131137	0.241189	-5.58515	0.0875426	A_01_P1675301	BIRC5
0.908541	8.74525	2.17939	0.0635147	0.146702	-4.88833	0.0532473	A_01_P1701066	BIRC6
-0.895486	2.28666	-2.30896	0.0516703	0.12797	-4.69073	0.0464485	A_01_P009772	BIRC7
0.407062	1.07138	1.18585	0.271688	0.403385	-6.22407	0.146414	A_01_P019979	BIRC8
0.509108	10.3921	1.76334	0.118771	0.22463	-5.48954	0.0815323	A_01_P007916	BLCAP
-0.140238	7.09956	-0.316479	0.760354	0.834926	-6.89113	0.303047	A_01_P1737371	BLK
-0.187997	9.77401	-0.824686	0.43485	0.561593	-6.5818	0.203837	A_01_P006387	BLM
0.711096	8.13714	1.81215	0.110433	0.213339	-5.42121	0.0774339	A_01_P001952	BLMH
1.027	9.89464	2.11722	0.0697771	0.156294	-4.98041	0.0567287	A_01_P1730126	BLNK
-0.802243	10.7864	-3.40233	0.0101886	0.0451705	-3.03342	0.0163952	A_01_P1680891	BLOC1S2
-0.931114	4.22845	-2.54587	0.0361869	0.100721	-4.33277	0.036558	A_01_P010006	BLOC1S3
0.109589	11.4769	0.546206	0.600701	0.706317	-6.78291	0.256367	A_01_P005780	BLVRA
-1.37761	13.0749	-4.3534	0.00290694	0.0220933	-1.7038	0.00801904	A_01_P1673601	BLVRB
0.829742	7.51671	2.13365	0.0680649	0.153427	-4.95613	0.0556881	A_01_P1692701	BLZF1
-0.988618	5.52266	-2.99535	0.0186614	0.0654553	-3.6534	0.0237578	A_01_P1747196	BMF
-1.63447	9.21404	-4.6271	0.00206292	0.0181253	-1.34087	0.00657881	A_01_P010670	BMI1
-0.411312	6.44789	-1.69998	0.129841	0.239382	-5.57642	0.0868865	A_01_P010608	BMP1
-0.748721	1.57691	-2.01491	0.0808298	0.172722	-5.1284	0.0626915	A_01_P1717211	BMP2
-1.19091	11.3909	-3.88987	0.00533026	0.0311677	-2.34369	0.0113127	A_01_P1776216	BMP2K
1.7258	4.6357	3.54186	0.0085803	0.0408369	-2.84359	0.0148223	A_01_P1806211	BMP3
-1.10005	2.39296	-1.90175	0.0965638	0.195304	-5.29403	0.070888	A_01_P009348	BMP4
-1.16844	3.07419	-1.96167	0.0882429	0.183468	-5.20781	0.0665919	A_01_P1771911	BMP5
3.51332	2.70468	6.23327	0.000340127	0.00688253	0.565231	0.0024981	A_01_P003615	BMP7
0.18618	7.04256	0.722347	0.491864	0.612827	-6.66403	0.222433	A_01_P001898	BMPR1A
-0.688621	2.39933	-1.80049	0.111735	0.215155	-5.43655	0.0780932	A_01_P019438	BMPR1B
1.97308	5.14565	3.1559	0.0148385	0.056632	-3.41439	0.0205553	A_01_P003216	BMS1
-1.14785	9.19994	-2.22919	0.058905	0.139482	-4.81417	0.0506268	A_01_P1762186	BMT2
2.22396	9.22404	4.1303	0.00387643	0.0259385	-2.0079	0.00941471	A_01_P013117	BMX
-1.91495	1.76589	-2.16364	0.0650467	0.149053	-4.91172	0.0541008	A_01_P1748621	BNC1
2.25793	4.64674	3.24378	0.013076	0.0522643	-3.28313	0.01897	A_01_P1792906	BNC2
0.398197	8.4174	1.51714	0.169992	0.289563	-5.8213	0.105101	A_01_P003146	BNIP1
0.641691	8.83834	1.74732	0.121635	0.228484	-5.5118	0.0829313	A_01_P016486	BNIP2
-2.36651	14.5061	-5.44356	0.000790537	0.0106667	-0.325204	0.0038716	A_01_P1670551	BNIP3L
-0.780431	8.10507	-2.50758	0.0386887	0.105414	-4.39502	0.0382614	A_01_P1767691	BNIPL
-0.319698	4.35158	-0.938999	0.37682	0.506223	-6.47937	0.18374	A_01_P1687731	BOD1
-1.0803	10.4376	-3.67249	0.00716143	0.0369668	-2.65412	0.0134175	A_01_P1806011	BOD1L1
-0.219081	4.49078	-0.670253	0.522682	0.63976	-6.70226	0.232209	A_01_P1721121	BOK
-1.07103	10.9706	-3.63786	0.00751114	0.03806	-2.70414	0.0138144	A_01_P019567	BOLA1
-0.168045	11.6618	-0.767947	0.465876	0.589562	-6.62854	0.213989	A_01_P1712461	BOLA2B
0.154537	6.64964	0.476492	0.647432	0.745577	-6.82135	0.270616	A_01_P015435	BOLA3
0.577456	1.11102	1.06576	0.319963	0.451385	-6.35326	0.163836	A_01_P1720092	BOLL
0.0382276	10.7225	0.141648	0.891126	0.928183	-6.9358	0.336895	A_01_P008068	BOP1
1.33283	8.76977	3.18173	0.0142956	0.0552428	-3.37574	0.0200511	A_01_P006246	BORCS5
-1.39227	9.54316	-4.5212	0.00235259	0.019603	-1.47996	0.00711516	A_01_P1708426	BORCS6
-2.87651	2.69139	-4.03752	0.00437892	0.0277471	-2.13652	0.0100712	A_01_P008955	BORCS7
0.20643	9.26627	0.934997	0.37875	0.507983	-6.48314	0.184379	A_01_P1704081	BORCS8
-1.67812	12.7696	-4.7775	0.00171659	0.0162861	-1.14625	0.00591124	A_01_P009284	BPGM
0.790175	5.96474	1.68308	0.133788	0.244589	-5.60021	0.0887767	A_01_P1684476	BPHL
-0.539197	8.32684	-1.24832	0.249847	0.380434	-6.15252	0.138083	A_01_P002994	BPI
-2.26066	6.07932	-3.85941	0.00555316	0.0319896	-2.38682	0.011611	A_01_P1716726	BPIFA1
-1.19408	5.40666	-3.10428	0.0159895	0.0592758	-3.49177	0.0215149	A_01_P017055	BPIFA2
-0.466518	1.38337	-1.00403	0.346966	0.477293	-6.41595	0.17324	A_01_P1716721	BPIFB1
-1.99356	5.69801	-3.95108	0.00491117	0.0297712	-2.25744	0.0108058	A_01_P017412	BPIFB2
-2.39093	8.08145	-5.47041	0.000767185	0.0104612	-0.293479	0.00379704	A_01_P1814211	BPIFB4
0.199875	1.38177	0.487721	0.639684	0.739072	-6.81558	0.268255	A_01_P1716746	BPIFB6
-1.22967	5.58215	-3.58562	0.00807396	0.039532	-2.77988	0.0143486	A_01_P011137	BPIFC
-2.3973	11.6125	-4.70815	0.00186762	0.017147	-1.23556	0.00622373	A_01_P1832596	BPNT1
0.381961	3.35649	0.806475	0.445034	0.571055	-6.59668	0.207272	A_01_P016269	BRAF
0.341366	9.15649	1.1553	0.283796	0.416293	-6.25754	0.151099	A_01_P1816476	BRAP
-1.93673	10.5963	-7.07224	0.000150392	0.0045398	1.42092	0.00164778	A_01_P1760561	BRAT1
-0.201237	5.21368	-0.609725	0.560104	0.672311	-6.74331	0.244024	A_01_P1670931	BRCA1
-0.372304	3.19487	-0.840719	0.426654	0.554078	-6.56776	0.201109	A_01_P1714286	BRCA2
0.432872	5.94288	1.61402	0.147469	0.261557	-5.69321	0.0949353	A_01_P1684451	BRCC3
1.08256	8.4948	2.14346	0.0670627	0.151989	-4.94162	0.0551662	A_01_P018126	BRD1
1.63082	8.13861	3.56305	0.008331	0.0402518	-2.81271	0.0146099	A_01_P1784591	BRD2
1.8987	5.25974	2.02623	0.080059	0.171645	-5.114	0.0623006	A_01_P1721556	BRD3
0.981947	10.3529	2.81726	0.0243582	0.0777951	-3.92513	0.0282367	A_01_P010752	BRD4
0.619709	9.88406	1.48919	0.177642	0.298847	-5.85752	0.10847	A_01_P016468	BRD7
0.417585	8.62804	0.90185	0.395455	0.524326	-6.51337	0.190311	A_01_P1753156	BRD8
2.88562	6.06529	6.10834	0.000386689	0.00740407	0.430088	0.0026874	A_01_P1832291	BRD9
-1.35873	2.54421	-3.10878	0.0157492	0.0587591	-3.48009	0.0213274	A_01_P1810936	BRF1
-0.183797	9.14748	-0.805406	0.445229	0.571243	-6.598	0.20734	A_01_P004095	BRF2
1.03354	15.1608	4.40517	0.00272202	0.021189	-1.63428	0.0076908	A_01_P011640	BRI3
1.41089	6.32633	3.18502	0.014228	0.055062	-3.37082	0.0199854	A_01_P1786546	BRI3BP
0.535262	12.0378	2.46456	0.0407825	0.109168	-4.45492	0.0396239	A_01_P016723	BRICD5
0.981442	1.95948	1.87094	0.101133	0.20141	-5.33801	0.0731042	A_01_P1770496	BRINP2
-0.316196	4.11207	-0.735301	0.484735	0.606454	-6.65375	0.22012	A_01_P1709521	BRIP1
-0.419304	8.55366	-1.53579	0.165655	0.284416	-5.79702	0.103232	A_01_P005914	BRIX1
-0.07741	13.6995	-0.276465	0.789731	0.856505	-6.90432	0.310879	A_01_P1790886	BRK1
-0.492469	3.17082	-0.973587	0.360913	0.490758	-6.44582	0.178127	A_01_P009603	BRMS1L
0.251215	6.59856	0.976653	0.359018	0.488936	-6.44333	0.177465	A_01_P1692356	BROX
-0.669481	2.43215	-1.42125	0.195862	0.320697	-5.94379	0.116401	A_01_P1744111	BRPF3
0.759751	2.07836	1.28844	0.236296	0.365987	-6.10559	0.13284	A_01_P1706556	BRSK1
-0.486088	3.06483	-1.26914	0.242147	0.372249	-6.12861	0.135113	A_01_P013975	BRSK2
-1.05784	5.41848	-4.02895	0.00428429	0.0274474	-2.1257	0.00996236	A_01_P1760041	BRWD1
1.29139	8.08236	4.40607	0.00269891	0.0211058	-1.62779	0.00766063	A_01_P1741141	BRWD3
-1.04391	8.51987	-1.75204	0.120784	0.22746	-5.50525	0.0825595	A_01_P1725396	BSCL2
-1.88639	12.6885	-5.34503	0.000883208	0.0113238	-0.442511	0.00411012	A_01_P1673031	BSG
-1.4022	3.56656	-3.40601	0.0102589	0.0453135	-3.03544	0.0164471	A_01_P1757721	BSN
-1.73902	5.00951	-3.89501	0.00529363	0.0310528	-2.33643	0.011271	A_01_P009599	BSND
0.543881	5.50034	1.2648	0.244203	0.374332	-6.13336	0.135869	A_01_P1722301	BSPRY
0.578176	8.53141	2.29318	0.0529271	0.130067	-4.71453	0.0472095	A_01_P1754356	BST1
2.43714	14.4002	12.4751	2.79813040564328e-06	0.000747667	5.40027	0.000271375	A_01_P002607	BST2
1.93883	3.6763	5.30567	0.000876707	0.0113064	-0.449702	0.00410379	A_01_P1727786	BSX
-1.74736	9.80101	-5.32129	0.000907286	0.0115073	-0.470982	0.00417672	A_01_P013057	BTAF1
-0.839158	8.3476	-2.61738	0.0328089	0.0946419	-4.2285	0.0343515	A_01_P014438	BTBD1
0.817796	8.21327	3.21681	0.0133024	0.0527712	-3.31065	0.019154	A_01_P013014	BTBD10
-0.594187	6.25863	-1.95602	0.0887131	0.184252	-5.21515	0.0668766	A_01_P1816386	BTBD11
-0.669167	3.38812	-1.45972	0.18535	0.308075	-5.89521	0.11182	A_01_P1730911	BTBD16
-1.22445	1.68142	-1.76853	0.117856	0.223272	-5.4823	0.0810393	A_01_P1822941	BTBD17
-1.40229	10.2419	-5.48176	0.000734572	0.0102277	-0.256153	0.00371226	A_01_P003264	BTBD2
-1.96482	6.46973	-4.44484	0.00258905	0.0206473	-1.5813	0.00749418	A_01_P1751246	BTBD6
0.346847	4.69499	0.939171	0.377138	0.506507	-6.47879	0.183843	A_01_P1811096	BTBD7
1.17743	5.51997	2.51789	0.0380933	0.104342	-4.3794	0.0378722	A_01_P1744226	BTBD9
2.28752	2.87134	4.82393	0.00162296	0.0157855	-1.08685	0.00572956	A_01_P1754996	BTC
0.915235	5.03588	2.10796	0.0707614	0.157785	-4.99408	0.05727	A_01_P1801926	BTD
-1.3595	11.5495	-5.78105	0.000524343	0.00862829	0.0980259	0.00313175	A_01_P1786341	BTF3
-1.29561	5.81082	-4.77695	0.00164335	0.0158641	-1.11412	0.00575808	A_01_P1774291	BTF3L4
-0.761949	12.8525	-4.13308	0.00373063	0.0253072	-1.97994	0.00918556	A_01_P1746316	BTG1
-0.190104	8.3267	-0.827462	0.43337	0.56007	-6.57945	0.203284	A_01_P1690131	BTG3
-2.30638	8.69691	-5.36186	0.000866564	0.0112304	-0.422375	0.00407621	A_01_P1756696	BTLA
-1.38067	6.15089	-2.70309	0.0288637	0.0870745	-4.09838	0.0316048	A_01_P1743291	BTN1A1
1.56629	7.1769	4.79374	0.00168317	0.0160907	-1.12543	0.00584032	A_01_P1743271	BTN2A2
0.992397	11.833	4.12669	0.00384694	0.0258356	-2.00431	0.00937737	A_01_P1786806	BTN3A2
-0.916973	6.43256	-2.94357	0.0201487	0.0687659	-3.73205	0.0249595	A_01_P1730431	BTRC
1.22035	5.17547	2.2622	0.0560358	0.135028	-4.76484	0.0490099	A_01_P006185	BUB1
-0.353871	5.00288	-1.0278	0.336194	0.467218	-6.39231	0.169583	A_01_P1747201	BUB1B
-0.693624	10.9154	-2.82264	0.0239224	0.0769712	-3.91174	0.0279376	A_01_P1783466	BUB3
1.48608	11.5435	2.39691	0.0457121	0.118007	-4.56236	0.0428321	A_01_P1761106	BUD23
0.11854	12.8925	0.646662	0.537025	0.65196	-6.71874	0.236637	A_01_P017530	BUD31
1.1395	3.00676	1.80627	0.111407	0.214674	-5.42949	0.0779187	A_01_P1745511	BVES
0.506351	8.52676	1.67758	0.13488	0.245981	-5.60772	0.0892817	A_01_P006690	BYSL
0.162581	10.6889	0.649261	0.535567	0.651074	-6.7168	0.236316	A_01_P004229	BZW2
-2.7115	9.37645	-8.45737	4.54822348606256e-05	0.00244565	2.65763	0.000887681	A_01_P010053	C10H20orf141
-1.012	7.9926	-3.39342	0.0105448	0.0461093	-3.05999	0.0167359	A_01_P001014	C10H20orf144
1.52576	5.28709	2.34253	0.0496259	0.12462	-4.6443	0.0452325	A_01_P1676951	C10H20orf194
1.88067	3.37882	2.2057	0.0610361	0.142585	-4.84919	0.0517528	A_01_P002190	C10H20orf202
1.19641	14.3644	4.56656	0.00222339	0.0190332	-1.42017	0.00690835	A_01_P013292	C10H20orf24
1.7804	2.39505	2.20045	0.0615233	0.143426	-4.85701	0.0520581	A_01_P005773	C10H20orf85
-1.36827	2.26527	-3.08656	0.0163269	0.0600016	-3.51564	0.0217783	A_01_P1702376	C10H22orf15
-2.2984	3.35002	-3.705	0.00684905	0.0361467	-2.60731	0.0131199	A_01_P1718221	C10H22orf31
0.415103	1.81041	0.68766	0.512574	0.631222	-6.68941	0.22911	A_01_P1718801	C10H22orf46
-0.735744	9.90432	-2.83019	0.0236751	0.0764556	-3.90069	0.0277505	A_01_P010215	C11H12orf10
-2.07578	7.94161	-4.34296	0.00294589	0.0222259	-1.71787	0.00806718	A_01_P014976	C11H12orf29
-0.87186	1.62048	-1.66899	0.136601	0.248181	-5.6194	0.0900805	A_01_P1732166	C11H12orf40
0.25698	5.42618	0.661123	0.528513	0.644509	-6.70836	0.233932	A_01_P1816951	C11H12orf43
0.056122	10.6237	0.229837	0.824348	0.882113	-6.91752	0.320174	A_01_P010024	C11H12orf45
-1.35253	7.57038	-3.568	0.00827382	0.0400978	-2.8055	0.014554	A_01_P1734146	C11H12orf49
-0.37185	1.15135	-0.925513	0.383475	0.51276	-6.49188	0.186113	A_01_P014533	C11H12orf50
1.95594	2.14344	2.31177	0.0519877	0.128489	-4.69052	0.0466366	A_01_P1815826	C11H12orf54
-1.75009	13.5821	-7.52592	9.97172069803447e-05	0.00354466	1.84856	0.00128658	A_01_P009132	C11H12orf57
-2.39342	3.31081	-3.48778	0.00925355	0.0426422	-2.92262	0.0154775	A_01_P1733051	C11H12orf61
0.376155	8.05402	1.48489	0.178117	0.299455	-5.86301	0.108691	A_01_P1816611	C11H12orf65
-0.755611	6.87808	-3.11518	0.0154245	0.0579754	-3.46385	0.0210429	A_01_P005866	C11H12orf66
1.12012	1.69915	1.21511	0.261556	0.39268	-6.19064	0.142528	A_01_P1732049	C11H12orf71
-0.66334	4.20235	-2.02269	0.0798805	0.171445	-5.117	0.0622281	A_01_P1733771	C11H12orf73
-1.16116	6.33728	-3.08974	0.0163306	0.060006	-3.51362	0.0217799	A_01_P006190	C12H2orf69
0.140907	6.05338	0.512015	0.623289	0.72531	-6.80248	0.26326	A_01_P1737076	C12H2orf76
0.987877	2.55795	2.50428	0.0383975	0.104821	-4.39446	0.0380461	A_01_P018344	C12H2orf80
-2.29596	4.81389	-3.70086	0.006888	0.0362819	-2.61326	0.013169	A_01_P000928	C12H2orf88
-0.449757	3.79818	-0.91745	0.387742	0.516891	-6.49903	0.187612	A_01_P016077	C13H2orf15
-1.23581	2.17707	-2.25448	0.0566936	0.136102	-4.77638	0.0494	A_01_P009213	C13H2orf40
-0.251095	4.98268	-0.773951	0.462594	0.586843	-6.62365	0.213002	A_01_P1819041	C13H2orf42
0.914675	4.68954	2.51266	0.0382855	0.104659	-4.38606	0.0379873	A_01_P011386	C13H2orf49
-0.888065	2.1646	-1.85399	0.103735	0.204842	-5.3621	0.0743499	A_01_P1735176	C13H2orf70
0.233811	2.63463	0.458748	0.659546	0.755779	-6.83041	0.274319	A_01_P1735626	C13H2orf73
0.417425	1.50684	1.04328	0.329174	0.460749	-6.37682	0.167234	A_01_P1818276	C13H2orf74
-0.164893	1.01384	-0.434846	0.675846	0.769046	-6.84228	0.279135	A_01_P1736036	C13H2orf78
0.30868	3.64804	0.397314	0.702313	0.789492	-6.85925	0.286556	A_01_P1736086	C13H2orf81
-1.68319	6.23294	-4.97132	0.0013611	0.0143616	-0.900478	0.00521271	A_01_P1727536	C14H11orf1
0.237208	1.6825	0.570655	0.584928	0.692821	-6.76809	0.251468	A_01_P014742	C14H11orf16
2.02111	7.12792	3.82645	0.00580571	0.0329119	-2.43361	0.0119458	A_01_P1806781	C14H11orf24
-0.245552	2.91603	-0.524991	0.614901	0.718044	-6.79494	0.260623	A_01_P010580	C14H11orf42
-1.16405	4.50768	-3.00464	0.0184865	0.065072	-3.6417	0.0236187	A_01_P1725871	C14H11orf49
0.606541	4.60739	1.35386	0.215552	0.343315	-6.02707	0.12461	A_01_P006774	C14H11orf52
-1.5992	7.1856	-3.6963	0.00693117	0.0363944	-2.61982	0.0132098	A_01_P002792	C14H11orf58
-0.166689	13.0841	-0.90768	0.392122	0.521127	-6.5085	0.18915	A_01_P009892	C14H11orf68
-1.10092	4.15006	-2.07214	0.0746973	0.16368	-5.04679	0.0594098	A_01_P004752	C14H11orf71
0.724117	2.77381	1.79759	0.112221	0.215811	-5.44062	0.0783313	A_01_P1820626	C14H11orf80
0.391719	4.53486	1.09979	0.305519	0.438001	-6.31778	0.158978	A_01_P1701566	C14H11orf86
-0.114324	3.19085	-0.300777	0.771707	0.843807	-6.8966	0.30627	A_01_P018772	C14H11orf87
-2.00019	5.39149	-5.00627	0.00130608	0.014067	-0.856774	0.00510578	A_01_P1819396	C14H11orf95
0.429923	10.3174	1.61265	0.148252	0.262653	-5.69534	0.0953331	A_01_P004765	C14H11orf98
0.329939	7.45906	1.13238	0.292493	0.425274	-6.28275	0.154358	A_01_P1821601	C15H9orf129
0.359087	1.74235	0.755172	0.473421	0.596346	-6.63827	0.216451	A_01_P1722901	C15H9orf131
-1.03598	2.29059	-1.81957	0.109216	0.211815	-5.41078	0.0768809	A_01_P1723601	C15H9orf135
0.400349	1.33177	0.911777	0.390491	0.519511	-6.50431	0.188563	A_01_P1722401	C15H9orf152
-1.0801	8.9962	-3.18476	0.0142334	0.055074	-3.37121	0.0199898	A_01_P1821486	C15H9orf153
-2.36683	10.8874	-6.39466	0.000288958	0.00638637	0.736753	0.00231801	A_01_P007519	C15H9orf16
-0.167405	3.13564	-0.235279	0.820352	0.879646	-6.91606	0.319279	A_01_P1722961	C15H9orf24
-1.52949	6.64851	-5.73012	0.000544271	0.00878704	0.0538273	0.00318936	A_01_P003186	C15H9orf40
0.828016	3.59963	1.58601	0.154317	0.270377	-5.73095	0.0981365	A_01_P018549	C15H9orf43
-1.78714	5.38255	-4.97062	0.00136224	0.0143616	-0.901365	0.00521271	A_01_P1701306	C15H9orf50
0.344581	6.57757	1.1072	0.302717	0.435085	-6.3097	0.157919	A_01_P1678991	C15H9orf64
-1.1038	11.2013	-4.80273	0.00159251	0.0156364	-1.08085	0.00567544	A_01_P1678376	C15H9orf78
0.320273	5.96578	0.828174	0.433388	0.56007	-6.5784	0.203284	A_01_P1723656	C15H9orf85
-0.108444	1.85035	-0.182709	0.859917	0.90702	-6.92834	0.329214	A_01_P1821296	C15H9orf92
-0.433902	2.76647	-0.714976	0.496489	0.616539	-6.66922	0.223781	A_01_P1708126	C16H17orf107
-0.260266	7.11425	-0.854116	0.419688	0.547423	-6.55608	0.198694	A_01_P1674471	C16H17orf49
-2.0251	8.83285	-4.02147	0.00447278	0.0281469	-2.15888	0.0102163	A_01_P015403	C16H17orf50
1.48477	7.98806	4.87539	0.00152573	0.0153223	-1.02142	0.00556143	A_01_P1711196	C16H17orf62
-0.379578	3.20283	-0.788708	0.45473	0.579711	-6.61134	0.210414	A_01_P1709121	C16H17orf75
-0.597565	2.56707	-1.25486	0.247592	0.378113	-6.14493	0.137241	A_01_P1784571	C16H17orf77
1.15484	6.67298	2.12787	0.068662	0.15448	-4.96467	0.0560703	A_01_P1675206	C16H17orf80
1.04471	1.95581	1.72301	0.126106	0.234603	-5.54542	0.085152	A_01_P1707876	C16H17orf97
-1.21773	2.00119	-2.02524	0.0801794	0.171856	-5.11546	0.0623774	A_01_P1709636	C16H17orf98
-0.282165	9.63336	-1.15953	0.281626	0.414055	-6.25332	0.150286	A_01_P015285	C18H18orf21
1.65232	7.69688	6.30295	0.000296598	0.00642385	0.693189	0.00233162	A_01_P1707436	C18H18orf25
-1.85564	4.51352	-3.49933	0.00910515	0.0422579	-2.90571	0.015338	A_01_P1707556	C18H18orf54
-1.86728	2.63008	-3.53901	0.00861433	0.0409142	-2.84773	0.0148503	A_01_P1824841	C18H18orf63
0.891474	5.29417	3.18591	0.0139127	0.0542658	-3.35714	0.0196964	A_01_P1704451	C19H19orf12
0.840506	3.0042	1.32076	0.22584	0.354643	-6.06709	0.128722	A_01_P1706831	C19H19orf18
-0.403576	8.09121	-1.18125	0.273962	0.405824	-6.2288	0.147299	A_01_P1702606	C19H19orf25
1.45777	10.2683	3.63545	0.00753614	0.038115	-2.70762	0.0138343	A_01_P1703396	C19H19orf38
-0.276818	2.9637	-0.382235	0.712996	0.797955	-6.86573	0.289628	A_01_P1833771	C19H19orf44
-0.0351828	9.41242	-0.114491	0.911884	0.942804	-6.9397	0.342203	A_01_P018634	C19H19orf47
-1.02056	13.555	-5.2378	0.000948273	0.0117698	-0.532656	0.00427198	A_01_P015923	C19H19orf53
-0.409059	6.95813	-1.29023	0.235707	0.365312	-6.10347	0.132595	A_01_P004121	C19H19orf57
2.74713	6.80307	10.1085	1.19006871112679e-05	0.00139673	3.99487	0.000506962	A_01_P1703306	C19H19orf66
0.957666	3.45545	1.97796	0.086104	0.180425	-5.18422	0.0654874	A_01_P007580	C19H19orf71
-1.44313	6.7595	-2.83658	0.0236712	0.0764547	-3.89583	0.0277502	A_01_P1787641	C1D
0.805089	6.92861	2.05503	0.0766524	0.166543	-5.07188	0.0604489	A_01_P018247	C1GALT1
0.562485	9.29671	1.29556	0.233956	0.36338	-6.09715	0.131893	A_01_P1741911	C1GALT1C1
-0.43328	4.43329	-1.35085	0.215863	0.343719	-6.03096	0.124757	A_01_P1755396	C1GALT1C1L
-0.264985	3.98899	-0.732558	0.485964	0.607544	-6.65625	0.220516	A_01_P1770736	C1H1orf100
0.464977	5.49671	1.23286	0.25524	0.385812	-6.17035	0.140035	A_01_P007723	C1H1orf112
-0.413865	1.4476	-1.02181	0.338641	0.469602	-6.39854	0.170448	A_01_P016544	C1H1orf115
-0.445612	3.27095	-0.956984	0.368697	0.498153	-6.46181	0.180811	A_01_P1769386	C1H1orf116
-0.675207	6.05127	-2.0626	0.0757818	0.165215	-5.06079	0.0599669	A_01_P1763966	C1H1orf127
0.597305	1.93247	0.80159	0.447686	0.573405	-6.60074	0.208125	A_01_P1766336	C1H1orf141
0.0122468	1.38915	0.0363448	0.971951	0.982593	-6.94632	0.356644	A_01_P1766831	C1H1orf146
-0.976981	3.95454	-2.533	0.0369719	0.102105	-4.35327	0.0370604	A_01_P1795351	C1H1orf159
1.90212	13.3382	7.298	0.000122275	0.00400816	1.63664	0.00145481	A_01_P1767226	C1H1orf162
-2.07258	11.4361	-3.69999	0.0068962	0.0362909	-2.61451	0.0131722	A_01_P1739911	C1H1orf174
-1.03046	8.85816	-1.87525	0.100481	0.200549	-5.33187	0.0727916	A_01_P1723521	C1H1orf185
2.3714	2.75588	3.82058	0.00585195	0.0330821	-2.44196	0.0120076	A_01_P1768006	C1H1orf189
0.846337	2.32738	1.51175	0.171938	0.291938	-5.8284	0.105963	A_01_P1800061	C1H1orf198
0.332048	5.54002	0.857435	0.418024	0.545971	-6.55311	0.198167	A_01_P1692571	C1H1orf21
0.338297	2.594	0.766511	0.466926	0.590605	-6.62941	0.214367	A_01_P1765576	C1H1orf210
0.684058	8.30019	1.56773	0.158494	0.275441	-5.75515	0.0999746	A_01_P009047	C1H1orf216
0.814777	6.3941	1.77847	0.116125	0.220943	-5.46845	0.0801942	A_01_P010043	C1H1orf27
0.457968	8.05218	1.69495	0.130938	0.240934	-5.58345	0.0874501	A_01_P1768826	C1H1orf35
0.554194	12.6217	2.59706	0.0334347	0.0958889	-4.25393	0.0348041	A_01_P002232	C1H1orf43
-0.0566638	9.3952	-0.223482	0.829099	0.885711	-6.91913	0.32148	A_01_P005386	C1H1orf50
-0.830318	8.24498	-3.41757	0.00996767	0.0445493	-3.01067	0.0161697	A_01_P002105	C1H1orf52
-0.66423	4.98152	-2.26078	0.0556044	0.134328	-4.76329	0.0487561	A_01_P1769831	C1H1orf53
0.876149	2.21012	2.23886	0.0574921	0.137299	-4.79621	0.0498342	A_01_P1767831	C1H1orf68
0.86115	6.27904	3.08763	0.0160597	0.0593958	-3.50553	0.0215584	A_01_P012997	C1H1orf74
1.34692	2.28735	3.15905	0.014606	0.0559602	-3.40315	0.0203114	A_01_P019003	C1H1orf87
-2.52993	4.61761	-3.13835	0.0152196	0.0574795	-3.44067	0.0208629	A_01_P012085	C1H1orf94
0.209001	6.3598	0.53132	0.61072	0.71467	-6.79132	0.259399	A_01_P004537	C1QC
-1.85802	9.87128	-6.35467	0.000300787	0.00643787	0.694568	0.00233671	A_01_P015394	C1QL1
-0.147321	3.41252	-0.293108	0.777465	0.847609	-6.89904	0.30765	A_01_P1737061	C1QL2
-0.197246	2.61005	-0.484767	0.641613	0.740537	-6.81722	0.268787	A_01_P1680357	C1QL3
-1.17697	3.34278	-2.57519	0.0349512	0.0986207	-4.29252	0.0357956	A_01_P007544	C1QL4
-2.66159	8.96393	-6.92334	0.000172874	0.00485375	1.27539	0.00176173	A_01_P1798376	C1QTNF1
-1.23428	7.3882	-2.83413	0.0237573	0.0766169	-3.89955	0.027809	A_01_P1699661	C1QTNF12
-1.22013	2.70012	-2.94332	0.0199342	0.0683174	-3.72642	0.0247966	A_01_P1753671	C1QTNF2
0.126972	1.00075	0.383739	0.711761	0.797098	-6.86524	0.289317	A_01_P1751591	C1QTNF3
-1.09454	4.56322	-3.24345	0.0128154	0.051683	-3.2714	0.018759	A_01_P013494	C1QTNF4
-1.51483	4.89013	-4.48192	0.0024151	0.0199629	-1.51541	0.0072458	A_01_P1718541	C1QTNF6
-1.14311	4.15623	-2.73996	0.0273206	0.0839906	-4.0424	0.0304855	A_01_P1711386	C1QTNF8
0.109072	1.25457	0.274243	0.791281	0.857717	-6.90506	0.311319	A_01_P003817	C1QTNF9
4.09508	5.21916	6.47343	0.000267144	0.00615182	0.819242	0.00223288	A_01_P1731541	C1R
1.56074	2.57331	2.97089	0.0194227	0.0671549	-3.69262	0.0243747	A_01_P1731531	C1S
1.28306	6.34224	3.80257	0.00599642	0.0334018	-2.46761	0.0121236	A_01_P1675996	C20H16orf46
0.950255	9.58468	2.55946	0.0357863	0.100019	-4.31638	0.0363032	A_01_P018716	C20H16orf54
0.22346	6.97381	0.449767	0.665719	0.760583	-6.83487	0.276063	A_01_P005065	C20H16orf58
-0.831655	2.49611	-1.59521	0.152253	0.267588	-5.71871	0.0971245	A_01_P1788381	C20H16orf70
-0.765924	1.95206	-1.00704	0.345607	0.476083	-6.41295	0.1728	A_01_P1711771	C20H16orf71
-0.135314	11.8838	-0.349925	0.736114	0.816916	-6.87879	0.29651	A_01_P1675581	C20H16orf72
1.11601	4.20876	1.84001	0.105927	0.207672	-5.3819	0.075377	A_01_P008537	C20H16orf78
0.937223	3.43507	1.53878	0.165323	0.28405	-5.7932	0.103099	A_01_P005605	C20H16orf82
0.628838	8.56509	2.14054	0.0673367	0.152465	-4.94582	0.0553389	A_01_P1827786	C20H16orf86
-0.143613	9.34991	-0.659659	0.529093	0.645084	-6.70972	0.234141	A_01_P007362	C20H16orf87
-0.906214	3.51652	-1.38976	0.204857	0.33098	-5.983	0.120133	A_01_P1798701	C20H16orf89
-1.24876	3.79068	-2.28423	0.0541989	0.132089	-4.73184	0.0479432	A_01_P1827326	C20H16orf90
-0.885926	11.4168	-2.19914	0.0616453	0.143654	-4.85896	0.052141	A_01_P011014	C20H16orf91
-0.284975	4.08714	-0.572918	0.583631	0.691939	-6.76653	0.251148	A_01_P1713801	C20H16orf95
0.577556	6.97464	0.918208	0.38737	0.516545	-6.49832	0.187486	A_01_P003839	C2CD2
0.279188	12.5946	0.795794	0.450846	0.57618	-6.60553	0.209132	A_01_P001546	C2CD2L
1.26899	3.66451	1.97018	0.0871197	0.181928	-5.1955	0.0660329	A_01_P1726811	C2CD3
-1.19101	2.02274	-2.1401	0.0674045	0.152516	-4.94659	0.0553577	A_01_P1809486	C2CD4A
-0.859853	4.42597	-1.6861	0.133192	0.243874	-5.59609	0.0885172	A_01_P1747806	C2CD4B
-0.661886	4.60139	-2.25481	0.0561123	0.135162	-4.77226	0.0490588	A_01_P1702486	C2CD4C
-0.840708	3.73157	-2.05078	0.0769304	0.166908	-5.07728	0.0605814	A_01_P1767761	C2CD4D
0.310233	9.30356	1.35338	0.21509	0.342878	-6.02788	0.124452	A_01_P000311	C2CD5
0.236851	3.7075	0.491742	0.637109	0.736883	-6.8133	0.267461	A_01_P008568	C2H2orf66
1.92461	3.60823	2.36982	0.0476214	0.121147	-4.60321	0.0439719	A_01_P003981	C2H3orf14
0.924873	7.30173	2.14055	0.067358	0.152484	-4.94592	0.0553458	A_01_P017988	C2H3orf18
-1.92115	5.70179	-3.95327	0.00489683	0.0297374	-2.25436	0.0107936	A_01_P013155	C2H3orf20
-0.710231	4.58648	-2.08059	0.0732677	0.16154	-5.03235	0.0586331	A_01_P010529	C2H3orf22
-1.5247	9.15059	-3.07371	0.0167155	0.060912	-3.53771	0.0221088	A_01_P1725696	C2H3orf33
-1.15426	6.95294	-2.53243	0.0372696	0.102701	-4.35737	0.0372766	A_01_P1756446	C2H3orf38
0.810506	2.3234	1.75732	0.119839	0.226092	-5.49791	0.0820629	A_01_P1756681	C2H3orf52
-1.58164	5.91344	-3.14608	0.0150505	0.057102	-3.42909	0.0207259	A_01_P1733471	C2H3orf56
1.19448	8.84336	4.15903	0.00371638	0.0252767	-1.96507	0.0091745	A_01_P1689136	C2H3orf62
-0.692063	1.34729	-1.48714	0.178169	0.299459	-5.86016	0.108692	A_01_P018981	C2H3orf67
-0.768406	4.4985	-2.05218	0.0768538	0.166793	-5.07556	0.0605396	A_01_P1758401	C2H3orf70
-2.38001	2.54736	-4.91783	0.00145034	0.0149068	-0.967748	0.00541062	A_01_P1703076	C3
2.46507	10.4781	8.57635	4.1356865901082e-05	0.00233269	2.75481	0.000846678	A_01_P1731606	C3AR1
-1.58325	4.60136	-4.64537	0.00194919	0.0175915	-1.29196	0.00638507	A_01_P003820	C3H21orf62
-0.15324	6.03739	-0.551186	0.597448	0.703362	-6.77996	0.255294	A_01_P1761361	C3H7orf25
0.251519	5.06809	0.802618	0.446744	0.572693	-6.60031	0.207866	A_01_P1760711	C3H7orf26
0.259359	7.98523	1.04535	0.328198	0.459759	-6.37477	0.166875	A_01_P015608	C3H7orf43
-1.40063	11.4578	-3.30912	0.0119103	0.0494273	-3.186	0.0179402	A_01_P1760466	C3H7orf50
0.238599	1.2424	0.572829	0.583568	0.691939	-6.76671	0.251148	A_01_P1761291	C3H7orf57
0.921337	7.09594	2.32221	0.0511741	0.127257	-4.67485	0.0461894	A_01_P1757096	C3orf31
-0.74704	9.51612	-2.81732	0.0241415	0.0774567	-3.92046	0.0281139	A_01_P1773531	C4H6orf120
0.0358091	8.25427	0.0933363	0.928106	0.954146	-6.94217	0.346319	A_01_P1670816	C4H6orf136
-0.574364	2.03612	-1.16387	0.280518	0.412834	-6.2481	0.149843	A_01_P1744791	C4H6orf141
0.295273	2.89455	0.630517	0.54727	0.661153	-6.72939	0.239974	A_01_P1672081	C4H6orf15
0.700551	6.82952	2.04503	0.0778192	0.168253	-5.08653	0.0610696	A_01_P1723071	C4H6orf203
-0.803125	1.36424	-1.13074	0.293371	0.426041	-6.28434	0.154637	A_01_P1744121	C4H6orf222
-0.501914	6.34423	-1.91482	0.09406	0.191851	-5.27369	0.0696347	A_01_P011875	C4H6orf52
0.593276	13.8962	2.00695	0.0824224	0.175336	-5.14211	0.0636406	A_01_P013821	C4H6orf62
1.59182	10.9194	4.85	0.00157287	0.0155892	-1.05365	0.00565831	A_01_P009965	C4H6orf89
-1.63739	4.31572	-3.47765	0.00938581	0.0429817	-2.93746	0.0156007	A_01_P1722131	C5
-1.27949	13.7577	-6.88085	0.000167128	0.00477817	1.29436	0.0017343	A_01_P014009	C5AR1
2.12063	6.83991	6.61766	0.000231799	0.00571235	0.968217	0.00207337	A_01_P1673726	C5AR2
0.897171	1.37628	1.74365	0.122301	0.229318	-5.51689	0.0832338	A_01_P008565	C5H4orf17
0.335441	2.12798	0.537733	0.6065	0.711209	-6.78761	0.258142	A_01_P015912	C5H4orf19
0.0435066	9.38205	0.183175	0.859488	0.906729	-6.92828	0.329109	A_01_P002930	C5H4orf27
1.80448	10.5994	7.3074	0.000114227	0.0038619	1.69518	0.00140173	A_01_P1755776	C5H4orf33
-0.329268	2.51473	-0.860666	0.415938	0.544442	-6.55073	0.197612	A_01_P016983	C5H4orf45
-1.13877	7.71476	-2.8495	0.0232233	0.0754884	-3.87626	0.0273995	A_01_P1688586	C5H4orf46
0.0191417	0.925348	0.0603286	0.953461	0.970746	-6.94502	0.352344	A_01_P1806541	C5H4orf54
-0.264222	1.40178	-0.393255	0.705183	0.791763	-6.86102	0.28738	A_01_P1751741	C6
-0.645895	6.99785	-1.76095	0.119194	0.225275	-5.49286	0.0817663	A_01_P017869	C6H5orf22
1.19338	7.98875	2.99862	0.0186499	0.0654401	-3.65077	0.0237523	A_01_P1753076	C6H5orf24
-1.19207	6.90452	-3.15054	0.0149536	0.0569071	-3.4224	0.0206551	A_01_P003158	C6H5orf30
-0.808851	7.53235	-2.55317	0.0361261	0.100611	-4.32592	0.0365179	A_01_P000259	C6H5orf34
-0.174774	1.86865	-0.319717	0.757994	0.833296	-6.88999	0.302455	A_01_P005852	C6H5orf46
1.61863	2.17169	1.87654	0.100287	0.200297	-5.33004	0.0727002	A_01_P1753861	C6H5orf47
-0.527129	8.36472	-1.11821	0.298356	0.430717	-6.29786	0.156334	A_01_P1687006	C6H5orf51
-0.489583	1.09973	-0.946894	0.37349	0.502953	-6.47143	0.182553	A_01_P1753601	C6H5orf52
-0.663872	3.48613	-1.99356	0.0834908	0.176929	-5.15959	0.0642185	A_01_P1808651	C6H5orf58
-0.447062	7.46964	-1.67808	0.134136	0.245037	-5.60644	0.0889392	A_01_P1752891	C6H5orf63
-1.54709	6.44387	-3.07528	0.0166774	0.0608107	-3.53534	0.022072	A_01_P1773446	C6orf125
0.093908	0.945396	0.266759	0.796801	0.861854	-6.90732	0.312821	A_01_P000587	C7
0.798933	11.8187	3.53995	0.0084185	0.0404389	-2.83261	0.0146778	A_01_P1749296	C7H14orf119
0.323961	1.09187	0.806993	0.444481	0.57053	-6.59655	0.207081	A_01_P1750951	C7H14orf177
0.536694	1.26415	1.26604	0.243592	0.373589	-6.13202	0.135599	A_01_P000427	C7H14orf178
-0.154989	3.22588	-0.306176	0.76788	0.840666	-6.89469	0.30513	A_01_P1751171	C7H14orf180
-0.813639	4.698	-2.39029	0.0457825	0.118124	-4.56886	0.0428748	A_01_P1810201	C7H14orf28
-0.683328	1.1801	-1.53718	0.165709	0.284426	-5.7953	0.103236	A_01_P1750146	C7H14orf39
0.878897	9.1254	2.90924	0.0212641	0.071313	-3.7858	0.0258839	A_01_P1749286	C7H14orf93
2.53386	9.89308	5.78716	0.000542469	0.00877679	0.0729277	0.00318564	A_01_P013738	C7H15orf39
-0.48815	5.59825	-1.66574	0.136614	0.248181	-5.62328	0.0900805	A_01_P1748626	C7H15orf40
-1.34271	9.23421	-4.53378	0.00231595	0.0194476	-1.46334	0.00705875	A_01_P1685956	C7H15orf61
0.115263	6.93224	0.262082	0.800383	0.864595	-6.90863	0.313815	A_01_P1747686	C7H15orf65
-2.10242	6.81586	-4.71072	0.00186177	0.0171299	-1.23223	0.0062175	A_01_P012201	C8B
-1.0365	2.81936	-2.11231	0.0702966	0.157146	-4.98765	0.0570382	A_01_P1721331	C8G
0.127189	1.04648	0.375702	0.717483	0.801506	-6.8686	0.290917	A_01_P1738391	C8H8orf34
-1.27391	2.55151	-3.00888	0.0181422	0.0642502	-3.62831	0.0233204	A_01_P007971	C8H8orf37
-0.627024	9.74052	-2.48888	0.0393636	0.106677	-4.41857	0.0387196	A_01_P016526	C8H8orf59
-0.138868	1.89836	-0.233156	0.82194	0.880713	-6.91661	0.319666	A_01_P1737396	C8H8orf74
-0.53231	6.39722	-2.13566	0.0672749	0.152368	-4.95032	0.0553039	A_01_P1739071	C8H8orf76
-0.606838	8.62806	-2.17728	0.0634561	0.146605	-4.89005	0.0532121	A_01_P011735	C8H8orf82
-2.56897	5.25052	-3.40454	0.0104027	0.0457063	-3.04491	0.0165897	A_01_P1793381	C8H8orf88
1.08105	2.66546	2.18555	0.0629256	0.145752	-4.87917	0.0529024	A_01_P003889	C9
-0.433084	1.12378	-0.940423	0.376588	0.505969	-6.47755	0.183648	A_01_P005732	C9H10orf120
-1.66004	2.70015	-2.88666	0.0219834	0.0728318	-3.81997	0.0264352	A_01_P1812946	C9H10orf53
-0.168492	2.82678	-0.415475	0.68936	0.779628	-6.8513	0.282976	A_01_P002506	C9H10orf62
-2.09752	2.06523	-4.54059	0.00229639	0.0193527	-1.45437	0.00702432	A_01_P1680506	C9H10orf71
-0.858487	7.53335	-2.89632	0.021581	0.0719314	-3.80309	0.0261084	A_01_P005956	C9H10orf88
-0.120795	9.54604	-0.246824	0.811732	0.873196	-6.91296	0.316938	A_01_P018208	C9orf72
-1.18832	1.78078	-1.93702	0.0915774	0.188228	-5.24337	0.0683198	A_01_P002679	CA1
0.0877617	0.903524	0.272692	0.792406	0.858623	-6.90554	0.311648	A_01_P1674796	CA10
-1.50036	7.50684	-4.71029	0.00186274	0.0171299	-1.23279	0.0062175	A_01_P1705856	CA11
3.28968	3.60636	3.22995	0.013338	0.0528324	-3.30375	0.0191762	A_01_P1685921	CA12
-2.40906	5.51893	-3.82195	0.00584116	0.0330578	-2.44001	0.0119987	A_01_P002088	CA13
-1.85923	2.77553	-3.53274	0.00868997	0.0411098	-2.85688	0.0149213	A_01_P010977	CA14
-1.37625	7.90838	-3.07921	0.0165822	0.0605751	-3.52943	0.0219865	A_01_P003770	CA2
-1.31945	3.09656	-2.85724	0.022959	0.0749904	-3.86452	0.0272187	A_01_P010763	CA3
6.73337	8.68925	8.6712	3.83680142236505e-05	0.00225653	2.83134	0.000819036	A_01_P012970	CA4
-1.83169	3.13945	-4.08282	0.00410172	0.0267759	-2.06961	0.00971867	A_01_P1713811	CA5A
-0.632061	9.24017	-1.32135	0.225654	0.35442	-6.06639	0.128641	A_01_P1763816	CA6
-1.30681	2.54419	-1.61016	0.148954	0.263503	-5.69876	0.0956418	A_01_P015097	CA7
-0.712465	8.27751	-2.24543	0.0574749	0.137293	-4.78991	0.0498323	A_01_P007303	CA9
-0.0882288	11.2402	-0.395637	0.703326	0.790257	-6.86014	0.286834	A_01_P002246	CAB39
0.386292	5.59445	1.39363	0.203114	0.328701	-5.97836	0.119306	A_01_P009099	CAB39L
0.576289	4.85356	1.29108	0.235425	0.365002	-6.10246	0.132482	A_01_P011753	CABCOCO1
1.60506	9.61527	2.82415	0.0241108	0.0774001	-3.91468	0.0280933	A_01_P1702431	CABIN1
0.183145	1.68404	0.209335	0.839816	0.893267	-6.9225	0.324222	A_01_P1707181	CABLES1
0.873592	3.49295	1.70978	0.128604	0.237762	-5.56363	0.0862988	A_01_P1676571	CABLES2
0.0424836	6.29961	0.165962	0.872548	0.915974	-6.93164	0.332464	A_01_P001273	CABP4
5.83372	4.38667	16.6161	3.35995493891415e-07	0.000362642	7.2937	0.000131625	A_01_P1705801	CABP5
0.0308213	1.86806	0.0630437	0.951396	0.969538	-6.94483	0.351906	A_01_P005173	CABS1
0.883002	7.50196	1.45461	0.186718	0.30969	-5.90171	0.112406	A_01_P1707211	CABYR
-0.130413	2.12127	-0.323298	0.755255	0.831553	-6.88881	0.301823	A_01_P1721596	CACFD1
-1.02079	1.30971	-1.81662	0.109698	0.212367	-5.41492	0.0770813	A_01_P004695	CACHD1
4.17876	3.79072	7.16845	0.00013761	0.00431728	1.51357	0.00156701	A_01_P1834201	CACNA1A
-2.33035	7.57668	-5.92496	0.000468409	0.0081249	0.227903	0.00294903	A_01_P1721176	CACNA1B
-2.33758	3.94841	-4.48066	0.00247502	0.0202193	-1.53364	0.00733885	A_01_P1731331	CACNA1C
1.96691	3.52992	4.27568	0.00321082	0.0232759	-1.80891	0.00844826	A_01_P1757501	CACNA1D
-0.855657	5.27459	-1.73476	0.123925	0.231597	-5.52919	0.0840609	A_01_P1740481	CACNA1F
-0.215003	3.36617	-0.429445	0.67979	0.772093	-6.84466	0.280241	A_01_P1709341	CACNA1G
-1.15967	2.70835	-2.5751	0.0348668	0.0984994	-4.29148	0.0357516	A_01_P1711391	CACNA1H
0.101081	3.69605	0.23841	0.817999	0.877914	-6.91524	0.31865	A_01_P1718711	CACNA1I
0.103547	1.75234	0.21832	0.833061	0.888676	-6.92035	0.322556	A_01_P1769756	CACNA1S
-0.194389	6.01269	-0.608494	0.560963	0.67307	-6.74402	0.244299	A_01_P1780921	CACNA2D1
-0.632198	2.64654	-1.41259	0.19816	0.323124	-5.95465	0.117282	A_01_P008519	CACNA2D2
-0.347242	1.50195	-1.05827	0.322641	0.454034	-6.36149	0.164797	A_01_P001383	CACNA2D3
0.223715	2.18658	0.43697	0.674564	0.768028	-6.84108	0.278765	A_01_P1816731	CACNA2D4
1.30036	4.04234	2.04795	0.0774774	0.167835	-5.08226	0.0609177	A_01_P006875	CACNB1
2.54737	2.99747	4.33367	0.002981	0.0223855	-1.7304	0.00812511	A_01_P1728501	CACNB2
-0.591555	5.88773	-1.50273	0.174201	0.294677	-5.84008	0.106957	A_01_P002493	CACNB3
-0.936779	3.23918	-1.03333	0.333937	0.465195	-6.38655	0.168849	A_01_P1793151	CACNB4
0.624349	4.58244	1.31942	0.226268	0.355072	-6.06871	0.128878	A_01_P004379	CACNG2
-2.38175	6.59032	-6.06499	0.000404469	0.00754015	0.382706	0.00273679	A_01_P1675171	CACNG4
-0.894947	6.15619	-1.68818	0.132783	0.243388	-5.59324	0.0883407	A_01_P1710401	CACNG5
-1.31504	8.61496	-3.81688	0.00588139	0.0331434	-2.44723	0.0120298	A_01_P1827106	CACNG6
-2.3589	5.81756	-6.08184	0.000397451	0.00750737	0.401157	0.00272489	A_01_P012887	CACNG7
-1.06287	3.94554	-2.36517	0.0479568	0.121743	-4.61021	0.0441882	A_01_P1827101	CACNG8
-0.875403	8.87063	-3.42397	0.00987717	0.0443103	-3.00117	0.016083	A_01_P1702836	CACTIN
0.718858	11.0242	2.74898	0.0269128	0.0831569	-4.02789	0.0301828	A_01_P1681051	CACUL1
0.0120555	9.43777	0.0400443	0.969114	0.980994	-6.94616	0.356064	A_01_P007015	CACYBP
4.15026	4.62387	8.17852	5.70881344054088e-05	0.00274631	2.42459	0.000996809	A_01_P1820671	CADM1
-0.661658	2.05493	-1.52752	0.167805	0.287071	-5.80785	0.104196	A_01_P1688691	CADM2
-1.86879	7.59398	-3.60639	0.00784494	0.0389479	-2.74973	0.0141366	A_01_P1705346	CADM4
1.19076	1.71361	1.81925	0.109268	0.211863	-5.41122	0.0768982	A_01_P1757391	CADPS
-0.397006	3.04895	-0.95534	0.369113	0.498516	-6.46376	0.180943	A_01_P1726321	CALCA
-0.450527	9.04265	-1.00176	0.347992	0.478192	-6.4182	0.173566	A_01_P1732741	CALCOCO1
1.85776	9.70454	5.82325	0.000521888	0.00861278	0.113775	0.00312612	A_01_P1674761	CALCOCO2
-0.0584315	1.33662	-0.178359	0.863138	0.909208	-6.92925	0.330008	A_01_P011310	CALCR
-1.87703	4.20615	-3.30851	0.0119207	0.0494273	-3.18691	0.0179402	A_01_P1677771	CALCRL
-0.695272	2.41727	-1.77018	0.116926	0.221952	-5.47907	0.0805604	A_01_P010231	CALD1
-0.554064	3.38607	-0.988503	0.354026	0.484245	-6.43127	0.175763	A_01_P1730581	CALHM1
0.246113	10.0721	0.646705	0.537299	0.652178	-6.71837	0.236716	A_01_P017679	CALHM2
0.049598	0.941198	0.151495	0.883558	0.923519	-6.93421	0.335203	A_01_P1730586	CALHM3
-1.50167	3.50366	-1.52926	0.167626	0.286805	-5.80563	0.1041	A_01_P1746411	CALHM4
2.55502	8.15394	5.88648	0.00048789	0.00830669	0.184897	0.00301502	A_01_P005317	CALHM6
-1.9399	7.89612	-5.06116	0.00122452	0.0136268	-0.788484	0.004946	A_01_P014767	CALML3
1.18877	3.33381	2.23843	0.0580875	0.138248	-4.80038	0.050179	A_01_P1728171	CALML5
2.41751	4.39705	2.5077	0.0386818	0.105408	-4.39484	0.038259	A_01_P006825	CALML6
-0.318009	11.9189	-1.64486	0.140904	0.253891	-5.65164	0.0921528	A_01_P007791	CALR
0.93168	1.49537	1.62265	0.146248	0.260168	-5.68203	0.0944311	A_01_P005932	CALR3
-0.786311	8.46988	-3.29563	0.0118699	0.0493281	-3.19241	0.0179043	A_01_P020107	CALU
-0.680862	10.6108	-2.51354	0.0383437	0.104731	-4.386	0.0380133	A_01_P004189	CALY
-1.51085	13.6844	-5.38342	0.000845742	0.0110997	-0.396634	0.00402876	A_01_P004159	CAMK1
0.469083	6.91436	0.90287	0.394947	0.523886	-6.51244	0.190151	A_01_P1680321	CAMK1D
1.1097	6.11282	1.93813	0.0914247	0.188007	-5.24178	0.0682395	A_01_P002212	CAMK2B
-0.799996	9.35949	-2.54084	0.0368013	0.101859	-4.34461	0.036971	A_01_P010467	CAMK2D
1.79096	6.57812	2.864	0.022731	0.0745403	-3.85429	0.0270553	A_01_P1729501	CAMK2G
-1.14628	4.89723	-3.44816	0.00960267	0.0435368	-2.96918	0.0158022	A_01_P1758456	CAMK2N2
-2.52497	6.99978	-4.98544	0.00133857	0.0142491	-0.8828	0.00517189	A_01_P1808081	CAMK4
-0.487583	3.63027	-1.2763	0.239743	0.369723	-6.12021	0.134196	A_01_P006752	CAMKK1
1.39764	7.64371	2.76872	0.026177	0.0816521	-3.99876	0.0296367	A_01_P1734311	CAMKK2
0.415074	5.14931	1.02458	0.337786	0.468772	-6.39539	0.170147	A_01_P1735526	CAMKMT
0.0906541	2.08215	0.0875828	0.932524	0.95678	-6.94276	0.347275	A_01_P001644	CAMKV
-1.80943	9.50537	-3.44277	0.00985698	0.0442838	-2.98864	0.0160734	A_01_P1733836	CAMLG
1.44919	16.3581	4.82136	0.00162799	0.0158033	-1.09013	0.005736	A_01_P006172	CAMP
-1.1997	7.75048	-4.7178	0.0017674	0.0165867	-1.19107	0.00602033	A_01_P1678306	CAMSAP1
-1.41547	3.286	-3.33891	0.0112818	0.0478808	-3.13467	0.0173789	A_01_P1769776	CAMSAP2
1.01097	1.83239	1.49763	0.17549	0.296339	-5.84666	0.10756	A_01_P1693366	CAMTA1
2.50978	4.91725	3.89997	0.00525851	0.030923	-2.32942	0.0112239	A_01_P1823536	CAMTA2
-1.35776	9.24362	-3.60112	0.00790242	0.0391352	-2.75738	0.0142046	A_01_P006039	CAND1
1.75463	5.37913	5.51286	0.000707732	0.0100685	-0.217475	0.0036545	A_01_P1675336	CANT1
-1.24575	10.739	-3.11132	0.0158272	0.058907	-3.48121	0.021381	A_01_P002550	CANX
1.28437	15.5542	5.70656	0.000591759	0.00914439	-0.018954	0.00331907	A_01_P1765471	CAP1
1.19731	1.68531	1.99255	0.0842313	0.177945	-5.16305	0.0645874	A_01_P1743056	CAP2
-0.32728	15.2711	-1.83797	0.105731	0.20744	-5.38379	0.0752931	A_01_P006694	CAPG
1.76461	12.834	4.63109	0.0020528	0.0180886	-1.33567	0.00656547	A_01_P002468	CAPN1
0.329553	10.7282	1.39819	0.201796	0.327453	-5.9727	0.118853	A_01_P014128	CAPN10
0.755145	11.0392	1.37119	0.210328	0.337244	-6.00588	0.122407	A_01_P009833	CAPN15
2.19459	10.4889	3.49167	0.0092032	0.0424814	-2.91691	0.0154191	A_01_P006702	CAPN3
-0.574118	4.85325	-2.08694	0.072451	0.160394	-5.02249	0.0582171	A_01_P008017	CAPN5
-2.14548	3.51555	-3.14402	0.0150952	0.0571988	-3.43217	0.020761	A_01_P018103	CAPN6
0.08574	6.37857	0.317999	0.75911	0.834137	-6.8907	0.302761	A_01_P1689631	CAPN7
0.214177	2.98199	0.398784	0.701276	0.788401	-6.85861	0.28616	A_01_P1770981	CAPN9
2.53862	6.67244	9.07968	2.54602596052472e-05	0.00193599	3.23354	0.000702691	A_01_P011188	CAPNS2
0.947276	6.27723	2.80949	0.0246402	0.0784219	-3.93691	0.0284642	A_01_P1679541	CAPRIN1
-0.410852	9.85918	-1.54531	0.163468	0.281759	-5.78456	0.102268	A_01_P013761	CAPRIN2
-0.564771	6.28956	-1.56002	0.160289	0.277728	-5.76533	0.100805	A_01_P1703016	CAPS
-1.57201	3.23919	-2.59284	0.0340378	0.0969985	-4.26574	0.0352068	A_01_P010278	CAPS2
0.288784	1.12225	0.732808	0.485886	0.607511	-6.65598	0.220504	A_01_P016230	CAPSL
-0.487767	13.4357	-1.28748	0.236611	0.36632	-6.10671	0.13296	A_01_P1787581	CAPZA1
-0.856142	10.1919	-1.51175	0.171939	0.291938	-5.8284	0.105963	A_01_P000003	CAPZA2
-0.379543	1.12179	-0.914459	0.389012	0.518065	-6.50201	0.188038	A_01_P007698	CAPZA3
1.77266	9.75853	2.4354	0.043133	0.113642	-4.50424	0.0412477	A_01_P1764371	CAPZB
1.53658	6.03247	2.33032	0.0505505	0.126222	-4.66266	0.045814	A_01_P1760571	CARD11
-1.3718	5.81738	-2.24484	0.0575267	0.13735	-4.7908	0.0498529	A_01_P1710981	CARD14
0.0138161	8.9397	0.0480289	0.962958	0.976895	-6.94577	0.354576	A_01_P1679081	CARD19
0.621104	10.3729	2.83156	0.0234584	0.0759827	-3.89488	0.0275789	A_01_P009626	CARD9
-0.799072	13.2926	-4.467	0.00241996	0.0199684	-1.52319	0.00724779	A_01_P000224	CARHSP1
1.10992	8.90156	1.658	0.138834	0.251206	-5.63433	0.0911784	A_01_P1703401	CARM1
0.498628	2.2377	0.903019	0.394873	0.523817	-6.5123	0.190126	A_01_P015337	CARMIL1
-0.773584	13.5343	-1.82172	0.108865	0.211358	-5.40774	0.0767151	A_01_P1749441	CARMIL3
-0.564212	6.67204	-1.90356	0.0959906	0.194591	-5.29067	0.0706294	A_01_P1723701	CARNMT1
1.48643	6.08398	1.98595	0.0850738	0.178976	-5.17264	0.0649614	A_01_P1724971	CARNS1
2.1379	10.4933	5.82729	0.000519641	0.00859723	0.118331	0.00312047	A_01_P1679191	CARS
0.965227	10.5033	2.47493	0.0406383	0.108914	-4.44447	0.0395315	A_01_P002204	CARS2
1.04491	9.91476	3.86591	0.00546064	0.0316435	-2.37221	0.0114854	A_01_P013037	CASC3
-0.732146	6.97691	-1.92836	0.0927781	0.189925	-5.25584	0.0689356	A_01_P1693286	CASC4
-1.49755	6.15864	-4.07458	0.0041702	0.026986	-2.085	0.00979491	A_01_P1761826	CASD1
-1.36214	4.91921	-3.19225	0.0140807	0.0546912	-3.36002	0.0198509	A_01_P1827271	CASKIN1
0.946149	7.11783	2.97189	0.0193942	0.0670858	-3.69111	0.0243496	A_01_P007041	CASKIN2
1.97365	7.52192	7.8178	7.09697118779903e-05	0.00300843	2.18429	0.00109195	A_01_P1677892	CASP10
0.313874	11.5907	0.645736	0.537893	0.652701	-6.71904	0.236906	A_01_P1672076	CASP12
0.397083	5.31014	1.0926	0.308754	0.440964	-6.32515	0.160053	A_01_P1672876	CASP2
-0.357354	7.75517	-1.01469	0.342179	0.472965	-6.40532	0.171669	A_01_P1756296	CASP3
2.34716	12.6886	8.15375	5.82703232296459e-05	0.00277788	2.40352	0.00100827	A_01_P013593	CASP4
3.31245	6.98152	8.43753	4.62137992634129e-05	0.00246415	2.6413	0.000894394	A_01_P1727341	CASP5
0.994714	6.95749	3.37741	0.010693	0.0465136	-3.07829	0.0168827	A_01_P1755581	CASP6
1.60005	7.84025	6.71839	0.000195642	0.00516952	1.12961	0.00187634	A_01_P001021	CASP7
0.656787	9.13164	2.25898	0.0563088	0.13548	-4.76965	0.0491742	A_01_P1720161	CASP8
0.779059	6.6519	2.51991	0.0378965	0.103971	-4.37538	0.0377374	A_01_P1764206	CASP9
-1.01892	5.91893	-2.51711	0.038138	0.104392	-4.38058	0.0378904	A_01_P005776	CASR
-1.89569	7.02293	-5.70513	0.00059268	0.00914634	-0.0205967	0.00331978	A_01_P1715836	CASS4
2.23838	9.49537	6.42235	0.000281071	0.00631926	0.765844	0.00229366	A_01_P001756	CAST
-1.16486	4.10275	-3.40938	0.0100847	0.0448855	-3.02283	0.0162918	A_01_P1761121	CASTOR2
1.00875	1.88734	2.55131	0.0357568	0.100004	-4.32278	0.0362977	A_01_P1763961	CASZ1
-0.173984	11.3516	-0.758001	0.471486	0.594759	-6.63642	0.215875	A_01_P014212	CAT
-1.24315	3.21872	-2.33885	0.0499025	0.124994	-4.64983	0.0453681	A_01_P015533	CATIP
-0.757796	1.71209	-1.68491	0.133427	0.244079	-5.59771	0.0885915	A_01_P1679256	CATSPER1
2.18056	6.48235	2.92916	0.0206499	0.0699439	-3.75568	0.025387	A_01_P1747380	CATSPER2
1.20167	4.50635	2.54631	0.0365001	0.10125	-4.33632	0.0367501	A_01_P001264	CATSPER3
0.194272	1.41921	0.35863	0.729856	0.811742	-6.87538	0.294632	A_01_P1785016	CATSPERD
1.09439	1.614	1.28834	0.236327	0.36601	-6.1057	0.132848	A_01_P003594	CATSPERE
-1.31336	1.9217	-2.80384	0.0248474	0.0788701	-3.94547	0.0286269	A_01_P1704951	CATSPERG
-2.34268	8.33344	-9.86185	1.41707572983145e-05	0.00145885	3.82124	0.000529509	A_01_P004935	CATSPERZ
1.21302	2.51403	2.10722	0.0708402	0.157916	-4.99517	0.0573177	A_01_P1762216	CAV2
0.125411	2.08031	0.330474	0.750033	0.827528	-6.88622	0.300362	A_01_P1787271	CAVIN1
-1.32928	10.0564	-2.97001	0.019448	0.0671821	-3.69396	0.0243846	A_01_P1790001	CAVIN2
1.2424	7.81506	3.48129	0.00933806	0.0428869	-2.93212	0.0155663	A_01_P018224	CAVIN3
2.11907	13.7895	3.59406	0.00798009	0.0392828	-2.76763	0.0142582	A_01_P1821051	CAVIN4
-2.0977	10.7368	-10.235	1.08974663167327e-05	0.00136396	4.08212	0.000495067	A_01_P1702576	CBARP
0.763003	2.2219	1.25702	0.246852	0.377323	-6.14242	0.136954	A_01_P1716706	CBFA2T2
-1.40402	10.8136	-4.30127	0.0031071	0.0228691	-1.7742	0.00830063	A_01_P012855	CBFB
1.54576	4.82221	5.08932	0.00112837	0.0130501	-0.716521	0.0047367	A_01_P1680151	CBL
0.656969	6.25999	1.25197	0.248586	0.37934	-6.14829	0.137686	A_01_P001472	CBLB
-0.284517	3.88266	-0.719343	0.493793	0.61442	-6.6661	0.223011	A_01_P002812	CBLC
-0.666226	9.24097	-1.84227	0.10557	0.207207	-5.3787	0.0752082	A_01_P1792246	CBLL1
-0.336658	1.32682	-0.662152	0.527889	0.64388	-6.70763	0.233704	A_01_P1712761	CBLN1
0.293314	1.72666	0.283289	0.784694	0.852788	-6.90219	0.30953	A_01_P018118	CBLN2
1.65701	3.85793	2.88078	0.022175	0.0732116	-3.82888	0.0265731	A_01_P1749531	CBLN3
2.00395	5.3114	2.3541	0.0487657	0.123175	-4.62688	0.0447081	A_01_P1715846	CBLN4
0.392499	8.71372	1.18364	0.27307	0.404906	-6.22613	0.146966	A_01_P008886	CBR3
-0.62539	7.05632	-2.29943	0.0524259	0.129235	-4.70511	0.0469076	A_01_P1756116	CBR4
-0.951418	1.35134	-1.95422	0.0892382	0.185052	-5.21857	0.0671669	A_01_P1759931	CBS
0.843393	7.02036	2.51926	0.0380146	0.104174	-4.37732	0.0378114	A_01_P1723541	CBWD1
1.33013	7.87602	2.53093	0.0373535	0.102849	-4.35963	0.0373302	A_01_P1679571	CBX1
0.480637	2.47898	0.58585	0.575349	0.684941	-6.75847	0.248608	A_01_P1710946	CBX2
-0.844586	8.5102	-3.14126	0.0149237	0.0568659	-3.4274	0.0206402	A_01_P1694341	CBX3
0.547492	4.79639	1.46084	0.185054	0.307745	-5.8938	0.1117	A_01_P000229	CBX4
0.999923	6.43628	2.44721	0.0423714	0.112318	-4.48639	0.0407672	A_01_P001392	CBX5
1.58136	8.3541	3.52803	0.00874733	0.0412738	-2.86377	0.0149809	A_01_P015536	CBX6
1.13118	11.4857	1.75227	0.120743	0.227401	-5.50493	0.0825381	A_01_P013662	CBX7
1.17191	7.98072	2.36954	0.0476412	0.121173	-4.60363	0.0439814	A_01_P000873	CBY1
-1.28515	2.48063	-2.35942	0.0483749	0.122464	-4.61887	0.0444497	A_01_P1700871	CBY3
-0.637643	5.38298	-2.15639	0.0651859	0.149233	-4.9195	0.054166	A_01_P1703671	CC2D1A
0.716791	7.09053	1.82686	0.108032	0.210341	-5.40049	0.076346	A_01_P1766006	CC2D1B
-0.0295687	3.64317	-0.0767771	0.9408	0.961666	-6.94376	0.349049	A_01_P1754341	CC2D2A
0.697216	4.22643	1.13068	0.293392	0.426041	-6.2844	0.154637	A_01_P1813291	CC2D2B
0.365406	10.6112	1.00305	0.347408	0.477638	-6.41692	0.173365	A_01_P1729701	CCAR1
0.3355	9.75522	0.82552	0.434801	0.56156	-6.58066	0.203825	A_01_P015326	CCAR2
0.59133	1.45471	1.2409	0.252423	0.382787	-6.16109	0.138937	A_01_P1707656	CCBE1
-0.571714	4.44254	-1.19487	0.268913	0.400287	-6.21354	0.145289	A_01_P1712946	CCDC102A
0.137578	1.38149	0.363753	0.726025	0.80858	-6.87347	0.293484	A_01_P018009	CCDC102B
-0.658726	4.77122	-1.3909	0.204524	0.3306	-5.98159	0.119995	A_01_P1710066	CCDC103
0.673706	4.60215	2.06082	0.0753863	0.164615	-5.06102	0.059749	A_01_P1826686	CCDC105
-0.080645	4.61378	-0.128524	0.901147	0.934755	-6.93779	0.339281	A_01_P009331	CCDC106
-0.108192	1.48301	-0.209156	0.839951	0.893331	-6.92254	0.324245	A_01_P1756336	CCDC110
-0.420384	4.82839	-1.32618	0.223527	0.351939	-6.06085	0.127741	A_01_P1752786	CCDC112
-0.314058	4.41829	-1.07326	0.316283	0.447844	-6.34592	0.16255	A_01_P1712996	CCDC113
-1.06561	3.12848	-2.23564	0.0583332	0.138556	-4.80454	0.0502906	A_01_P1673751	CCDC114
-0.0787252	8.14877	-0.329016	0.751091	0.82835	-6.88676	0.30066	A_01_P013983	CCDC115
-0.941235	5.90494	-3.5255	0.00855418	0.0407677	-2.85111	0.0147971	A_01_P011770	CCDC116
-2.20461	10.204	-3.48686	0.00926548	0.0426638	-2.92397	0.0154854	A_01_P1703346	CCDC117
0.842868	11.6251	2.21335	0.0603336	0.14168	-4.83779	0.0514245	A_01_P009079	CCDC12
-0.353075	2.04959	-0.999863	0.348366	0.478569	-6.42056	0.173703	A_01_P1740474	CCDC120
1.00806	6.19336	3.19947	0.0138755	0.0541652	-3.34672	0.0196599	A_01_P1682446	CCDC121
-0.332879	6.48714	-1.1917	0.269522	0.400945	-6.21751	0.145528	A_01_P011936	CCDC124
-0.331999	5.92778	-1.09347	0.308081	0.440256	-6.32451	0.159796	A_01_P1789186	CCDC125
0.74096	6.46608	2.73715	0.0270191	0.0834144	-4.03901	0.0302763	A_01_P1803056	CCDC126
1.0715	5.68875	2.36776	0.0477699	0.121409	-4.60632	0.0440668	A_01_P1686861	CCDC127
-1.00341	2.00515	-1.32748	0.223719	0.352107	-6.05902	0.127802	A_01_P1758151	CCDC13
-0.341215	7.56953	-1.42131	0.195223	0.319959	-5.94382	0.116133	A_01_P1703641	CCDC130
0.517643	6.86256	1.93776	0.0908542	0.187244	-5.24061	0.0679624	A_01_P017926	CCDC134
-1.26603	5.89525	-3.17853	0.0143618	0.0553546	-3.38053	0.0200916	A_01_P020025	CCDC136
1.40194	8.58222	4.29219	0.00314349	0.0230169	-1.78651	0.00835426	A_01_P1711091	CCDC137
-1.48836	3.37505	-2.74134	0.0272648	0.0839116	-4.04031	0.0304567	A_01_P015826	CCDC138
-0.950291	6.15194	-3.24352	0.0128598	0.0517392	-3.27341	0.0187794	A_01_P006285	CCDC14
0.906353	3.26483	0.923174	0.384941	0.514083	-6.49372	0.186593	A_01_P1719861	CCDC141
-0.75916	2.48554	-1.34299	0.218886	0.346998	-6.04029	0.125947	A_01_P1674606	CCDC144NL
-0.272817	1.68371	-0.761071	0.469735	0.593117	-6.63401	0.215279	A_01_P1804166	CCDC146
-0.33242	1.197	-0.862131	0.415181	0.54381	-6.54944	0.197383	A_01_P004386	CCDC148
2.33993	7.38088	4.92823	0.0014325	0.0148179	-0.954635	0.00537833	A_01_P1754451	CCDC149
-1.64603	7.19887	-3.80057	0.00601271	0.0334163	-2.47046	0.0121289	A_01_P1727896	CCDC15
-0.0141804	4.20215	-0.0284717	0.978036	0.986331	-6.94661	0.358001	A_01_P004878	CCDC150
-1.43498	10.2322	-5.01854	0.00128734	0.01396	-0.841465	0.00506696	A_01_P013091	CCDC151
-0.932403	11.3576	-2.63383	0.0320104	0.0930953	-4.20352	0.0337901	A_01_P1782466	CCDC153
-0.808697	6.77777	-1.80321	0.111918	0.215403	-5.43379	0.0781834	A_01_P1711436	CCDC154
5.68066	5.90475	7.74661	8.22283530119507e-05	0.00327094	2.04834	0.00118723	A_01_P1705941	CCDC155
-0.468441	5.52573	-1.60106	0.150312	0.265113	-5.71058	0.0962262	A_01_P1718316	CCDC157
0.961642	2.54499	2.66957	0.0299089	0.089087	-4.14225	0.0323352	A_01_P1754951	CCDC158
0.365457	1.95397	0.409787	0.693531	0.782728	-6.85372	0.284101	A_01_P1742076	CCDC160
-1.44947	9.18805	-5.08967	0.00117775	0.0133627	-0.748927	0.00485015	A_01_P1744216	CCDC167
1.60925	2.12778	2.73651	0.0274616	0.0842771	-4.04764	0.0305894	A_01_P1676476	CCDC168
-0.914005	6.80662	-3.18731	0.0139651	0.0544176	-3.35842	0.0197516	A_01_P1765766	CCDC17
-2.09392	4.06981	-4.54355	0.00228792	0.0193207	-1.45046	0.00701268	A_01_P1678811	CCDC171
-0.196269	1.38666	-0.330826	0.749919	0.827479	-6.88599	0.300344	A_01_P1730766	CCDC172
0.459167	8.69013	1.34375	0.21865	0.34667	-6.03936	0.125828	A_01_P013727	CCDC174
0.477106	6.0762	1.40273	0.20111	0.326814	-5.96692	0.118621	A_01_P1750351	CCDC177
0.516821	2.35114	0.789433	0.454332	0.579359	-6.61075	0.210286	A_01_P1766866	CCDC18
-0.397955	4.96704	-0.77165	0.464174	0.588219	-6.62516	0.213501	A_01_P1722681	CCDC180
-0.317984	1.57007	-0.574339	0.582717	0.691343	-6.76565	0.250931	A_01_P004394	CCDC181
-1.47189	12.918	-7.45404	9.79738909787541e-05	0.0035142	1.85053	0.00127552	A_01_P005453	CCDC183
-0.356051	2.01709	-0.928346	0.381974	0.511291	-6.48937	0.185579	A_01_P1769016	CCDC185
-1.21942	8.58658	-1.67225	0.135946	0.247525	-5.61497	0.0898422	A_01_P1672851	CCDC186
-0.301265	3.54133	-0.797411	0.449582	0.57506	-6.60462	0.208725	A_01_P1721461	CCDC187
1.28034	4.60354	4.2796	0.00307904	0.0227318	-1.7775	0.00825079	A_01_P1675761	CCDC189
-0.166549	1.12616	-0.485181	0.641324	0.740355	-6.81701	0.268721	A_01_P1770216	CCDC190
0.66433	11.6283	3.00946	0.0180157	0.0639854	-3.62403	0.0232243	A_01_P018397	CCDC22
-0.777799	7.40727	-2.40617	0.045078	0.117146	-4.54839	0.0425195	A_01_P004916	CCDC24
0.849926	6.11257	2.29499	0.0533239	0.130772	-4.71571	0.0474653	A_01_P1758976	CCDC25
-0.0985356	1.50355	-0.239669	0.817003	0.877242	-6.91494	0.318406	A_01_P1763606	CCDC27
-1.5911	3.17524	-2.68055	0.0298508	0.0890023	-4.13259	0.0323045	A_01_P002326	CCDC3
-0.304926	4.55872	-0.844283	0.424697	0.552238	-6.56477	0.200442	A_01_P1765541	CCDC30
-0.853311	4.98562	-2.38249	0.0466899	0.11961	-4.58386	0.0434138	A_01_P1726136	CCDC34
0.980861	5.76386	2.90065	0.0215347	0.0718701	-3.7988	0.0260861	A_01_P1801056	CCDC36
-0.779216	3.06549	-1.38374	0.206618	0.332904	-5.99045	0.120832	A_01_P1801281	CCDC39
1.21274	2.17262	1.41965	0.196311	0.321122	-5.9458	0.116555	A_01_P1710976	CCDC40
-2.05331	7.92208	-5.53395	0.000714911	0.0100838	-0.218831	0.00366005	A_01_P018425	CCDC42
0.409026	6.42305	1.28437	0.23764	0.367565	-6.11039	0.133412	A_01_P1710051	CCDC43
0.782661	7.83394	3.331	0.0112813	0.0478808	-3.13955	0.0173789	A_01_P1710276	CCDC47
0.27452	8.15575	1.02712	0.33623	0.467241	-6.39324	0.169591	A_01_P1757826	CCDC51
-0.198294	1.23725	-0.586764	0.574497	0.684132	-6.75818	0.248314	A_01_P1756596	CCDC54
-0.6651	5.5226	-2.341	0.0492107	0.123905	-4.64234	0.0449728	A_01_P1823636	CCDC57
0.0576061	9.15564	0.257282	0.80384	0.86714	-6.91008	0.314739	A_01_P1756891	CCDC58
-1.15547	10.7596	-3.83334	0.00575194	0.0327633	-2.42382	0.0118919	A_01_P001322	CCDC6
-0.42203	1.48683	-0.901311	0.395723	0.524594	-6.51386	0.190408	A_01_P1734211	CCDC60
-0.594744	3.48862	-1.44663	0.188519	0.311938	-5.91185	0.113222	A_01_P1701994	CCDC61
0.553284	1.9529	1.23267	0.255245	0.385812	-6.1706	0.140035	A_01_P1732381	CCDC65
-0.531654	9.2458	-2.44232	0.0421836	0.112008	-4.48874	0.0406549	A_01_P1757476	CCDC66
-2.02178	5.94066	-3.5686	0.00826693	0.0400748	-2.80463	0.0145456	A_01_P1707571	CCDC68
2.05927	4.50604	4.27029	0.00323315	0.0233335	-1.81623	0.00846917	A_01_P007750	CCDC70
1.41153	4.02901	3.81254	0.00577822	0.0328214	-2.43774	0.0119129	A_01_P1762141	CCDC71L
-0.669759	4.13739	-1.56494	0.159143	0.276246	-5.75884	0.100267	A_01_P1726076	CCDC73
1.80566	4.17123	2.1461	0.0667955	0.151774	-4.93771	0.0550882	A_01_P1731286	CCDC77
-1.55594	2.88885	-3.38606	0.0106749	0.0464518	-3.07198	0.0168603	A_01_P1705671	CCDC8
-0.63558	8.42461	-2.15633	0.0657369	0.15021	-4.92238	0.0545205	A_01_P007093	CCDC81
-0.541024	8.7395	-1.31065	0.229066	0.358124	-6.07919	0.129986	A_01_P006755	CCDC82
-0.31557	1.06893	-0.84763	0.422722	0.550383	-6.56211	0.199768	A_01_P019995	CCDC83
0.707226	9.80675	1.8902	0.0982527	0.19751	-5.31054	0.0716888	A_01_P011246	CCDC84
-1.05472	8.60114	-2.23672	0.0582374	0.138439	-4.80292	0.0502482	A_01_P1725101	CCDC85B
0.860751	8.10617	1.80571	0.111501	0.214774	-5.43028	0.0779549	A_01_P013342	CCDC86
-1.80668	9.08893	-3.25182	0.0129263	0.0518819	-3.27117	0.0188312	A_01_P1743016	CCDC87
-1.61675	8.04379	-4.99095	0.00132989	0.0142204	-0.875909	0.00516145	A_01_P007066	CCDC88A
1.10808	12.9575	3.07176	0.0167629	0.06101	-3.54064	0.0221443	A_01_P018996	CCDC88B
1.18637	7.30632	2.06604	0.0753888	0.164615	-5.05574	0.059749	A_01_P1810751	CCDC88C
-0.541821	8.05573	-2.03942	0.0779026	0.168345	-5.09257	0.0611031	A_01_P1727041	CCDC89
-1.53095	8.97884	-3.80815	0.00595128	0.0332657	-2.45966	0.0120742	A_01_P1705741	CCDC9
-0.583105	8.99636	-2.04762	0.0774163	0.167774	-5.08236	0.0608956	A_01_P002543	CCDC90B
0.15511	6.20411	0.628311	0.548346	0.662176	-6.73119	0.240345	A_01_P1732056	CCDC91
0.440645	5.08319	0.695111	0.508155	0.627331	-6.68397	0.227698	A_01_P1734486	CCDC92
1.11278	5.95282	2.4169	0.0443536	0.115802	-4.53219	0.0420319	A_01_P018027	CCDC93
-1.0162	2.97257	-1.97086	0.0870294	0.181773	-5.1945	0.0659767	A_01_P1747226	CCDC9B
0.74903	3.88381	2.01814	0.0804633	0.172186	-5.12378	0.0624969	A_01_P1733511	CCER1
1.14833	2.70574	2.44692	0.0423904	0.112322	-4.48683	0.0407685	A_01_P1825881	CCER2
-1.70188	6.22972	-3.99785	0.00461494	0.0286249	-2.19187	0.0103898	A_01_P1805836	CCHCR1
-0.554042	4.11073	-0.905938	0.393423	0.522405	-6.50963	0.189613	A_01_P1722736	CCIN
-1.52313	2.43273	-3.12259	0.0155708	0.0583225	-3.46431	0.0211689	A_01_P1689211	CCK
-0.137339	0.945891	-0.409903	0.69327	0.782582	-6.85382	0.284048	A_01_P1754491	CCKAR
-1.43839	3.25723	-3.65606	0.00712482	0.0368578	-2.65987	0.013378	A_01_P1726531	CCKBR
-2.79459	14.0719	-11.4744	5.4655216522809e-06	0.0010133	4.76744	0.000367789	A_01_P1670581	CCL1
0.685067	2.14962	1.27138	0.24198	0.372149	-6.12566	0.135076	A_01_P1671891	CCL11
0.956653	4.64564	1.98905	0.0846772	0.178467	-5.16814	0.0647767	A_01_P1822356	CCL14
0.212092	3.78135	0.586118	0.57491	0.68452	-6.75859	0.248455	A_01_P1671866	CCL18
1.60715	3.23394	2.20272	0.0613117	0.143046	-4.85362	0.0519203	A_01_P1722926	CCL19
2.56166	2.43371	5.28305	0.000947619	0.0117698	-0.517025	0.00427198	A_01_P1671826	CCL2
-0.0708265	2.44076	-0.155645	0.880456	0.92142	-6.93347	0.334441	A_01_P1670961	CCL20
-2.21412	4.62357	-4.76865	0.00173508	0.0164194	-1.15761	0.00595964	A_01_P011985	CCL21
2.43111	2.08606	2.69315	0.0292947	0.0880174	-4.11346	0.031947	A_01_P1671966	CCL23
-0.200865	1.21338	-0.55803	0.592994	0.69985	-6.77587	0.254019	A_01_P1761041	CCL24
-0.464138	2.33698	-1.0635	0.320732	0.452138	-6.35578	0.164109	A_01_P1670571	CCL25
0.391692	1.53992	0.848947	0.422441	0.550108	-6.56052	0.199668	A_01_P1761046	CCL26
0.0359025	6.05502	0.0858674	0.933842	0.9576	-6.94292	0.347573	A_01_P1670371	CCL27
2.00518	3.70634	5.59704	0.000630405	0.00947639	-0.101248	0.00343958	A_01_P1670466	CCL28
1.74607	7.926	3.64508	0.00743681	0.0377895	-2.69371	0.0137162	A_01_P1695461	CCL3
-0.0764662	12.1551	-0.246951	0.811637	0.873176	-6.91292	0.31693	A_01_P1671886	CCL4L1
-1.92866	5.33812	-4.87308	0.00152995	0.0153453	-1.02434	0.00556976	A_01_P1696416	CCL5
0.264548	6.22236	0.733097	0.486	0.607558	-6.65544	0.220521	A_01_P008930	CCL7
7.0705	5.76328	15.1414	7.52901288067875e-07	0.000418123	6.5951	0.000151763	A_01_P1698036	CCL8
-0.269636	12.0674	-1.32887	0.22268	0.351048	-6.05761	0.127417	A_01_P016852	CCM2
-1.30545	2.69384	-2.59756	0.0337978	0.0965534	-4.25858	0.0350453	A_01_P003459	CCN1
-1.33392	11.5098	-3.83255	0.00575808	0.0327904	-2.42494	0.0119017	A_01_P1716231	CCN5
0.651204	6.55513	2.00704	0.0824105	0.175327	-5.14197	0.0636371	A_01_P009645	CCNA2
-0.153762	4.51004	-0.421885	0.684979	0.776171	-6.84826	0.281721	A_01_P005619	CCNB1
-0.917085	6.61346	-3.36542	0.0107381	0.0466245	-3.08821	0.016923	A_01_P013824	CCNB1IP1
-0.281652	6.70704	-0.878999	0.406953	0.535778	-6.53402	0.194467	A_01_P1747756	CCNB2
-2.6886	9.87845	-9.00543	2.96154753729578e-05	0.00202381	3.09453	0.000734567	A_01_P1829561	CCNB3
-1.37567	4.96479	-3.24612	0.0130322	0.0521769	-3.27965	0.0189382	A_01_P003513	CCNC
0.917824	7.78769	1.67087	0.136222	0.247857	-5.61684	0.0899628	A_01_P013511	CCND1
-0.426288	11.4858	-1.96259	0.0875024	0.182475	-5.20464	0.0662315	A_01_P007679	CCND2
0.267589	12.5133	1.02911	0.335787	0.466925	-6.39081	0.169476	A_01_P005798	CCND3
-0.112741	12.8164	-0.54774	0.599698	0.705382	-6.782	0.256027	A_01_P1685726	CCNDBP1
0.764833	6.39327	1.90693	0.0958153	0.194345	-5.28661	0.0705401	A_01_P010681	CCNE1
-0.743765	2.6401	-1.82694	0.10741	0.209543	-5.39925	0.0760561	A_01_P1738706	CCNE2
0.319838	8.72132	1.06588	0.319915	0.451383	-6.35314	0.163835	A_01_P017713	CCNF
-1.70905	10.6501	-3.99172	0.00465264	0.0288061	-2.20045	0.0104555	A_01_P016061	CCNG1
-0.991919	6.21032	-2.36368	0.0480646	0.121897	-4.61245	0.0442439	A_01_P1688036	CCNG2
-0.867707	8.23327	-2.41238	0.0446574	0.116332	-4.53902	0.0422243	A_01_P1752521	CCNH
-1.06495	12.8831	-4.74486	0.00176088	0.0165569	-1.17775	0.00600952	A_01_P1688041	CCNI
-0.245508	5.69147	-0.724431	0.490999	0.612101	-6.66207	0.22217	A_01_P018567	CCNJ
2.14438	5.12013	7.78505	7.30242398715114e-05	0.0030389	2.15482	0.00110301	A_01_P1808601	CCNJL
1.77039	10.3548	7.52189	9.21683332773468e-05	0.00343013	1.91388	0.00124501	A_01_P1758826	CCNL1
0.451378	12.2035	1.09157	0.309179	0.441332	-6.32624	0.160187	A_01_P1763426	CCNL2
-0.940602	11.7329	-3.68974	0.00699381	0.0365312	-2.62926	0.0132595	A_01_P020103	CCNQ
-1.06932	7.582	-3.514	0.00892032	0.0417505	-2.88426	0.0151539	A_01_P1791046	CCNT2
-0.745603	6.3514	-2.63668	0.0314466	0.0920472	-4.19275	0.0334097	A_01_P1680461	CCNY
-1.33274	5.07118	-3.89947	0.00520752	0.0307143	-2.32312	0.0111481	A_01_P1720366	CCNYL1
-1.51724	5.07736	-5.01197	0.00123686	0.0136757	-0.813609	0.00496378	A_01_P018237	CCP110
1.08958	9.71733	3.51615	0.00889347	0.0416412	-2.8811	0.0151142	A_01_P1791676	CCPG1
2.89774	10.0432	7.07738	0.000149677	0.0045398	1.4259	0.00164778	A_01_P1689176	CCR1
0.756815	4.87644	2.33303	0.0498439	0.124948	-4.65465	0.0453513	A_01_P1670321	CCR2
-1.46429	7.00363	-5.48969	0.000710918	0.0100685	-0.228192	0.0036545	A_01_P1670996	CCR3
1.03879	6.28243	2.29869	0.0530263	0.130231	-4.71016	0.047269	A_01_P018882	CCR4
1.3076	7.56222	3.6427	0.00746118	0.0378824	-2.69714	0.0137499	A_01_P1671041	CCR5
-0.795707	6.00525	-2.43573	0.0431113	0.113638	-4.50374	0.0412465	A_01_P1670501	CCR6
-0.430769	6.408	-1.19543	0.268708	0.40016	-6.21291	0.145243	A_01_P1670311	CCR7
1.11087	3.99291	2.52685	0.0375836	0.103327	-4.36582	0.0375037	A_01_P014152	CCR8
0.0679171	8.00674	0.265661	0.797616	0.862579	-6.90765	0.313084	A_01_P1689186	CCR9
2.86429	9.64597	9.24839	2.46593952453553e-05	0.00190556	3.27973	0.000691647	A_01_P1689166	CCRL2
-0.962466	8.7649	-3.77303	0.00606086	0.0335895	-2.49033	0.0121917	A_01_P017744	CCS
0.365017	7.39116	1.1462	0.287313	0.419925	-6.26752	0.152417	A_01_P1771026	CCSAP
0.611136	2.73599	1.14476	0.287871	0.420508	-6.26909	0.152628	A_01_P1755391	CCSER1
-1.65925	7.66184	-4.13413	0.00385709	0.025874	-2.00262	0.00939131	A_01_P007428	CCSER2
-0.242608	10.0442	-1.10516	0.303089	0.435356	-6.31228	0.158018	A_01_P1693186	CCT2
-1.58114	7.59736	-2.85429	0.0230595	0.0751766	-3.869	0.0272863	A_01_P1723401	CCT3
0.0554293	13.2187	0.297273	0.77428	0.845469	-6.89777	0.306873	A_01_P1735751	CCT4
0.44493	11.2036	1.66395	0.137621	0.249582	-5.62626	0.0905889	A_01_P1686871	CCT5
0.424607	10.163	1.5368	0.1658	0.284555	-5.7958	0.103283	A_01_P1690336	CCT6A
-0.887013	3.40032	-2.07628	0.0740129	0.162629	-5.0398	0.0590284	A_01_P1709151	CCT6B
1.12742	6.76257	2.31947	0.0513861	0.127652	-4.67896	0.0463329	A_01_P1810481	CCT7
0.475554	11.2707	1.39527	0.203256	0.328903	-5.97617	0.119379	A_01_P003892	CCT8
0.230126	10.6502	0.942108	0.375423	0.50486	-6.47633	0.183245	A_01_P1672846	CCZ1
1.4692	5.41526	4.74525	0.00172475	0.0163411	-1.16226	0.00593122	A_01_P1767396	CD101
-0.848067	11.9842	-3.05788	0.0171049	0.0618007	-3.56151	0.0224313	A_01_P1671406	CD14
-0.149194	10.1931	-0.62169	0.552466	0.666068	-6.7356	0.241758	A_01_P1679136	CD151
0.620335	4.82526	1.12736	0.294708	0.427418	-6.288	0.155137	A_01_P1767501	CD160
3.70289	12.2849	10.5611	9.79944240090825e-06	0.00132627	4.19925	0.000481385	A_01_P1681236	CD163
2.51125	4.2863	6.02988	0.000419535	0.0077221	0.344147	0.00280283	A_01_P018057	CD163L1
1.68455	13.9323	5.48332	0.000756229	0.0104013	-0.278263	0.00377529	A_01_P1746601	CD164
-1.70749	5.74457	-3.91837	0.00513046	0.030441	-2.30346	0.0110489	A_01_P014473	CD164L2
1.06609	14.0082	2.98664	0.0189798	0.0660943	-3.66885	0.0239897	A_01_P003070	CD177
0.777546	10.3944	2.40422	0.0452107	0.117349	-4.55133	0.0425934	A_01_P015611	CD180
-0.8998	9.37899	-3.40782	0.0101958	0.0451942	-3.03054	0.0164038	A_01_P1712341	CD19
-0.826149	6.83576	-2.16529	0.0648842	0.148753	-4.90926	0.0539916	A_01_P1671606	CD1A
-1.4026	8.00317	-4.24336	0.00334722	0.0238396	-1.85287	0.00865287	A_01_P1671596	CD1B
-1.76455	9.29426	-6.2202	0.000342126	0.00688253	0.55721	0.0024981	A_01_P1671601	CD1C
-0.996688	10.1728	-3.71919	0.00666905	0.0356317	-2.58219	0.012933	A_01_P1670346	CD1D
0.0741847	1.13643	0.228733	0.825155	0.882687	-6.91781	0.320382	A_01_P001359	CD1E
-0.854499	13.324	-4.48596	0.00236238	0.0196708	-1.49775	0.00713975	A_01_P000180	CD2
-0.595478	8.53202	-2.31232	0.0514063	0.127689	-4.68565	0.0463463	A_01_P002156	CD200
1.87677	8.74238	7.49945	9.40446830690332e-05	0.00345112	1.89298	0.00125263	A_01_P1756701	CD200R1
0.210568	1.60336	0.36981	0.72185	0.805097	-6.87088	0.29222	A_01_P007941	CD207
-1.02487	1.79956	-1.97269	0.0867909	0.181441	-5.19187	0.0658562	A_01_P1671436	CD209
-0.496424	1.24843	-0.984236	0.355985	0.48617	-6.43545	0.176462	A_01_P1670356	CD209L2
1.61425	11.1433	2.13612	0.0678106	0.153042	-4.95247	0.0555485	A_01_P009512	CD22
-0.911175	8.57971	-2.41596	0.0444167	0.115896	-4.53361	0.0420658	A_01_P1672046	CD226
-2.20672	7.35153	-5.11033	0.00115622	0.0132234	-0.7277	0.00479959	A_01_P1745551	CD24
-0.237041	6.71872	-0.873047	0.409568	0.538475	-6.53979	0.195446	A_01_P1768576	CD244
0.828676	7.25876	1.90078	0.0967036	0.195454	-5.29541	0.0709424	A_01_P1671106	CD247
0.559744	8.47674	2.14295	0.0665468	0.151368	-4.93956	0.0549408	A_01_P1679251	CD248
-0.445638	13.3653	-0.974856	0.360323	0.490152	-6.44459	0.177907	A_01_P011408	CD27
4.22823	7.43955	11.3076	6.0610586000781e-06	0.00103427	4.66765	0.000375401	A_01_P1670126	CD274
2.00341	5.07321	2.91917	0.0209554	0.0706064	-3.77077	0.0256275	A_01_P1685996	CD276
-1.13518	4.91185	-2.79143	0.0253088	0.079823	-3.96429	0.0289728	A_01_P1670096	CD28
0.611454	6.33757	1.63697	0.143202	0.256404	-5.66277	0.0930652	A_01_P1684986	CD2AP
-0.273051	11.1243	-1.23624	0.253475	0.383844	-6.16683	0.139321	A_01_P006116	CD2BP2
2.08569	12.6045	8.06748	6.26072151619417e-05	0.00282652	2.32967	0.00102592	A_01_P002359	CD300A
3.17985	7.50463	6.35384	0.000301036	0.00643787	0.693697	0.00233671	A_01_P004909	CD300C
1.43011	5.63792	3.33842	0.011424	0.0481776	-3.14257	0.0174867	A_01_P1822956	CD300H
0.759085	8.46545	2.17457	0.0639798	0.147495	-4.89549	0.0535353	A_01_P1822951	CD300LB
-0.531381	6.71645	-1.74482	0.121921	0.228816	-5.51505	0.0830516	A_01_P1822961	CD300LD
2.13653	7.64229	9.34307	2.0720866581015e-05	0.00178176	3.44054	0.000646711	A_01_P012978	CD300LF
-1.59364	7.15927	-5.0832	0.00119337	0.0134628	-0.761192	0.00488649	A_01_P1703186	CD320
1.55482	4.19563	2.86251	0.0227812	0.0745917	-3.85655	0.027074	A_01_P1706156	CD33
0.0575781	2.90962	0.131943	0.89851	0.933174	-6.9373	0.338707	A_01_P1769336	CD34
-0.0164196	4.88579	-0.0472643	0.963542	0.977216	-6.94581	0.354693	A_01_P1670186	CD36
-0.0478484	14.0829	-0.212137	0.837708	0.891943	-6.92184	0.323742	A_01_P015017	CD37
1.90173	10.7821	7.28112	0.00012219	0.00400816	1.63404	0.00145481	A_01_P1754361	CD38
-1.1506	12.8056	-5.05913	0.00121222	0.0135724	-0.781553	0.00492628	A_01_P1680111	CD3D
0.908164	7.13701	1.78493	0.115011	0.219406	-5.4594	0.0796361	A_01_P017113	CD3EAP
-0.419379	10.3889	-1.64579	0.141002	0.254009	-5.65059	0.0921958	A_01_P1727646	CD3G
[truncated: 13,579 more rows]
