# Supplementary material for: Seasonal influenza mRNA vaccine induces stronger innate and comparable or better adaptive responses than licensed inactivated vaccines
Source: NPJ Vaccines. 2026 May 26;11:108. doi: 10.1038/s41541-026-01492-y (PMC13212880; doi:10.1038/s41541-026-01492-y)
Supplement: Supplementary file 3 — Supplementary information [file 41541_2026_1492_MOESM3_ESM.xlsx]

## Sheet: Suppl. Data 2. DEG_Vaxigrip
logFC	AveExpr	t	P.Value	adj.P.Val	B	qvalue	ProbeID	GeneID
-0.698327	7.86725	-1.46521	0.192973	0.329413	-5.21116	0.133092	A_01_P010401	43525
-1.62067	10.5157	-4.37559	0.0046356	0.105291	-1.60835	0.0425404	A_01_P1825261	43526
-0.0894604	4.17505	-0.229669	0.825897	0.890186	-6.20545	0.359658	A_01_P019226	43528
0.246959	9.00294	1.1006	0.31243	0.45504	-5.61843	0.183848	A_01_P1680806	43529
-1.25149	1.84876	-1.30239	0.240312	0.381983	-5.40064	0.154331	A_01_P005647	43530
-0.612949	11.1626	-1.27391	0.249591	0.391629	-5.43259	0.158229	A_01_P010558	43531
1.19506	12.0227	2.95818	0.0251929	0.113981	-3.27036	0.0460512	A_01_P1680496	43532
-0.679036	1.20464	-1.19105	0.278398	0.421341	-5.52323	0.170233	A_01_P1710226	43534
0.373693	8.60256	1.52124	0.178119	0.312894	-5.14342	0.126418	A_01_P1675746	43709
-0.343322	8.22563	-1.33656	0.229127	0.370671	-5.36197	0.149761	A_01_P1678231	43710
-0.255554	7.00863	-0.998774	0.355708	0.496863	-5.71913	0.200746	A_01_P004104	43711
1.93558	4.03335	2.90322	0.0270647	0.116367	-3.3411	0.0470154	A_01_P001175	43712
0.264603	10.0224	0.874673	0.415226	0.552884	-5.83177	0.22338	A_01_P008764	43713
2.4359	7.06218	2.95093	0.0254317	0.114186	-3.27968	0.0461343	A_01_P1741856	43714
0.817828	7.59953	2.71577	0.0346642	0.126014	-3.58494	0.0509131	A_01_P1762936	43715
2.01591	3.54882	3.54713	0.0120137	0.105291	-2.53905	0.0425404	A_01_P1753001	43716
-1.68352	4.99324	-3.38027	0.0147399	0.105505	-2.74082	0.0426269	A_01_P1710841	43717
1.60895	1.98382	2.84937	0.0290454	0.118294	-3.41077	0.0477939	A_01_P1794666	43718
-1.78478	8.64476	-7.48575	0.000266142	0.105291	0.966914	0.0425404	A_01_P1754916	43719
1.17241	4.57994	2.62942	0.0389079	0.132427	-3.69841	0.053504	A_01_P018071	43720
0.938771	2.62112	1.41416	0.206809	0.345739	-5.27173	0.139688	A_01_P1761211	43722
0.537227	1.86177	0.535568	0.611424	0.726479	-6.07783	0.293517	A_01_P1722211	43800
-0.0909564	0.995912	-0.274455	0.792756	0.866744	-6.19299	0.350187	A_01_P1674001	A1BG
0.462673	4.85692	0.696388	0.512122	0.641041	-5.97361	0.258997	A_01_P1680771	A1CF
0.215807	3.69178	0.539679	0.608548	0.724065	-6.07567	0.292541	A_01_P000448	A2M
-1.23468	8.26294	-4.37898	0.00461296	0.105291	-1.60393	0.0425404	A_01_P003574	A4GALT
1.05446	5.95578	2.82368	0.0300448	0.119761	-3.44412	0.0483868	A_01_P1816821	AAAS
1.61541	7.9221	3.65782	0.0105142	0.105291	-2.40776	0.0425404	A_01_P1788596	AACS
0.370192	1.78604	0.845874	0.429723	0.567497	-5.85661	0.229284	A_01_P1764096	AADACL4
-1.09376	4.48209	-2.9469	0.0254184	0.114186	-3.28174	0.0461343	A_01_P1756131	AADAT
0.204265	6.85184	0.817576	0.444228	0.580737	-5.8805	0.234633	A_01_P001225	AAGAB
-0.600152	7.68192	-1.87849	0.109142	0.228853	-4.6921	0.0924626	A_01_P1726971	AAMDC
0.679143	12.1079	2.77256	0.0321451	0.122553	-3.51069	0.0495148	A_01_P1720541	AAMP
-0.849931	9.9676	-3.72876	0.00938929	0.105291	-2.30604	0.0425404	A_01_P013449	AANAT
0.700565	10.5373	2.28507	0.0621493	0.16557	-4.15514	0.0668946	A_01_P016143	AAR2
-1.45121	1.96127	-1.76376	0.12798	0.252522	-4.84023	0.102025	A_01_P1739006	AARD
1.05906	10.3659	2.32337	0.0589629	0.161265	-4.10416	0.0651552	A_01_P010607	AARS
0.627297	7.85195	1.90038	0.105872	0.22495	-4.66358	0.0908856	A_01_P1744681	AARS2
0.354015	8.94702	1.29375	0.243002	0.384696	-5.41042	0.155427	A_01_P004341	AASDH
-0.618211	5.12966	-1.55231	0.171331	0.304402	-5.10564	0.122986	A_01_P1727396	AASDHPPT
1.00761	5.84876	3.30888	0.0159825	0.105552	-2.82382	0.0426456	A_01_P013279	AASS
1.365	7.01501	2.98781	0.0242421	0.112933	-3.23238	0.0456278	A_01_P015620	ABAT
-1.15611	11.2207	-2.69979	0.0354106	0.126937	-3.60589	0.0512859	A_01_P000386	ABCA1
-1.7176	3.52214	-3.54423	0.0120559	0.105291	-2.54251	0.0425404	A_01_P018129	ABCA12
-0.038189	0.993524	-0.115287	0.911904	0.94718	-6.22745	0.382686	A_01_P009997	ABCA13
0.461827	5.42442	1.44845	0.197166	0.334293	-5.23116	0.135063	A_01_P1678281	ABCA2
0.845404	2.377	1.68943	0.141851	0.269012	-4.93482	0.108688	A_01_P1675496	ABCA3
-1.28663	6.29099	-4.0024	0.00702732	0.105291	-2.01263	0.0425404	A_01_P1766881	ABCA4
-0.50209	8.21946	-2.14073	0.0751339	0.183577	-4.34384	0.0741701	A_01_P1710536	ABCA5
-0.187529	4.47227	-0.532417	0.613296	0.727878	-6.07981	0.294082	A_01_P1710501	ABCA6
1.28326	11.7857	3.71639	0.00980553	0.105291	-2.33913	0.0425404	A_01_P000528	ABCA7
2.04886	3.00334	3.27485	0.0168098	0.105562	-2.87061	0.0426497	A_01_P1671426	ABCB1
-0.784291	6.29454	-1.40008	0.210782	0.349945	-5.28826	0.141387	A_01_P012232	ABCB10
-0.454719	1.234	-1.0747	0.323442	0.465874	-5.6443	0.188226	A_01_P013334	ABCB5
-0.640393	8.6425	-2.20766	0.0691447	0.175171	-4.2581	0.0707737	A_01_P007001	ABCB6
0.686801	7.92201	2.62712	0.0387041	0.131979	-3.69749	0.053323	A_01_P012559	ABCB7
-0.33658	5.87175	-1.07783	0.322234	0.464652	-5.64107	0.187732	A_01_P020186	ABCB8
-1.17791	7.3598	-3.83802	0.00849726	0.105291	-2.19853	0.0425404	A_01_P1734426	ABCB9
1.27973	4.39428	2.48014	0.0475991	0.144974	-3.89581	0.0585732	A_01_P1675621	ABCC1
0.800031	1.44094	1.81117	0.119745	0.242747	-4.77916	0.0980762	A_01_P1712741	ABCC11
-0.928708	4.15843	-2.58154	0.0409885	0.135213	-3.75587	0.0546295	A_01_P1778111	ABCC12
-1.81108	8.97675	-4.15441	0.00591696	0.105291	-1.84497	0.0425404	A_01_P1760416	ABCC13
0.941955	6.07255	2.59662	0.0406617	0.134785	-3.74166	0.0544567	A_01_P1670166	ABCC2
1.51816	5.09334	3.52785	0.0122981	0.105291	-2.56212	0.0425404	A_01_P002200	ABCC3
1.85675	7.93502	3.6591	0.0104982	0.105291	-2.40625	0.0425404	A_01_P1758476	ABCC5
-1.47273	4.70453	-3.55554	0.0118918	0.105291	-2.529	0.0425404	A_01_P001241	ABCC6
0.252763	1.5381	0.386439	0.71244	0.806365	-6.15217	0.325793	A_01_P1696276	ABCC8
0.232418	1.6774	0.615608	0.560315	0.682906	-6.0293	0.275912	A_01_P1731971	ABCC9
-1.74063	2.55139	-2.51017	0.0456985	0.142345	-3.85599	0.0575113	A_01_P1829486	ABCD1
-0.335195	1.40506	-0.520253	0.621428	0.73442	-6.08648	0.296725	A_01_P1732161	ABCD2
-1.03934	6.37421	-2.3535	0.0565766	0.157935	-4.06407	0.0638098	A_01_P009417	ABCD3
0.830141	9.35126	2.91817	0.0265411	0.116044	-3.32182	0.0468847	A_01_P1750486	ABCD4
-0.568765	9.38248	-1.63177	0.153602	0.283458	-5.00728	0.114525	A_01_P018607	ABCE1
1.36592	7.82966	2.97535	0.0246373	0.113208	-3.24834	0.0457391	A_01_P1670671	ABCF1
1.05134	6.64461	2.58778	0.0411486	0.135459	-3.75333	0.0547289	A_01_P1762911	ABCF2
0.107835	10.0124	0.422244	0.687419	0.787301	-6.13643	0.31809	A_01_P000568	ABCF3
-0.500763	8.5499	-1.94014	0.0997646	0.216706	-4.61056	0.0875551	A_01_P1670811	ABCG2
-0.908552	5.784	-1.94509	0.0994953	0.216378	-4.60514	0.0874226	A_01_P019583	ABCG4
-1.62456	4.7663	-3.87807	0.00810988	0.105291	-2.1528	0.0425404	A_01_P018732	ABCG5
-1.03961	1.90571	-2.0211	0.0895278	0.203315	-4.50524	0.0821447	A_01_P008262	ABCG8
1.17942	7.06593	3.79677	0.00891787	0.105291	-2.24593	0.0425404	A_01_P012079	ABHD1
0.0820828	11.5126	0.408034	0.697128	0.795079	-6.14299	0.321233	A_01_P005361	ABHD11
0.442311	7.5441	1.78783	0.12301	0.246486	-4.80819	0.0995867	A_01_P1717551	ABHD12
-1.53377	10.2593	-2.58387	0.0413659	0.135757	-3.75849	0.0548494	A_01_P1715241	ABHD13
1.06567	5.77785	3.43249	0.0137515	0.105291	-2.67414	0.0425404	A_01_P002386	ABHD15
0.34605	11.895	1.62485	0.154498	0.284373	-5.01554	0.114894	A_01_P000163	ABHD16A
-0.890468	4.17283	-2.79204	0.0308086	0.120609	-3.47678	0.0487293	A_01_P1715446	ABHD16B
-0.789906	10.4776	-2.80445	0.030817	0.120609	-3.46913	0.0487293	A_01_P010797	ABHD17A
-0.192933	2.26059	-0.33031	0.75234	0.836751	-6.17425	0.338069	A_01_P020170	ABHD17B
-2.12042	9.36779	-3.94119	0.00753866	0.105291	-2.08129	0.0425404	A_01_P1720271	ABHD18
-0.0455638	9.06127	-0.127432	0.902742	0.941498	-6.22579	0.38039	A_01_P009473	ABHD3
-0.659192	6.10164	-2.22448	0.0672797	0.172504	-4.23424	0.0696963	A_01_P1686261	ABHD4
-0.45618	10.2608	-1.31935	0.234934	0.376405	-5.38144	0.152077	A_01_P003905	ABHD5
1.66291	7.33995	4.12248	0.00613286	0.105291	-1.87985	0.0425404	A_01_P1798561	ABHD6
-1.16201	11.534	-5.78484	0.0010853	0.105291	-0.252559	0.0425404	A_01_P010133	ABHD8
-0.495629	10.6828	-1.40732	0.208733	0.347846	-5.27978	0.140539	A_01_P1728661	ABI1
-0.877027	3.67943	-2.15317	0.0741389	0.182153	-4.3286	0.0735944	A_01_P1817291	ABI2
0.111162	9.46107	0.376716	0.719285	0.811794	-6.15623	0.327986	A_01_P018601	ABI3
0.610927	6.33438	2.5204	0.0444663	0.140461	-3.83641	0.0567499	A_01_P1722451	ABITRAM
0.494829	2.5288	1.11982	0.305075	0.448087	-5.59845	0.181039	A_01_P1700546	ABL1
1.07223	3.92964	1.9021	0.105619	0.224612	-4.66134	0.0907492	A_01_P1770161	ABL2
0.901622	12.2767	2.23276	0.0667909	0.171798	-4.22472	0.069411	A_01_P011821	ABLIM1
1.10337	4.23738	2.31356	0.0597629	0.162333	-4.11722	0.0655866	A_01_P1754206	ABLIM2
-1.2408	6.04146	-4.38837	0.00445597	0.105291	-1.57678	0.0425404	A_01_P1687561	ABLIM3
-0.788217	4.15599	-2.38624	0.0534534	0.153329	-4.01561	0.0619488	A_01_P1678331	ABO
2.93833	5.22906	4.18832	0.00569696	0.105291	-1.80813	0.0425404	A_01_P1707911	ABR
-0.115214	1.29527	-0.219715	0.833342	0.895357	-6.20791	0.361748	A_01_P1812056	ABRA
0.00451519	11.07	0.0184088	0.985905	0.991981	-6.23469	0.400787	A_01_P1685381	ABRACL
-0.962696	5.32508	-2.47587	0.047876	0.145351	-3.90147	0.0587256	A_01_P1754748	ABRAXAS1
0.155554	8.42366	0.611091	0.563225	0.685258	-6.0321	0.276862	A_01_P019408	ABRAXAS2
1.04803	10.6245	4.30872	0.004909	0.105291	-1.66794	0.0425404	A_01_P019705	ACAA1
1.0324	10.7912	2.54279	0.0437246	0.139348	-3.8128	0.0563002	A_01_P006624	ACAA2
1.92249	7.7632	3.51599	0.012477	0.105291	-2.57636	0.0425404	A_01_P012785	ACACA
-0.610556	1.73815	-1.60834	0.157869	0.288415	-5.03602	0.116527	A_01_P1733921	ACACB
-0.635922	5.13584	-1.92272	0.102354	0.220358	-4.63373	0.0890303	A_01_P1694696	ACAD8
0.963572	7.47378	2.53753	0.0440363	0.139835	-3.81976	0.0564969	A_01_P015548	ACAD9
0.782659	2.66836	1.57033	0.167148	0.29949	-5.0835	0.121002	A_01_P1720441	ACADL
-0.914908	9.07151	-2.2429	0.0658639	0.170436	-4.21123	0.0688607	A_01_P011009	ACADM
-0.205137	11.2353	-0.934447	0.385531	0.525074	-5.77907	0.212144	A_01_P016874	ACADS
1.08669	6.75191	2.98391	0.0243651	0.113064	-3.23737	0.0456809	A_01_P1681106	ACADSB
0.760237	8.74482	2.10251	0.079969	0.190632	-4.39766	0.0770203	A_01_P1708236	ACADVL
-0.939848	1.89289	-1.90838	0.104702	0.223458	-4.65315	0.090283	A_01_P1748741	ACAN
0.447471	11.3855	1.49953	0.184157	0.319714	-5.16989	0.129173	A_01_P1708261	ACAP1
0.768797	8.62104	2.97675	0.0243395	0.113064	-3.2409	0.0456809	A_01_P1689841	ACAP2
0.201363	5.54667	0.744143	0.484346	0.615948	-5.93865	0.248859	A_01_P014312	ACAP3
0.229737	7.44614	0.886198	0.409074	0.546928	-5.82213	0.220973	A_01_P1727431	ACAT1
-0.757486	8.90216	-1.96259	0.0971062	0.213079	-4.5822	0.0860895	A_01_P003045	ACBD3
-1.9469	8.73733	-6.5692	0.000584435	0.105291	0.303964	0.0425404	A_01_P1710101	ACBD4
1.37288	5.44031	3.58414	0.0114874	0.105291	-2.49491	0.0425404	A_01_P1728696	ACBD5
0.773554	9.24745	2.38524	0.0541719	0.154338	-4.02187	0.0623567	A_01_P019248	ACBD6
-0.0691873	1.46545	-0.153907	0.882705	0.927929	-6.22162	0.374908	A_01_P1728401	ACBD7
1.00762	6.01746	2.43626	0.0505274	0.149155	-3.95405	0.0602625	A_01_P1725966	ACCS
-1.1433	2.30898	-1.52716	0.177334	0.311852	-5.13637	0.125997	A_01_P1725971	ACCSL
0.561117	10.3229	2.16704	0.0730522	0.180805	-4.31167	0.0730499	A_01_P1713191	ACD
-0.0026482	0.797651	-0.00817603	0.993736	0.996208	-6.23485	0.402494	A_01_P1675136	ACE
-0.0482067	0.946045	-0.146277	0.888398	0.932059	-6.22293	0.376576	A_01_P1671666	ACE2
0.506093	2.663	0.951761	0.377793	0.517737	-5.76276	0.209179	A_01_P016860	ACER1
-1.72445	4.57968	-3.9206	0.00771992	0.105291	-2.10454	0.0425404	A_01_P007418	ACER2
0.697726	1.86807	1.3959	0.211976	0.351069	-5.29316	0.141841	A_01_P008162	ACHE
1.31833	8.92686	3.24461	0.0174609	0.105742	-2.90816	0.0427226	A_01_P018248	ACIN1
-1.37835	10.3112	-5.0155	0.00238027	0.105291	-0.971781	0.0425404	A_01_P1698417	ACKR1
0.0229212	3.92797	0.0689384	0.947234	0.968231	-6.23222	0.391191	A_01_P1778226	ACKR2
1.03274	5.07725	2.78653	0.031556	0.121567	-3.49247	0.0491163	A_01_P1678191	ACKR3
0.364896	2.67679	0.820092	0.443126	0.579551	-5.87819	0.234154	A_01_P1689606	ACKR4
1.27578	7.67384	2.94841	0.0255152	0.114292	-3.28292	0.0461771	A_01_P1674956	ACLY
1.21682	8.35974	2.91312	0.0267169	0.116152	-3.32834	0.0469286	A_01_P010602	ACO1
1.21416	10.153	2.56211	0.0425978	0.137844	-3.78724	0.0556928	A_01_P1677467	ACO2
0.281617	5.0391	0.995223	0.3573	0.498648	-5.72252	0.201467	A_01_P1766126	ACOT11
1.99603	3.10195	2.22606	0.0674107	0.172673	-4.23363	0.0697643	A_01_P019404	ACOT12
0.0277402	9.78852	0.125692	0.904	0.94211	-6.22605	0.380637	A_01_P004939	ACOT13
0.102394	10.2323	0.465881	0.657405	0.763255	-6.11558	0.308375	A_01_P011165	ACOT2
0.990483	2.57125	1.22772	0.26531	0.407843	-5.48355	0.164779	A_01_P016416	ACOT4
-0.412432	5.1662	-1.10236	0.312346	0.454963	-5.61612	0.183817	A_01_P1750446	ACOT6
-1.00136	8.9234	-3.23177	0.0177456	0.105742	-2.92414	0.0427226	A_01_P1763691	ACOT7
-0.191122	9.45558	-0.874914	0.414603	0.552302	-5.83209	0.223144	A_01_P1716106	ACOT8
1.34931	9.59444	4.08958	0.00636457	0.105291	-1.91598	0.0425404	A_01_P1739921	ACOT9
-1.42287	8.47005	-5.17018	0.0020274	0.105291	-0.822479	0.0425404	A_01_P1823871	ACOX1
-1.73658	2.05159	-2.46423	0.0486399	0.1464	-3.91692	0.0591494	A_01_P1757416	ACOX2
-1.14632	7.00502	-3.58151	0.011524	0.105291	-2.49805	0.0425404	A_01_P1807033	ACOX3
0.592966	9.51402	2.40981	0.0519573	0.151365	-3.98579	0.0611556	A_01_P018700	ACP2
-0.869211	4.14624	-2.46735	0.047814	0.145256	-3.9072	0.0586873	A_01_P1706101	ACP4
-0.260513	8.62667	-1.19097	0.277757	0.420669	-5.52375	0.169961	A_01_P1673281	ACP5
0.906554	7.56875	2.92825	0.0261943	0.115592	-3.30884	0.0467023	A_01_P1767551	ACP6
0.36772	3.44934	0.903565	0.40044	0.538745	-5.80687	0.217667	A_01_P1759196	ACPP
-1.79174	6.34395	-3.71682	0.00980062	0.105291	-2.33864	0.0425404	A_01_P016409	ACR
-1.35945	6.63797	-5.58317	0.00130826	0.105291	-0.423213	0.0425404	A_01_P005250	ACRBP
1.18501	1.56963	1.93755	0.100543	0.217722	-4.61502	0.0879655	A_01_P1727916	ACRV1
0.727791	1.64622	1.19544	0.276801	0.419803	-5.51852	0.169612	A_01_P1673151	ACSBG2
0.776844	8.83876	2.78869	0.031449	0.121371	-3.48938	0.0490371	A_01_P1674786	ACSF2
0.834154	10.5075	3.13719	0.0200062	0.10756	-3.04264	0.043457	A_01_P001155	ACSL1
-0.910283	7.83995	-1.80353	0.121113	0.244415	-4.78916	0.0987503	A_01_P1788846	ACSL3
-0.957206	9.65321	-2.1783	0.0720063	0.179326	-4.29711	0.0724523	A_01_P009680	ACSL4
0.595463	7.00377	2.14025	0.075571	0.184191	-4.34619	0.0744181	A_01_P1730686	ACSL5
-1.10714	6.84537	-3.04525	0.022508	0.111133	-3.15906	0.0449007	A_01_P007445	ACSL6
-2.10797	9.80472	-3.70553	0.00993289	0.105291	-2.35182	0.0425404	A_01_P1788626	ACSM3
-1.0734	1.74519	-1.90394	0.105349	0.224228	-4.65893	0.0905942	A_01_P1712101	ACSM5
-0.283443	4.92233	-0.840611	0.432411	0.569926	-5.86108	0.230265	A_01_P1717541	ACSS1
0.577319	6.56482	1.89962	0.10596	0.225039	-4.66452	0.0909218	A_01_P016343	ACSS2
-0.77854	10.5507	-3.23074	0.0175883	0.105742	-2.91943	0.0427226	A_01_P1771016	ACTA1
-1.76103	8.41602	-3.86974	0.00818879	0.105291	-2.16229	0.0425404	A_01_P006531	ACTA2
1.39808	12.0402	2.98948	0.0241898	0.112914	-3.23024	0.0456203	A_01_P1779161	ACTB
0.753529	2.68773	1.51469	0.180383	0.315209	-5.15153	0.127353	A_01_P1751981	ACTBL2
-0.378625	9.08653	-1.64087	0.150917	0.280256	-4.99534	0.113231	A_01_P1794991	ACTG1
1.02113	4.21142	1.85643	0.112537	0.23356	-4.72076	0.0943644	A_01_P016832	ACTG2
-0.920308	6.81986	-2.15255	0.0746155	0.18278	-4.3313	0.0738481	A_01_P1716701	ACTL10
0.690035	8.78094	2.63654	0.0382809	0.131446	-3.68585	0.0531078	A_01_P002372	ACTL6A
-1.63146	9.56018	-4.51118	0.00400565	0.105291	-1.46756	0.0425404	A_01_P008381	ACTL6B
-1.90592	2.07184	-4.59294	0.00356195	0.105291	-1.36211	0.0425404	A_01_P1722471	ACTL7A
1.04138	2.19193	1.59291	0.162043	0.293715	-5.05561	0.118669	A_01_P000881	ACTL7B
-0.15972	5.53082	-0.395922	0.705792	0.801587	-6.14811	0.323862	A_01_P1764316	ACTL8
1.39234	10.7253	3.01848	0.0232989	0.111888	-3.19318	0.0452059	A_01_P013011	ACTN1
-1.03356	1.69515	-2.01925	0.0897578	0.203599	-4.50768	0.0822592	A_01_P001520	ACTN2
1.21849	6.70596	2.75789	0.0327764	0.123468	-3.52984	0.0498844	A_01_P000639	ACTN3
-0.710529	7.55115	-3.03026	0.0225013	0.111133	-3.16726	0.0449007	A_01_P012495	ACTN4
0.1636	10.947	0.740871	0.486225	0.61771	-5.9411	0.249571	A_01_P002025	ACTR10
1.09789	7.85157	2.91094	0.0267929	0.116182	-3.33114	0.0469407	A_01_P002509	ACTR1A
-0.156423	11.6925	-0.806782	0.449972	0.585007	-5.88932	0.236358	A_01_P007486	ACTR1B
-0.255859	11.9021	-0.811652	0.447838	0.583435	-5.88486	0.235723	A_01_P018257	ACTR2
0.415788	11.7641	1.91729	0.102883	0.221177	-4.64025	0.0893613	A_01_P017246	ACTR3
-1.77682	7.12669	-3.42601	0.0139304	0.105369	-2.68506	0.0425718	A_01_P1832356	ACTR3B
1.67401	7.91429	3.68686	0.010156	0.105291	-2.37366	0.0425404	A_01_P000598	ACTR5
1.29461	8.89148	3.2409	0.0175427	0.105742	-2.91278	0.0427226	A_01_P1757491	ACTR8
-1.78684	3.05116	-3.72413	0.00970703	0.105291	-2.32951	0.0425404	A_01_P015006	ACTRT1
-0.4104	1.87895	-0.688323	0.516841	0.645129	-5.9794	0.260649	A_01_P1763581	ACTRT2
1.17292	2.50462	2.54758	0.0432809	0.138729	-3.80477	0.05605	A_01_P019336	ACTRT3
-0.291032	7.60065	-1.2365	0.261571	0.404265	-5.47434	0.163334	A_01_P005399	ACVR1
-0.426111	7.80916	-1.34573	0.226782	0.367979	-5.3513	0.148673	A_01_P008642	ACVR1C
-0.228474	3.12011	-0.143505	0.890567	0.933255	-6.22335	0.377059	A_01_P1732581	ACVRL1
0.332771	6.92271	1.22356	0.266373	0.409073	-5.48833	0.165276	A_01_P1745331	ACYP1
3.02204	5.36955	3.7282	0.00966924	0.105291	-2.32537	0.0425404	A_01_P1780521	ADA2
-0.550072	1.72558	-0.634091	0.549305	0.673178	-6.0168	0.271982	A_01_P017809	ADAD1
0.475105	6.54969	1.45599	0.195406	0.332091	-5.22217	0.134174	A_01_P013757	ADAD2
0.0231901	6.59079	0.0920615	0.929586	0.95782	-6.23014	0.386985	A_01_P1685741	ADAL
0.731372	1.84998	1.93909	0.0995762	0.216515	-4.61108	0.0874776	A_01_P1682112	ADAM1
-0.47632	10.8629	-1.42022	0.205122	0.343856	-5.2646	0.138927	A_01_P1790026	ADAM10
-2.29228	2.17179	-3.37396	0.0148556	0.105505	-2.74854	0.0426269	A_01_P1710061	ADAM11
-1.94398	4.11556	-3.35303	0.0152465	0.105505	-2.77419	0.0426269	A_01_P1681126	ADAM12
-0.305474	6.27744	-0.962081	0.372985	0.513029	-5.75319	0.207277	A_01_P1768071	ADAM15
1.08313	6.76514	3.24482	0.0174563	0.105742	-2.9079	0.0427226	A_01_P1734861	ADAM17
1.42457	3.56942	2.92247	0.0263928	0.11593	-3.31629	0.0468389	A_01_P1753596	ADAM19
0.83485	1.36384	2.0376	0.0870966	0.199812	-4.48211	0.0807293	A_01_P1810511	ADAM21
-0.640621	1.29644	-1.27138	0.250429	0.392348	-5.4354	0.158519	A_01_P1761931	ADAM22
-0.468009	17.5928	-2.89639	0.027292	0.116791	-3.34962	0.0471866	A_01_P1817326	ADAM23
1.49091	3.62367	2.20785	0.069126	0.175159	-4.25784	0.070769	A_01_P1737691	ADAM28
-0.0734729	3.84939	-0.183272	0.860542	0.912766	-6.21612	0.368782	A_01_P005631	ADAM29
0.213406	3.19467	0.337745	0.747003	0.832922	-6.17151	0.336522	A_01_P001974	ADAM32
1.30367	11.0282	1.94172	0.099963	0.216939	-4.60956	0.0876491	A_01_P1676961	ADAM33
0.521652	1.47105	0.918405	0.393659	0.532606	-5.79315	0.215187	A_01_P1737701	ADAM7
0.421638	9.45973	1.47534	0.190331	0.326428	-5.19902	0.131885	A_01_P1731191	ADAM8
-0.0806687	1.01803	-0.243098	0.815865	0.883224	-6.20197	0.356846	A_01_P013938	ADAMDEC1
-1.62079	3.87857	-4.52674	0.00378784	0.105291	-1.42338	0.0425404	A_01_P1802341	ADAMTS1
0.813603	5.45292	2.58518	0.0410538	0.135338	-3.75407	0.0546803	A_01_P1703221	ADAMTS10
-0.478722	2.36132	-0.474034	0.652153	0.759791	-6.11121	0.306975	A_01_P016923	ADAMTS12
-0.991632	3.30518	-2.51315	0.0449088	0.141173	-3.84608	0.0570377	A_01_P1721606	ADAMTS13
-1.48704	8.29661	-6.12838	0.000797963	0.105291	0.0243859	0.0425404	A_01_P014331	ADAMTS15
-0.800173	3.42754	-2.14739	0.0744397	0.182538	-4.33496	0.0737501	A_01_P1807241	ADAMTS16
-1.83727	7.35453	-4.67502	0.0033694	0.105291	-1.30172	0.0425404	A_01_P1749006	ADAMTS17
-2.31259	2.75063	-4.14497	0.0059799	0.105291	-1.85527	0.0425404	A_01_P004821	ADAMTS18
0.558422	3.84796	0.740392	0.486879	0.618359	-5.94105	0.249833	A_01_P1754071	ADAMTS2
0.569998	1.40973	0.980387	0.364577	0.504774	-5.73605	0.203942	A_01_P013235	ADAMTS20
-1.09281	2.02178	-1.25455	0.256077	0.398519	-5.45408	0.161012	A_01_P019553	ADAMTS3
0.221536	5.90245	0.624047	0.555454	0.678724	-6.02344	0.274222	A_01_P019280	ADAMTS6
-1.11204	4.94025	-3.72709	0.00940808	0.105291	-2.308	0.0425404	A_01_P016559	ADAMTS8
0.576678	1.89278	1.00577	0.353164	0.494501	-5.71189	0.199791	A_01_P1757361	ADAMTS9
-0.326801	3.99427	-0.678837	0.522428	0.649728	-5.98613	0.262507	A_01_P017108	ADAMTSL1
-0.573753	7.4735	-2.23525	0.0660064	0.170616	-4.21835	0.0689333	A_01_P002192	ADAMTSL2
-1.4308	2.48309	-1.69953	0.139884	0.266912	-4.92204	0.10784	A_01_P001401	ADAMTSL3
1.6003	6.42928	4.7162	0.00322798	0.105291	-1.26076	0.0425404	A_01_P016724	ADAMTSL4
-0.323862	2.37154	-0.700733	0.509522	0.638436	-5.97055	0.257945	A_01_P1702611	ADAMTSL5
-0.385661	4.34326	-0.732382	0.49141	0.622801	-5.9471	0.251628	A_01_P1760456	ADAP1
1.40439	13.287	4.83164	0.00286596	0.105291	-1.1475	0.0425404	A_01_P008870	ADAR
0.140733	5.36839	0.340214	0.745234	0.83144	-6.17059	0.335924	A_01_P1713586	ADAT1
0.47711	13.1286	2.28917	0.0614998	0.164755	-4.14782	0.0665652	A_01_P1745916	ADAT2
1.68192	8.52356	3.6969	0.0100354	0.105291	-2.36191	0.0425404	A_01_P000793	ADCK1
-0.235294	6.70381	-0.923871	0.390493	0.529799	-5.78876	0.214053	A_01_P1762611	ADCK2
-1.15384	10.1462	-2.99256	0.0240933	0.112781	-3.2263	0.0455665	A_01_P018631	ADCK5
-0.356348	3.36437	-0.893483	0.40533	0.543541	-5.81586	0.219605	A_01_P1802806	ADCY1
1.12532	2.43362	2.07964	0.0825437	0.194123	-4.42792	0.0784308	A_01_P1751391	ADCY2
-0.788388	4.37242	-2.28361	0.0616805	0.16503	-4.15343	0.0666765	A_01_P1756946	ADCY5
-0.620854	6.06904	-2.50398	0.0454753	0.142105	-3.85831	0.0574143	A_01_P017675	ADCY6
0.329254	8.02949	1.3459	0.226008	0.367098	-5.35134	0.148317	A_01_P1712801	ADCY7
1.5818	6.38513	3.66343	0.010444	0.105291	-2.40116	0.0425404	A_01_P1827341	ADCY9
2.46112	6.01377	3.26447	0.0170302	0.105562	-2.88348	0.0426497	A_01_P1785576	ADCYAP1R1
1.30052	13.3783	3.14551	0.0197955	0.10756	-3.03217	0.043457	A_01_P007951	ADD1
-1.27878	7.40378	-4.71881	0.00315529	0.105291	-1.24353	0.0425404	A_01_P1735911	ADD2
-0.541795	12.1599	-1.62735	0.154542	0.28441	-5.0128	0.114909	A_01_P004536	ADD3
-1.09031	1.48135	-1.32838	0.232114	0.373775	-5.37116	0.151015	A_01_P1830781	ADGB
-0.91085	3.829	-2.14021	0.0757763	0.184521	-4.34713	0.0745515	A_01_P1797386	ADGRA2
-2.08591	4.99176	-5.75717	0.0011761	0.105291	-0.31839	0.0425404	A_01_P1800286	ADGRB2
-0.444623	2.61468	-0.934224	0.386042	0.525468	-5.77887	0.212303	A_01_P1745061	ADGRB3
-2.13663	7.52399	-3.86378	0.00824575	0.105291	-2.16908	0.0425404	A_01_P1756371	ADGRD1
-0.0811746	2.76212	-0.174973	0.866804	0.916928	-6.21777	0.370463	A_01_P1721996	ADGRD2
1.66072	7.79098	4.77876	0.00302575	0.105291	-1.1991	0.0425404	A_01_P1703701	ADGRE2
0.366112	7.94873	1.42777	0.202511	0.340732	-5.25573	0.137665	A_01_P1703696	ADGRE5
0.472851	3.53693	1.14109	0.296688	0.43927	-5.57643	0.177476	A_01_P005900	ADGRF2
3.03104	3.87942	3.85026	0.00837671	0.105291	-2.18452	0.0425404	A_01_P1682416	ADGRF3
-1.02331	2.95728	-1.40745	0.208694	0.347838	-5.27962	0.140536	A_01_P1744731	ADGRF5
0.912025	2.34327	1.78171	0.124834	0.248738	-4.81721	0.100496	A_01_P1672066	ADGRG1
-1.39289	11.2336	-5.07781	0.00223738	0.105291	-0.913503	0.0425404	A_01_P1712956	ADGRG3
0.609033	8.17835	2.25442	0.0645638	0.168595	-4.1944	0.0681167	A_01_P002628	ADGRG5
-1.94914	5.43657	-4.17355	0.00579166	0.105291	-1.82416	0.0425404	A_01_P1745936	ADGRG6
-2.07442	5.23505	-4.7425	0.00314115	0.105291	-1.23475	0.0425404	A_01_P1703691	ADGRL1
1.35208	1.60453	2.21059	0.0688653	0.174836	-4.2542	0.0706382	A_01_P1766541	ADGRL2
-0.749381	1.30191	-1.31715	0.235625	0.377181	-5.38393	0.152391	A_01_P1755241	ADGRL3
0.920444	2.10652	1.14307	0.296353	0.439019	-5.57404	0.177375	A_01_P1766511	ADGRL4
-1.54099	2.64931	-2.84617	0.0291678	0.11845	-3.41492	0.0478567	A_01_P1671311	ADH1A
0.758694	11.2236	2.79553	0.0311826	0.121044	-3.48075	0.048905	A_01_P1688246	ADH5
1.15502	1.74075	1.87564	0.109574	0.229422	-4.6958	0.0926925	A_01_P1755451	ADH6
0.057018	3.40311	0.117198	0.910509	0.946282	-6.22719	0.382323	A_01_P1738346	ADHFE1
1.09142	6.54322	3.49026	0.0128747	0.105291	-2.6073	0.0425404	A_01_P1734811	ADI1
-0.277695	13.1909	-1.43652	0.199999	0.337652	-5.24536	0.13642	A_01_P008109	ADIPOR1
-0.412769	7.24256	-1.43597	0.200669	0.338471	-5.24598	0.136751	A_01_P1729496	ADK
1.36231	3.55369	2.51003	0.0457072	0.142345	-3.85618	0.0575113	A_01_P014389	ADM
-1.65386	5.21402	-3.8651	0.00823315	0.105291	-2.16758	0.0425404	A_01_P1719161	ADM2
-0.318697	6.89846	-1.27361	0.248991	0.390957	-5.43326	0.157957	A_01_P014793	ADNP
-0.125184	6.35469	-0.389679	0.710165	0.804671	-6.15079	0.325108	A_01_P012317	ADNP2
-0.65668	6.78388	-1.50648	0.182418	0.317575	-5.16148	0.128309	A_01_P016666	ADO
-0.775128	4.66066	-2.57492	0.0412818	0.135652	-3.76381	0.0548068	A_01_P019446	ADORA1
0.723607	9.52492	2.70192	0.0352375	0.126659	-3.60209	0.0511735	A_01_P010976	ADORA2A
-0.212567	8.75129	-0.67626	0.523952	0.651135	-5.98795	0.263076	A_01_P012824	ADORA3
0.93627	6.99777	3.1772	0.0189784	0.106996	-2.99127	0.0432293	A_01_P1771121	ADPGK
1.12097	9.66317	3.23471	0.01768	0.105742	-2.92048	0.0427226	A_01_P016085	ADPRH
0.157007	12.1708	0.833916	0.435633	0.572743	-5.86697	0.231403	A_01_P010050	ADPRHL2
-0.200302	8.48481	-0.874942	0.414589	0.552302	-5.83206	0.223144	A_01_P001251	ADPRM
-0.287599	1.29906	-0.539534	0.608849	0.724278	-6.07555	0.292627	A_01_P1833231	ADRA1A
-3.46265	3.06985	-1.96543	0.096723	0.212611	-4.57846	0.0859006	A_01_P1696466	ADRA1D
-0.423125	1.72913	-1.1412	0.296426	0.439046	-5.57648	0.177386	A_01_P1672801	ADRA2B
-1.10737	13.4743	-5.7762	0.00110774	0.105291	-0.269531	0.0425404	A_01_P1763073	ADRA2C
-0.32561	5.92299	-1.14173	0.296426	0.439046	-5.57578	0.177386	A_01_P1670701	ADRB2
-1.16385	3.218	-2.67175	0.0364461	0.128852	-3.63853	0.0520594	A_01_P1737936	ADRB3
0.369367	11.8221	1.72955	0.133605	0.259241	-4.88323	0.10474	A_01_P010878	ADRM1
0.459082	7.51269	1.7492	0.130074	0.255055	-4.8582	0.103049	A_01_P1815256	ADSL
-0.0946853	11.0548	-0.417302	0.690759	0.790251	-6.13876	0.319282	A_01_P012737	ADSS
1.04983	2.13431	1.66873	0.145967	0.274214	-4.96093	0.11079	A_01_P1684566	ADTRP
1.57324	8.32816	2.79512	0.0311992	0.121044	-3.48127	0.048905	A_01_P1761346	AEBP1
1.10786	5.2391	2.86281	0.028537	0.117655	-3.39336	0.0475357	A_01_P1731931	AEBP2
0.216993	2.84329	0.400879	0.702328	0.79918	-6.14596	0.32289	A_01_P1748731	AEN
0.739381	13.3688	2.06724	0.0839757	0.195691	-4.44433	0.0790643	A_01_P1702766	AES
-1.54481	6.13063	-5.81303	0.00105772	0.105291	-0.22919	0.0425404	A_01_P1754211	AFAP1
-1.90696	2.76086	-2.79464	0.0312191	0.121044	-3.4819	0.048905	A_01_P1687566	AFAP1L1
-1.94073	7.72415	-7.86085	0.000202219	0.105291	1.18992	0.0425404	A_01_P1805686	AFDN
0.353114	7.14548	0.73772	0.488387	0.619828	-5.94307	0.250427	A_01_P1798186	AFF1
1.65303	4.28503	2.41132	0.0522756	0.151809	-3.98719	0.0613349	A_01_P1736581	AFF3
-0.620747	6.22866	-2.06767	0.08379	0.195497	-4.44327	0.0789859	A_01_P1753016	AFF4
0.352968	5.96741	1.19012	0.278437	0.421341	-5.52443	0.170233	A_01_P1746641	AFG1L
1.04742	10.1024	3.34697	0.0153618	0.105505	-2.78163	0.0426269	A_01_P1676086	AFG3L2
-0.627664	1.41332	-0.996422	0.357334	0.498666	-5.72084	0.201474	A_01_P1755041	AFM
1.16526	4.76475	2.59315	0.0408522	0.135025	-3.74624	0.0545538	A_01_P1710871	AFMID
-0.871217	1.51873	-1.52926	0.176827	0.311213	-5.13382	0.125738	A_01_P018114	AFP
0.565053	11.1989	2.46862	0.0480061	0.145556	-3.908	0.0588084	A_01_P004871	AFTPH
0.142043	8.19078	0.644376	0.542693	0.667587	-6.0103	0.269723	A_01_P1830761	AGA
0.552454	4.05496	1.52099	0.178105	0.312894	-5.14371	0.126418	A_01_P1678181	AGAP1
-0.732684	2.81308	-0.905043	0.400157	0.538473	-5.80511	0.217557	A_01_P1732991	AGAP2
-0.702221	3.39749	-1.80772	0.119643	0.242582	-4.7825	0.0980096	A_01_P1762891	AGAP3
0.501097	1.77887	1.1676	0.286754	0.429806	-5.54844	0.173653	A_01_P1809846	AGBL1
-1.45004	9.00251	-5.56305	0.00137256	0.105291	-0.462995	0.0425404	A_01_P1725821	AGBL2
0.000463626	3.00079	0.000526299	0.999597	0.999765	-6.23488	0.403931	A_01_P1765921	AGBL4
0.72428	5.82206	2.23768	0.0663396	0.171095	-4.21818	0.069127	A_01_P1682431	AGBL5
-1.94761	11.4447	-5.82217	0.00110913	0.105291	-0.265156	0.0425404	A_01_P1743826	AGER
-1.19961	7.10084	-2.72344	0.0343121	0.125342	-3.5749	0.0506414	A_01_P1775396	AGFG1
1.81831	6.10498	3.48919	0.0128916	0.105291	-2.60859	0.0425404	A_01_P019850	AGFG2
-0.518884	6.94387	-1.40057	0.210643	0.349811	-5.28769	0.141333	A_01_P1687156	AGGF1
1.02199	8.80696	4.31121	0.00479507	0.105291	-1.6507	0.0425404	A_01_P017732	AGK
-1.44099	6.00845	-2.60738	0.0400774	0.134168	-3.72747	0.0542072	A_01_P1691821	AGL
-0.882146	6.128	-2.32028	0.0592143	0.161591	-4.10828	0.0652871	A_01_P1701086	AGMAT
0.626584	8.91869	1.57895	0.165181	0.297139	-5.07287	0.120052	A_01_P019469	AGO1
1.73706	8.76973	3.68166	0.0102192	0.105291	-2.37976	0.0425404	A_01_P1765251	AGO3
0.48877	8.96741	1.80502	0.120729	0.24393	-4.78702	0.0985539	A_01_P1776141	AGO4
1.25644	11.967	3.15063	0.0196669	0.10756	-3.02573	0.043457	A_01_P010002	AGPAT1
-0.347597	5.30079	-0.933305	0.386509	0.525884	-5.77968	0.212471	A_01_P1721400	AGPAT2
-0.693141	6.32538	-2.38686	0.0537738	0.153794	-4.01759	0.062137	A_01_P1804036	AGPAT3
1.47788	5.36861	4.39603	0.0045315	0.105291	-1.58654	0.0425404	A_01_P1790586	AGPAT4
-1.15004	6.55668	-2.21503	0.0684443	0.174155	-4.24829	0.0703632	A_01_P1774426	AGPAT5
-0.608364	10.5044	-2.05828	0.0850259	0.196847	-4.45617	0.0795315	A_01_P009029	AGPS
0.264543	1.12959	0.746575	0.482978	0.614603	-5.9368	0.248316	A_01_P1761731	AGR2
-1.68979	2.28299	-2.6472	0.0379909	0.131053	-3.675	0.0529491	A_01_P1763331	AGRN
-1.18853	5.36409	-3.80181	0.00874517	0.105291	-2.23115	0.0425404	A_01_P1713176	AGRP
0.0466	2.06209	0.0696199	0.946748	0.968011	-6.23217	0.391102	A_01_P1770986	AGT
-1.4238	7.82867	-3.34133	0.0154699	0.105505	-2.78856	0.0426269	A_01_P1723826	AGTPBP1
-0.769985	3.368	-2.06415	0.0836068	0.195335	-4.44576	0.0789207	A_01_P010350	AGTR1
-0.943624	1.85316	-1.79547	0.122474	0.245852	-4.79953	0.0993305	A_01_P1741776	AGTR2
-0.48328	10.7895	-1.28103	0.247243	0.389099	-5.42464	0.157206	A_01_P010587	AGTRAP
-1.5363	9.11562	-4.34829	0.00477547	0.105291	-1.63708	0.0425404	A_01_P013632	AGXT
-1.36753	4.86645	-3.28	0.0167015	0.105562	-2.86423	0.0426497	A_01_P005863	AGXT2
-0.205999	9.31853	-0.962064	0.37244	0.512705	-5.75375	0.207146	A_01_P1716671	AHCY
0.52661	7.66071	1.50701	0.182286	0.317435	-5.16084	0.128252	A_01_P1691911	AHCYL1
1.33537	4.92569	2.76428	0.0324999	0.123166	-3.5215	0.0497625	A_01_P003568	AHCYL2
2.64895	7.54199	3.38865	0.0145877	0.105505	-2.73057	0.0426269	A_01_P1691326	AHDC1
0.83357	4.42105	2.46748	0.0478052	0.145256	-3.90702	0.0586873	A_01_P1798986	AHI1
2.55753	8.09085	4.07166	0.00649489	0.105291	-1.93574	0.0425404	A_01_P1679356	AHNAK
-1.33449	6.94373	-2.78007	0.0318267	0.122079	-3.50089	0.0493233	A_01_P1761726	AHR
-2.59439	11.3199	-4.06019	0.00657987	0.105291	-1.94841	0.0425404	A_01_P1831646	AHSA1
0.884676	10.1749	3.56733	0.0115836	0.105291	-2.50736	0.0425404	A_01_P1735741	AHSA2P
-0.962128	14.8159	-3.77804	0.0091164	0.105291	-2.26754	0.0425404	A_01_P003709	AHSP
1.40857	7.54221	2.21878	0.0680916	0.173743	-4.24331	0.0701968	A_01_P1815526	AICDA
-1.16677	10.7339	-3.22183	0.0179694	0.105756	-2.93653	0.0427284	A_01_P013220	AIDA
-0.266546	8.50398	-0.670835	0.527171	0.653956	-5.99175	0.264215	A_01_P1671031	AIF1
1.88089	6.04071	3.16525	0.0193044	0.107538	-3.00735	0.0434481	A_01_P017959	AIFM1
-0.277246	9.04612	-1.23804	0.26104	0.403837	-5.47265	0.163161	A_01_P002932	AIFM3
-0.315634	6.35105	-0.941281	0.382724	0.522237	-5.7724	0.210998	A_01_P1805411	AIG1
0.439208	12.5127	1.77043	0.126803	0.251187	-4.83169	0.101486	A_01_P001625	AIM2
0.616259	9.21856	2.40357	0.0525364	0.152088	-3.99516	0.0614474	A_01_P008606	AIMP2
-0.781027	12.4338	-2.92973	0.0261438	0.115519	-3.30694	0.0466729	A_01_P1789101	AIP
1.38609	3.07929	1.47007	0.191702	0.327953	-5.20535	0.132502	A_01_P013537	AIPL1
-1.11969	1.40883	-1.31597	0.235998	0.377499	-5.38528	0.152519	A_01_P1721351	AJM1
-1.81611	8.77624	-4.02047	0.00688385	0.105291	-1.99248	0.0425404	A_01_P1736801	AJUBA
-0.770182	7.98192	-2.30803	0.0602186	0.163049	-4.12458	0.065876	A_01_P1723951	AK1
0.67105	10.9472	2.91262	0.0264462	0.116021	-3.3232	0.0468756	A_01_P1775186	AK2
0.236753	2.07188	0.589973	0.576309	0.696296	-6.0456	0.281322	A_01_P014963	AK7
-0.55426	11.5856	-2.78861	0.0309502	0.120754	-3.48129	0.0487876	A_01_P007220	AK8
-1.93942	4.25393	-4.06569	0.00653893	0.105291	-1.94233	0.0425404	A_01_P1746586	AK9
1.4384	10.555	3.24512	0.0174495	0.105742	-2.90752	0.0427226	A_01_P000919	AKAP1
-0.335505	5.12674	-1.06831	0.325861	0.468026	-5.6509	0.189095	A_01_P1714496	AKAP11
-0.903906	3.4281	-1.22797	0.265222	0.407761	-5.48327	0.164746	A_01_P1685316	AKAP12
2.24793	10.1861	2.98825	0.0242282	0.112933	-3.23181	0.0456278	A_01_P1748696	AKAP13
-0.333848	3.2509	-0.685453	0.518527	0.646724	-5.98144	0.261294	A_01_P1741871	AKAP14
1.15264	8.37188	3.85803	0.00830119	0.105291	-2.17564	0.0425404	A_01_P005886	AKAP17A
2.49449	4.52064	3.24931	0.0173578	0.105742	-2.90231	0.0427226	A_01_P1722406	AKAP2
0.371091	1.10972	0.998266	0.355935	0.497122	-5.71962	0.20085	A_01_P1681191	AKAP3
2.79702	3.43227	2.37957	0.0545936	0.155057	-4.02941	0.062647	A_01_P1683991	AKAP4
0.699896	3.48757	1.16045	0.289739	0.432992	-5.55579	0.17494	A_01_P002152	AKAP5
-0.992251	7.89787	-2.55026	0.0432852	0.138729	-3.80292	0.05605	A_01_P009362	AKAP7
1.31386	12.191	3.26931	0.016927	0.105562	-2.87748	0.0426497	A_01_P011323	AKAP8L
0.333882	6.15833	1.33159	0.230401	0.371897	-5.36775	0.150256	A_01_P1761881	AKAP9
0.165591	9.97092	0.776718	0.466249	0.599799	-5.9134	0.242334	A_01_P1679706	AKIP1
0.0687969	10.1425	0.33362	0.749791	0.834735	-6.17317	0.337255	A_01_P1691421	AKIRIN1
0.385001	6.32785	1.33355	0.230188	0.37168	-5.36536	0.150169	A_01_P1786266	AKIRIN2
1.59698	11.0391	3.41406	0.014137	0.105505	-2.69959	0.0426269	A_01_P006455	AKNA
-1.48859	7.53045	-4.58592	0.00369996	0.105291	-1.39132	0.0425404	A_01_P1767071	AKNAD1
0.436821	13.5226	2.57068	0.0415207	0.136006	-3.76945	0.05495	A_01_P007262	AKR1A1
0.563079	12.5825	2.37556	0.0548941	0.15552	-4.03474	0.0628342	A_01_P008242	AKR1B1
-1.07977	6.91028	-4.14667	0.00578415	0.105291	-1.83177	0.0425404	A_01_P1728146	AKR1C1
0.384583	1.4706	1.0564	0.330654	0.472922	-5.66295	0.191073	A_01_P1789116	AKR1C2
-0.178377	1.32254	-0.282315	0.787142	0.862787	-6.19048	0.348589	A_01_P011419	AKR1D1
1.8476	3.32507	2.21389	0.0685527	0.174303	-4.24982	0.0704229	A_01_P006668	AKR7A2
0.681818	11.0212	2.30996	0.0600588	0.16281	-4.12201	0.0657797	A_01_P008294	AKT1
0.808725	5.30375	2.25264	0.0649863	0.169233	-4.19828	0.0683747	A_01_P1673806	AKT1S1
1.24196	5.9762	3.22968	0.0177925	0.105742	-2.92675	0.0427226	A_01_P1673591	AKT2
0.860108	9.5859	2.57978	0.0415945	0.136075	-3.76389	0.0549779	A_01_P1770746	AKT3
0.681755	8.381	2.64277	0.0378962	0.130952	-3.6768	0.0529079	A_01_P016644	AKTIP
-0.84568	9.1754	-2.96328	0.0250265	0.113702	-3.26382	0.0459388	A_01_P1678501	ALAD
1.21262	11.3887	3.88143	0.00807829	0.105291	-2.14897	0.0425404	A_01_P1689086	ALAS1
0.156663	16.9793	1.16469	0.287488	0.430607	-5.55177	0.173977	A_01_P003662	ALAS2
0.501509	1.20463	0.983911	0.362975	0.503524	-5.73272	0.203437	A_01_P1755066	ALB
-0.700157	10.8247	-1.79922	0.121839	0.245319	-4.7947	0.0991153	A_01_P1688756	ALCAM
-1.05922	5.56972	-2.71069	0.0349	0.126295	-3.59161	0.0510267	A_01_P1799271	ALDH16A1
1.24028	7.18438	3.01182	0.0235001	0.112153	-3.20167	0.0453126	A_01_P009527	ALDH18A1
0.824875	8.2595	2.58343	0.0413906	0.135786	-3.75908	0.054861	A_01_P012829	ALDH1A1
0.279921	1.04384	0.824037	0.440815	0.577513	-5.87517	0.233331	A_01_P009256	ALDH1A2
0.732919	4.39499	1.38577	0.214894	0.354371	-5.30499	0.143175	A_01_P017923	ALDH1A3
0.163538	1.06665	0.473418	0.652315	0.759905	-6.11176	0.307022	A_01_P1678646	ALDH1B1
-0.436609	5.62424	-1.4788	0.188952	0.32519	-5.19483	0.131385	A_01_P019728	ALDH1L1
0.432667	1.36006	0.830145	0.438081	0.57504	-5.8696	0.232331	A_01_P1733776	ALDH1L2
-0.270358	9.87984	-1.06786	0.326198	0.468238	-5.65123	0.189181	A_01_P1734046	ALDH2
-0.534523	8.03221	-1.83815	0.11543	0.237029	-4.74444	0.0957659	A_01_P017355	ALDH3A1
0.639223	10.3876	2.64301	0.0379048	0.130963	-3.67675	0.0529123	A_01_P014812	ALDH3A2
-0.432901	3.30188	-0.801847	0.453073	0.587617	-5.89284	0.237413	A_01_P1679226	ALDH3B1
0.521267	8.6549	1.94342	0.0994795	0.216364	-4.60669	0.0874166	A_01_P008980	ALDH4A1
0.72664	6.471	1.95518	0.0981102	0.214563	-4.59191	0.0866892	A_01_P1743146	ALDH5A1
0.913025	6.71676	2.00033	0.0921474	0.206795	-4.5326	0.0835506	A_01_P003324	ALDH6A1
0.998538	7.73334	2.70182	0.0353152	0.126781	-3.60324	0.0512227	A_01_P014704	ALDH7A1
1.46991	5.05649	3.92699	0.00766317	0.105291	-2.09732	0.0425404	A_01_P018804	ALDH8A1
0.793689	7.81914	2.84936	0.0289521	0.118289	-3.4091	0.0477919	A_01_P1800441	ALDH9A1
0.361616	15.754	1.93833	0.100434	0.217565	-4.61399	0.0879018	A_01_P1773046	ALDOA
0.055947	1.95988	0.0905674	0.93077	0.958458	-6.23029	0.387242	A_01_P006238	ALDOB
0.0627776	10.7334	0.197424	0.849983	0.905613	-6.21309	0.365891	A_01_P019628	ALDOC
0.66264	6.32141	2.10576	0.0796093	0.190117	-4.39335	0.0768124	A_01_P005883	ALG1
-0.608381	11.1728	-2.93839	0.025377	0.114081	-3.28583	0.0460919	A_01_P1815331	ALG12
-1.33228	6.81531	-2.27915	0.0626574	0.166264	-4.16301	0.0671749	A_01_P011752	ALG13
0.187693	10.4784	0.729425	0.493053	0.624276	-5.94936	0.252224	A_01_P003785	ALG2
0.528578	8.40293	1.9357	0.100662	0.21786	-4.61709	0.0880212	A_01_P017152	ALG3
-0.0762494	9.8972	-0.3448	0.741775	0.828795	-6.169	0.334855	A_01_P016257	ALG5
-0.583376	4.51173	-1.73852	0.131825	0.257025	-4.87162	0.103845	A_01_P1796316	ALG6
0.986792	10.3245	3.17824	0.0189886	0.106996	-2.99105	0.0432293	A_01_P002710	ALG8
1.03529	7.96819	2.9172	0.0265749	0.116044	-3.32308	0.0468847	A_01_P1727531	ALG9
-0.161346	1.23718	-0.469034	0.655274	0.762011	-6.11399	0.307873	A_01_P019389	ALKAL1
-0.810201	4.64602	-1.58408	0.164022	0.295829	-5.06654	0.119523	A_01_P1734751	ALKAL2
-0.779027	5.13998	-2.70253	0.0347355	0.126084	-3.59464	0.0509413	A_01_P1750651	ALKBH1
-0.0378332	9.9236	-0.172023	0.868962	0.918428	-6.21836	0.371069	A_01_P015143	ALKBH2
0.569981	6.10861	1.95987	0.0971283	0.2131	-4.58483	0.0860982	A_01_P004278	ALKBH3
1.76654	14.9132	2.75492	0.0329058	0.123623	-3.53372	0.0499469	A_01_P1760981	ALKBH4
0.362395	11.7328	1.6297	0.153619	0.283458	-5.00958	0.114525	A_01_P001004	ALKBH5
0.283027	9.25191	1.29914	0.240649	0.38234	-5.40462	0.154475	A_01_P008612	ALKBH6
-1.59522	13.3385	-3.28972	0.0164994	0.105562	-2.8522	0.0426497	A_01_P001684	ALKBH7
0.878254	1.40376	1.6972	0.140335	0.267391	-4.92498	0.108033	A_01_P014691	ALLC
-0.461968	4.03347	-1.04531	0.33596	0.477929	-5.6734	0.193096	A_01_P1708196	ALOX12
-1.0602	3.28677	-2.80157	0.0304195	0.120079	-3.46428	0.0485149	A_01_P1823746	ALOX12B
0.64374	6.44257	1.40052	0.210657	0.349811	-5.28775	0.141333	A_01_P1708091	ALOX15
-0.972133	5.22519	-2.82713	0.0299085	0.119678	-3.43964	0.0483529	A_01_P009713	ALOX15B
1.50528	9.47906	3.5865	0.0114547	0.105291	-2.49211	0.0425404	A_01_P009461	ALOX5
0.914379	14.9781	3.3239	0.0158096	0.105505	-2.81001	0.0426269	A_01_P006972	ALOX5AP
0.444625	2.70193	0.769339	0.470744	0.603646	-5.91873	0.243889	A_01_P005091	ALOXE3
-1.25562	2.26677	-2.12653	0.0773521	0.186904	-4.36582	0.0755142	A_01_P1701766	ALPI
1.60443	7.54988	4.45436	0.00425708	0.105291	-1.52616	0.0425404	A_01_P1688371	ALPK1
-1.07173	1.92217	-2.62418	0.0387207	0.132017	-3.6997	0.0533382	A_01_P1764456	ALPL
-0.160146	4.61527	-0.239049	0.818985	0.885407	-6.20298	0.357728	A_01_P1720186	ALS2
-0.841456	6.30182	-3.50098	0.0123848	0.105291	-2.57834	0.0425404	A_01_P010348	ALS2CL
-0.231531	5.80026	-0.883123	0.410484	0.548302	-5.82495	0.221529	A_01_P1720171	ALS2CR12
2.09266	2.77401	2.92023	0.02647	0.116034	-3.31918	0.0468807	A_01_P009193	ALX3
-1.93167	6.18271	-4.25708	0.00527843	0.105291	-1.73405	0.0425404	A_01_P1819586	ALX4
-0.506389	11.2074	-1.75037	0.130377	0.255332	-4.85736	0.103161	A_01_P006882	ALYREF
1.22223	6.65166	3.18896	0.0187322	0.106682	-2.97761	0.0431023	A_01_P002113	AMACR
-1.44792	6.88812	-3.52831	0.0122913	0.105291	-2.56158	0.0425404	A_01_P1755141	AMBN
0.663075	3.31242	1.0128	0.350058	0.491364	-5.70513	0.198524	A_01_P1725901	AMBRA1
-0.715704	8.99656	-1.90007	0.105917	0.224995	-4.66398	0.0909039	A_01_P008298	AMD1
0.329731	4.33511	0.634037	0.549338	0.673183	-6.01684	0.271984	A_01_P017904	AMDHD1
-0.69648	7.82921	-2.06044	0.0847712	0.19662	-4.45331	0.0794397	A_01_P016028	AMDHD2
0.923674	8.03634	2.6482	0.0379397	0.131042	-3.67367	0.0529443	A_01_P013283	AMER1
-0.0682342	0.998622	-0.206106	0.843388	0.902274	-6.21119	0.364542	A_01_P1693591	AMER2
-1.39784	5.67183	-3.63412	0.010817	0.105291	-2.4357	0.0425404	A_01_P1683026	AMER3
-0.190663	11.6556	-0.97954	0.364399	0.504771	-5.73738	0.203941	A_01_P001173	AMFR
-0.185422	1.35907	-0.293846	0.778728	0.856446	-6.1868	0.346027	A_01_P1699841	AMH
0.969173	7.15478	3.31233	0.0160072	0.105562	-2.82306	0.0426497	A_01_P1732716	AMHR2
1.22244	7.97937	2.51734	0.0452568	0.141704	-3.8465	0.057252	A_01_P1794741	AMIGO1
-1.81954	5.59071	-5.16166	0.00206021	0.105291	-0.836099	0.0425404	A_01_P1815816	AMIGO2
-0.256954	8.7747	-0.924848	0.390538	0.52983	-5.78736	0.214065	A_01_P1771866	AMMECR1
1.50542	8.66737	3.20258	0.0184121	0.106199	-2.96058	0.0429071	A_01_P1737181	AMMECR1L
-1.28713	8.25526	-2.2973	0.0611128	0.164245	-4.13886	0.0663594	A_01_P1732106	AMN1
-1.78392	2.61413	-2.79533	0.0311905	0.121044	-3.481	0.048905	A_01_P1727226	AMOTL1
0.744622	3.72895	0.690251	0.515711	0.644214	-5.97802	0.260279	A_01_P010042	AMPD1
0.79814	11.8681	2.74269	0.0334447	0.124441	-3.5497	0.0502775	A_01_P1767131	AMPD2
0.528162	2.41097	0.68782	0.517136	0.645365	-5.97976	0.260744	A_01_P1726381	AMPD3
-0.729936	2.0444	-0.781864	0.463879	0.597428	-5.90886	0.241377	A_01_P006811	AMPH
1.71886	5.34767	3.90969	0.00781796	0.105291	-2.11689	0.0425404	A_01_P1689121	AMT
1.89934	5.98025	4.00254	0.00702622	0.105291	-2.01248	0.0425404	A_01_P1767001	AMY2B
0.652336	10.0126	2.65703	0.0371877	0.129885	-3.65812	0.0524771	A_01_P1710461	AMZ2
1.6335	8.85005	3.34543	0.0153913	0.105505	-2.78352	0.0426269	A_01_P016455	ANAPC1
-1.07575	4.57781	-2.40259	0.0529023	0.152512	-3.99879	0.0616188	A_01_P1793626	ANAPC10
0.196958	12.8833	1.11713	0.305829	0.448751	-5.60147	0.181307	A_01_P1675386	ANAPC11
0.27569	8.2093	1.15266	0.292038	0.434696	-5.56447	0.175629	A_01_P1679781	ANAPC15
-0.609348	11.3043	-1.85873	0.112178	0.233171	-4.71777	0.0942073	A_01_P1680661	ANAPC16
-0.0444319	11.0535	-0.205201	0.844064	0.902712	-6.2114	0.364719	A_01_P013712	ANAPC2
0.523185	10.3473	2.32562	0.0581193	0.160157	-4.09672	0.0647078	A_01_P015340	ANAPC4
0.367058	10.7572	1.52046	0.178639	0.313361	-5.14445	0.126606	A_01_P1734316	ANAPC5
1.13337	3.56369	2.02282	0.0893148	0.203078	-4.50298	0.0820489	A_01_P1789491	ANAPC7
0.176067	3.88013	0.388819	0.710769	0.805125	-6.15116	0.325292	A_01_P1811091	ANGEL1
-0.334451	7.10039	-0.954017	0.376738	0.516678	-5.76067	0.208751	A_01_P1692381	ANGEL2
-1.744	8.11782	-3.69785	0.010024	0.105291	-2.36079	0.0425404	A_01_P007578	ANGPT1
-0.633426	3.01702	-1.69024	0.14092	0.268013	-4.93305	0.108284	A_01_P1683051	ANGPT2
-0.414832	2.56339	-0.611562	0.563159	0.685258	-6.03156	0.276862	A_01_P018198	ANGPT4
0.541636	3.39547	0.839913	0.43299	0.570468	-5.86144	0.230484	A_01_P1724031	ANGPTL2
0.319405	1.66698	0.441939	0.673942	0.776616	-6.12712	0.313773	A_01_P012019	ANGPTL4
0.356093	6.17548	1.12454	0.303544	0.446529	-5.59331	0.18041	A_01_P1826611	ANGPTL6
-1.27681	2.73798	-1.35761	0.223193	0.363971	-5.33763	0.147054	A_01_P1763991	ANGPTL7
-0.953428	4.24318	-2.47962	0.0473937	0.144775	-3.8943	0.0584927	A_01_P1703421	ANGPTL8
-1.0957	5.90881	-3.8314	0.00839229	0.105291	-2.19279	0.0425404	A_01_P1738081	ANK1
-0.322627	1.36858	-0.900769	0.401734	0.540181	-5.80943	0.218247	A_01_P1692981	ANK2
2.31663	4.6817	3.75727	0.00934236	0.105291	-2.29158	0.0425404	A_01_P1729831	ANK3
0.632775	6.41659	2.28457	0.0617408	0.165042	-4.15303	0.0666815	A_01_P1719971	ANKAR
0.68522	5.51221	1.28336	0.246478	0.388358	-5.42203	0.156907	A_01_P004778	ANKEF1
-0.165104	5.00607	-0.527256	0.61662	0.730436	-6.08277	0.295115	A_01_P007317	ANKFN1
0.96578	5.06249	2.45088	0.0495315	0.147756	-3.93464	0.0596972	A_01_P1823706	ANKFY1
0.022597	3.41805	0.0496335	0.962014	0.977597	-6.2335	0.394975	A_01_P018746	ANKH
-0.934521	8.0834	-2.05013	0.0859925	0.198215	-4.46694	0.0800842	A_01_P1690571	ANKIB1
0.329213	4.3698	0.629709	0.551983	0.67545	-6.01971	0.2729	A_01_P1703916	ANKLE1
0.706331	7.79062	2.03971	0.0872451	0.199988	-4.4807	0.0808004	A_01_P1734681	ANKLE2
0.935392	5.09654	1.74027	0.132214	0.257449	-4.87025	0.104016	A_01_P015314	ANKMY1
0.37938	9.0126	1.44153	0.198992	0.336502	-5.23939	0.135956	A_01_P004826	ANKMY2
-1.31607	8.32231	-4.24186	0.00536802	0.105291	-1.75038	0.0425404	A_01_P019269	ANKRA2
0.706456	1.52574	1.82324	0.117077	0.239177	-4.76239	0.096634	A_01_P003110	ANKRD1
1.90786	11.3268	4.06683	0.00653051	0.105291	-1.94107	0.0425404	A_01_P1715281	ANKRD10
-1.21037	10.0394	-5.04213	0.00224758	0.105291	-0.923743	0.0425404	A_01_P1676056	ANKRD11
0.494676	11.981	2.23537	0.0662337	0.170981	-4.2195	0.0690808	A_01_P001953	ANKRD13A
-0.193624	4.44978	-0.584462	0.579782	0.699072	-6.04902	0.282444	A_01_P1709057	ANKRD13B
0.372024	12.2764	1.83671	0.114908	0.236346	-4.74493	0.0954899	A_01_P016498	ANKRD13D
-0.749977	6.11791	-2.356	0.0563834	0.157602	-4.06075	0.0636755	A_01_P1700591	ANKRD16
1.58804	7.42183	4.51065	0.00400789	0.105291	-1.46809	0.0425404	A_01_P000319	ANKRD2
-2.15354	11.0146	-3.60606	0.0111879	0.105291	-2.46889	0.0425404	A_01_P013579	ANKRD22
-1.20262	4.19916	-2.73922	0.0335994	0.124735	-3.55425	0.0503961	A_01_P1682831	ANKRD23
-1.06523	2.2566	-1.80018	0.121677	0.245116	-4.79347	0.0990333	A_01_P1702896	ANKRD24
-1.53126	6.21455	-4.36915	0.00466818	0.105291	-1.61511	0.0425404	A_01_P1781061	ANKRD26
0.988909	9.32863	3.03554	0.0227915	0.111407	-3.17143	0.0450114	A_01_P019023	ANKRD27
-0.492487	11.047	-2.13259	0.0763093	0.185402	-4.35608	0.0749071	A_01_P1693536	ANKRD28
-0.481741	1.59092	-0.849709	0.427928	0.565522	-5.85317	0.228486	A_01_P1707196	ANKRD29
0.249433	0.990032	0.658957	0.533959	0.659625	-6.00031	0.266506	A_01_P1779862	ANKRD30A
-1.26021	3.70358	-1.51621	0.18001	0.314882	-5.14969	0.127221	A_01_P1752241	ANKRD31
-0.717491	4.65819	-1.74348	0.131629	0.256834	-4.86617	0.103768	A_01_P1751431	ANKRD33B
-0.461288	3.96044	-1.27324	0.249112	0.391058	-5.43367	0.157998	A_01_P1767526	ANKRD34A
-0.0996313	6.7547	-0.403291	0.700434	0.797635	-6.14508	0.322266	A_01_P1807141	ANKRD37
0.492987	4.87378	1.36715	0.220327	0.360679	-5.32662	0.145724	A_01_P1709346	ANKRD40
1.28709	2.91422	3.0911	0.020792	0.108379	-3.08933	0.0437879	A_01_P1727031	ANKRD42
-1.2239	11.6852	-2.70969	0.0349462	0.126295	-3.59291	0.0510267	A_01_P1790551	ANKRD44
-0.108489	2.0115	-0.182866	0.860897	0.912994	-6.21618	0.368874	A_01_P1770416	ANKRD45
-1.07882	9.59724	-2.27524	0.0629954	0.16664	-4.16821	0.0673269	A_01_P015499	ANKRD46
-0.414687	9.26718	-1.63661	0.152164	0.281757	-5.00094	0.113837	A_01_P004626	ANKRD49
-1.03886	5.75547	-3.17328	0.0191087	0.107175	-2.99727	0.0433016	A_01_P1688441	ANKRD50
1.43852	1.82922	4.04136	0.00650463	0.105291	-1.94689	0.0425404	A_01_P1816831	ANKRD52
1.14989	3.05772	1.8454	0.114274	0.235705	-4.73506	0.0952309	A_01_P010262	ANKRD53
-1.10524	5.01233	-3.17754	0.0189516	0.106996	-2.99028	0.0432293	A_01_P1815236	ANKRD54
-1.88485	3.47157	-5.27001	0.00176582	0.105291	-0.700644	0.0425404	A_01_P1808916	ANKRD55
0.0629034	6.84543	0.253761	0.807983	0.877963	-6.19904	0.35472	A_01_P1745391	ANKRD6
0.0538918	1.31104	0.0886863	0.932203	0.959353	-6.23047	0.387604	A_01_P1715786	ANKRD60
-0.851798	1.8533	-2.02247	0.0889385	0.202494	-4.50208	0.0818127	A_01_P1795361	ANKRD65
0.914387	2.77097	1.99668	0.0923279	0.207006	-4.53654	0.0836357	A_01_P1684886	ANKS1A
0.73273	9.96955	2.51648	0.0453094	0.141741	-3.84763	0.0572672	A_01_P019337	ANKS3
0.365612	1.76787	0.582987	0.581034	0.700183	-6.0496	0.282892	A_01_P011424	ANKS4B
0.737963	3.84569	2.15487	0.0736683	0.181545	-4.32499	0.0733488	A_01_P1722601	ANKS6
1.36343	2.95809	2.28474	0.0621768	0.16557	-4.15556	0.0668946	A_01_P1689491	ANKUB1
1.232	9.25105	2.7645	0.0324903	0.123166	-3.52121	0.0497625	A_01_P1678066	ANKZF1
-0.7646	2.07274	-1.15303	0.292549	0.435091	-5.56361	0.175788	A_01_P004797	ANLN
-0.275391	2.88244	-0.6275	0.553127	0.676538	-6.02139	0.273339	A_01_P1724821	ANO1
-0.584371	2.68349	-1.17661	0.283699	0.426868	-5.53865	0.172466	A_01_P1731436	ANO2
-0.700617	2.49782	-0.961396	0.373303	0.513241	-5.75383	0.207363	A_01_P019687	ANO3
0.475811	9.30378	2.06169	0.0838944	0.195597	-4.44903	0.0790265	A_01_P1681481	ANO6
-0.339167	4.5377	-1.10498	0.310668	0.453393	-5.61395	0.183183	A_01_P015384	ANO7
-1.40429	2.07844	-1.73173	0.133787	0.259489	-4.88114	0.104841	A_01_P1699421	ANO9
-1.09676	1.70181	-1.70569	0.138697	0.26546	-4.91423	0.107253	A_01_P1683766	ANOS1
1.11561	7.79564	3.1695	0.0192005	0.107299	-3.00201	0.0433516	A_01_P1748105	ANP32A
1.23916	13.2935	3.6687	0.0103784	0.105291	-2.39496	0.0425404	A_01_P1781186	ANP32B
-0.988126	6.26257	-2.03604	0.0876899	0.200746	-4.48553	0.0811068	A_01_P013560	ANP32E
-1.67571	5.83769	-3.08687	0.0213359	0.109216	-3.10622	0.0441263	A_01_P006019	ANPEP
0.181037	2.97795	0.225917	0.828729	0.892168	-6.20638	0.360459	A_01_P1735856	ANTXR1
-1.67039	6.41904	-3.00974	0.0235637	0.112313	-3.20434	0.0453774	A_01_P1806231	ANTXR2
-0.830589	1.84528	-1.96827	0.0959272	0.211383	-4.57359	0.0854043	A_01_P1812936	ANTXRL
-1.12186	11.7229	-2.32097	0.0591578	0.161531	-4.10736	0.0652628	A_01_P011105	ANXA1
-0.830169	1.23812	-1.23224	0.263736	0.406291	-5.47861	0.164152	A_01_P001860	ANXA10
1.45376	12.7576	3.25004	0.0173418	0.105742	-2.9014	0.0427226	A_01_P009009	ANXA11
0.0620862	1.10723	0.1787	0.863937	0.914995	-6.21706	0.369682	A_01_P019252	ANXA13
1.9569	13.8766	4.22889	0.00544572	0.105291	-1.76433	0.0425404	A_01_P1747776	ANXA2
0.687292	10.4528	2.46969	0.0482797	0.145957	-3.90967	0.0589706	A_01_P016707	ANXA3
0.559362	8.18134	2.04164	0.0868198	0.199426	-4.47749	0.0805735	A_01_P006429	ANXA4
1.58326	11.0866	3.89076	0.00799132	0.105291	-2.13837	0.0425404	A_01_P1755706	ANXA5
1.59369	9.12629	2.5812	0.0415153	0.136006	-3.76202	0.05495	A_01_P1753536	ANXA6
0.475712	10.5113	1.84757	0.113864	0.235263	-4.73212	0.0950524	A_01_P1680631	ANXA7
0.0704249	0.929822	0.197199	0.850052	0.905613	-6.21319	0.365891	A_01_P014834	ANXA9
0.670167	10.8722	2.69799	0.0354004	0.126937	-3.60694	0.0512859	A_01_P002462	AOAH
-0.970369	5.77342	-3.5515	0.0116391	0.105291	-2.5172	0.0425404	A_01_P013509	AOC1
1.42875	3.13845	2.31564	0.0595919	0.162146	-4.11445	0.0655112	A_01_P011402	AOC2
0.6631	6.36297	0.962004	0.373022	0.513029	-5.75327	0.207277	A_01_P1720121	AOX1
-0.988998	5.21529	-2.02553	0.0889793	0.202548	-4.4994	0.0818346	A_01_P1720126	AOX2
-1.84082	6.23466	-2.81012	0.030587	0.120341	-3.46175	0.0486208	A_01_P1688361	AP1AR
1.56183	5.37259	3.22528	0.0178914	0.105742	-2.93223	0.0427226	A_01_P1718241	AP1B1
0.93214	9.93663	2.48745	0.0471287	0.144481	-3.88611	0.0583741	A_01_P019982	AP1G1
1.12373	11.0132	2.87604	0.0280455	0.11722	-3.37622	0.04736	A_01_P017154	AP1G2
0.902607	7.70525	2.20381	0.0695128	0.175552	-4.26321	0.0709276	A_01_P1673381	AP1M1
0.589095	2.73931	1.30314	0.239753	0.381427	-5.39993	0.154107	A_01_P1703356	AP1M2
-0.650378	7.17802	-2.17655	0.0721806	0.179553	-4.29944	0.0725441	A_01_P1690281	AP1S1
-0.811521	12.2103	-2.15713	0.0741448	0.182153	-4.32522	0.0735944	A_01_P1739746	AP1S2
-0.561034	4.42692	-1.22871	0.264965	0.407444	-5.48247	0.164618	A_01_P1678096	AP1S3
1.31412	4.16689	2.02937	0.0885056	0.20186	-4.49433	0.0815568	A_01_P1705981	AP2A1
1.4421	7.27106	2.97804	0.0245513	0.113172	-3.24489	0.0457244	A_01_P1724536	AP2A2
0.912317	7.56575	2.10038	0.0802048	0.190945	-4.40047	0.0771469	A_01_P1709201	AP2B1
0.720236	13.7592	2.463	0.0487213	0.146524	-3.91855	0.0591997	A_01_P1774176	AP2M1
0.196352	13.115	0.987348	0.361018	0.501629	-5.72985	0.202671	A_01_P016062	AP2S1
0.767724	7.44335	2.23413	0.0666645	0.171648	-4.22289	0.0693504	A_01_P1687161	AP3B1
-1.01038	6.49298	-3.29616	0.016367	0.105562	-2.84424	0.0426497	A_01_P001982	AP3B2
1.75641	5.45772	3.74043	0.00953022	0.105291	-2.31114	0.0425404	A_01_P1702681	AP3D1
-1.21962	12.0636	-2.87841	0.0279586	0.11722	-3.37316	0.04736	A_01_P008228	AP3M1
0.958	6.64543	2.76546	0.032449	0.123166	-3.51995	0.0497625	A_01_P1738106	AP3M2
-0.646938	9.56598	-1.90993	0.104476	0.223109	-4.65112	0.090142	A_01_P015793	AP3S1
1.15265	8.75542	3.03633	0.0227682	0.111407	-3.17042	0.0450114	A_01_P009888	AP4B1
-0.151607	6.57297	-0.522076	0.620138	0.733707	-6.08556	0.296437	A_01_P1747601	AP4E1
-0.732606	9.21367	-2.8419	0.0291044	0.118333	-3.4164	0.0478098	A_01_P016433	AP4M1
0.613433	2.0284	1.28763	0.245081	0.386875	-5.41724	0.156308	A_01_P1777881	AP4S1
3.55997	5.22635	5.32299	0.00176228	0.105291	-0.690359	0.0425404	A_01_P019121	AP5B1
-0.885421	9.50753	-2.17491	0.0723438	0.179875	-4.30161	0.0726743	A_01_P013470	AP5M1
-0.358315	7.26	-1.48312	0.187571	0.323791	-5.1896	0.13082	A_01_P1676966	AP5S1
-1.04575	8.0502	-3.99562	0.00695668	0.105291	-2.00812	0.0425404	A_01_P1760586	AP5Z1
0.885387	9.31722	3.14594	0.0197845	0.10756	-3.03163	0.043457	A_01_P014012	APAF1
1.65383	5.80046	3.44759	0.0135656	0.105291	-2.65887	0.0425404	A_01_P013830	APBA1
1.34853	9.18642	2.96724	0.024898	0.113576	-3.25874	0.0458875	A_01_P1685626	APBA2
0.451842	11.2196	1.99326	0.0926211	0.207423	-4.54061	0.0838042	A_01_P1702856	APBA3
0.529343	7.7696	1.71645	0.136649	0.263151	-4.90058	0.10632	A_01_P1726516	APBB1
-0.988221	10.0781	-3.51642	0.0124705	0.105291	-2.57584	0.0425404	A_01_P1786861	APBB2
-0.538863	5.48165	-1.97481	0.094725	0.20994	-4.56404	0.0848212	A_01_P1753241	APBB3
-0.701186	5.95209	-1.61271	0.157688	0.288282	-5.03104	0.116473	A_01_P003286	APC
-2.1232	7.98923	-5.12649	0.00213251	0.105291	-0.868427	0.0425404	A_01_P1702601	APC2
0.985544	2.1331	1.24044	0.260896	0.403773	-5.46962	0.163135	A_01_P010482	APCDD1L
0.264125	12.7806	1.33424	0.229666	0.37114	-5.36468	0.14995	A_01_P017488	APEH
-0.494442	11.6283	-2.35927	0.0554792	0.156303	-4.05169	0.0631504	A_01_P018652	APEX1
1.10086	7.9618	2.72393	0.0342897	0.125299	-3.57426	0.0506239	A_01_P012649	APEX2
0.528226	10.2808	2.09596	0.080473	0.191312	-4.40545	0.0772951	A_01_P017303	APH1A
-0.357246	8.57914	-1.29346	0.243095	0.384736	-5.41074	0.155443	A_01_P1747881	APH1B
-0.566943	10.4506	-1.89921	0.106044	0.225144	-4.66511	0.0909641	A_01_P013664	API5
0.520391	7.08985	2.19446	0.0697172	0.175858	-4.27213	0.0710514	A_01_P1679521	APIP
-0.181827	4.0373	-0.348451	0.739345	0.827284	-6.16747	0.334244	A_01_P1735841	APLF
-0.721398	2.41105	-0.898329	0.403452	0.541939	-5.81106	0.218958	A_01_P1741976	APLN
-0.538606	2.60001	-1.32132	0.233601	0.375204	-5.37947	0.151592	A_01_P1671751	APLNR
1.61516	1.6989	2.99937	0.0238819	0.112505	-3.21759	0.0454551	A_01_P010409	APLP1
1.375	10.6895	3.59246	0.0113727	0.105291	-2.48502	0.0425404	A_01_P1728006	APLP2
1.80536	10.5507	4.69346	0.00330523	0.105291	-1.28334	0.0425404	A_01_P010434	APMAP
-0.0648271	3.85561	-0.150709	0.885114	0.9297	-6.22217	0.375623	A_01_P014724	APOA5
-1.61586	3.89813	-3.65071	0.0106041	0.105291	-2.41613	0.0425404	A_01_P000466	APOB
1.09072	1.64869	2.15997	0.0738541	0.181773	-4.32145	0.0734412	A_01_P001089	APOBEC2
1.89711	5.79438	3.39017	0.0145604	0.105505	-2.72872	0.0426269	A_01_P1815241	APOBEC3A
0.536612	5.49481	1.87067	0.109599	0.229433	-4.70076	0.0926968	A_01_P1815246	APOBEC3B
2.07996	8.24664	3.09034	0.0212411	0.109056	-3.10182	0.0440616	A_01_P002884	APOBEC3C
2.01437	3.85977	2.90889	0.0268648	0.116182	-3.33379	0.0469407	A_01_P1718681	APOBEC3D
1.26712	3.80777	3.11502	0.0203858	0.107795	-3.0652	0.0435518	A_01_P1671776	APOBEC3F
1.29068	8.04817	2.99734	0.0239447	0.112604	-3.22018	0.0454948	A_01_P011964	APOBEC3G
-0.583897	11.8784	-2.0996	0.0802917	0.191087	-4.40151	0.077204	A_01_P1670806	APOBEC3H
-1.78836	3.5751	-4.34677	0.00466709	0.105291	-1.62133	0.0425404	A_01_P000709	APOBEC4
1.41733	10.2815	2.92386	0.0263446	0.115826	-3.31449	0.0467967	A_01_P014509	APOBR
0.954026	4.60921	2.38428	0.0542432	0.154467	-4.02315	0.0624089	A_01_P1673681	APOC1
1.3618	2.08293	2.12342	0.077686	0.187387	-4.36995	0.0757092	A_01_P007307	APOC2
0.0762189	2.24386	0.158071	0.879562	0.925852	-6.2209	0.374069	A_01_P004377	APOC3
0.611021	4.56809	1.32707	0.232522	0.374254	-5.37265	0.151209	A_01_P1759566	APOD
-0.83884	3.12709	-1.51974	0.179143	0.313915	-5.1454	0.12683	A_01_P004289	APOE
-0.0664797	0.948914	-0.201534	0.846807	0.903996	-6.21223	0.365238	A_01_P008014	APOF
0.591443	2.23195	0.667577	0.52911	0.655489	-5.99402	0.264835	A_01_P1710396	APOH
2.20254	11.5157	6.65647	0.000544318	0.105291	0.365603	0.0425404	A_01_P1787141	APOL2
0.507166	3.2645	0.620502	0.557635	0.680581	-6.02576	0.274973	A_01_P1718481	APOL4
1.64916	4.61178	2.93423	0.0259909	0.115186	-3.30115	0.0465383	A_01_P1786286	APOL5
-0.998927	5.76259	-2.99325	0.0240717	0.112781	-3.22541	0.0455665	A_01_P1700951	APOLD1
0.259634	8.40741	1.10137	0.312118	0.454753	-5.61764	0.183732	A_01_P1743696	APOM
0.489902	9.05151	2.15523	0.073631	0.18149	-4.3245	0.0733269	A_01_P006269	APOO
-1.51088	7.06877	-3.59726	0.0113071	0.105291	-2.47933	0.0425404	A_01_P1741206	APOOL
1.21947	7.90326	2.98306	0.0243919	0.113064	-3.23846	0.0456809	A_01_P019895	APP
-0.292193	6.8641	-0.915519	0.395056	0.533797	-5.79575	0.215668	A_01_P1778041	APPBP2
-1.53191	11.4473	-4.79183	0.00298534	0.105291	-1.1863	0.0425404	A_01_P005329	APPL2
-0.976308	11.0607	-3.32791	0.0157306	0.105505	-2.80506	0.0426269	A_01_P1713851	APRT
0.851566	6.65486	2.66675	0.037009	0.129619	-3.64928	0.0523693	A_01_P1723051	APTX
-1.4849	13.3127	-5.82803	0.00110331	0.105291	-0.260389	0.0425404	A_01_P1761511	AQP1
0.607672	1.69228	1.17263	0.285179	0.428254	-5.54289	0.173026	A_01_P1800421	AQP10
0.0683411	2.71106	0.131446	0.899699	0.939069	-6.22521	0.379408	A_01_P007060	AQP11
-0.442668	7.87704	-1.4284	0.20286	0.341223	-5.25493	0.137863	A_01_P1723026	AQP3
-2.028	3.21988	-4.29392	0.00505264	0.105291	-1.69252	0.0425404	A_01_P017855	AQP4
1.13154	1.8687	1.95412	0.0982553	0.214721	-4.59331	0.0867529	A_01_P1732486	AQP6
0.699563	2.34599	1.21107	0.271186	0.414065	-5.50166	0.167293	A_01_P1723031	AQP7
4.0839	5.46399	2.00198	0.0919368	0.206507	-4.53043	0.0834341	A_01_P1712271	AQP8
0.12227	8.32649	0.348218	0.739511	0.827361	-6.16756	0.334276	A_01_P003255	AQP9
0.446882	9.4661	1.79381	0.12232	0.245781	-4.80099	0.099302	A_01_P1685651	AQR
0.428931	1.73384	0.760746	0.475495	0.608237	-5.92543	0.245744	A_01_P1671446	AR
0.969372	6.34577	2.65835	0.0374275	0.13024	-3.66033	0.0526206	A_01_P1683931	ARAF
0.828034	13.1095	3.02361	0.0231451	0.111853	-3.18664	0.0451916	A_01_P016757	ARAP1
-1.41372	7.87186	-3.08682	0.0213372	0.109216	-3.10628	0.0441263	A_01_P1807041	ARAP2
1.79458	8.41381	3.82519	0.0086257	0.105291	-2.21324	0.0425404	A_01_P004087	ARAP3
-1.45492	5.96419	-4.27778	0.00515925	0.105291	-1.71191	0.0425404	A_01_P012400	ARC
1.52303	5.35919	3.50671	0.0126188	0.105291	-2.5875	0.0425404	A_01_P1680131	ARCN1
0.19634	2.15855	0.261693	0.802268	0.873802	-6.19669	0.353039	A_01_P015638	AREG
1.38486	10.31	3.55433	0.0119093	0.105291	-2.53045	0.0425404	A_01_P1750511	AREL1
1.45928	10.5744	3.63939	0.0107488	0.105291	-2.42948	0.0425404	A_01_P1732386	ARF3
-0.343822	10.4724	-1.58689	0.162621	0.294203	-5.06268	0.118866	A_01_P1741771	ARF4
0.163271	14.7521	0.970954	0.368332	0.50868	-5.74545	0.20552	A_01_P013039	ARF5
-0.3132	7.92287	-1.18497	0.280258	0.423378	-5.52998	0.171056	A_01_P1810246	ARF6
0.963247	11.9439	3.08486	0.0213909	0.109254	-3.10877	0.0441413	A_01_P001635	ARFGAP1
1.13545	12.9938	3.24113	0.0175376	0.105742	-2.91249	0.0427226	A_01_P005527	ARFGAP2
0.147751	9.17237	0.603187	0.568109	0.68902	-6.03719	0.278382	A_01_P015034	ARFGEF1
-0.91135	6.81303	-2.61655	0.0395862	0.1335	-3.71537	0.0539375	A_01_P1694476	ARFGEF2
-1.51653	5.01409	-5.18551	0.00191871	0.105291	-0.778171	0.0425404	A_01_P1745991	ARFGEF3
-0.733199	8.92826	-2.08827	0.0815624	0.192673	-4.41651	0.0778448	A_01_P1688541	ARFIP1
0.421565	6.58663	1.70693	0.137687	0.264551	-4.91185	0.106886	A_01_P1726506	ARFIP2
0.713927	7.35155	2.55931	0.0425388	0.137747	-3.78858	0.0556535	A_01_P1715461	ARFRP1
-0.750132	8.02183	-1.55022	0.171823	0.305034	-5.10821	0.123242	A_01_P1798121	ARG2
-0.113165	2.79514	-0.156142	0.881018	0.926852	-6.22124	0.374472	A_01_P1756856	ARGFX
-0.384075	12.6503	-1.16615	0.287597	0.430653	-5.54976	0.173995	A_01_P017974	ARGLU1
0.705623	7.34225	1.90768	0.104804	0.223609	-4.65406	0.0903439	A_01_P012865	ARHGAP1
0.151809	3.10539	0.252289	0.809197	0.878739	-6.19937	0.355034	A_01_P1747051	ARHGAP11A
0.991768	9.15205	4.38983	0.00439641	0.105291	-1.56683	0.0425404	A_01_P1728856	ARHGAP12
0.0683848	12.1524	0.329767	0.752591	0.836794	-6.17455	0.338087	A_01_P005763	ARHGAP15
0.556853	7.01411	2.07342	0.0827725	0.194334	-4.43435	0.0785162	A_01_P010757	ARHGAP18
0.288356	3.99343	0.745548	0.483738	0.61534	-5.93738	0.248613	A_01_P1730166	ARHGAP19
-1.20545	3.60371	-3.01774	0.0229587	0.111615	-3.18546	0.0450955	A_01_P1727491	ARHGAP20
-1.20844	5.2338	-3.22821	0.0178255	0.105742	-2.92858	0.0427226	A_01_P1812671	ARHGAP21
-0.868846	2.07578	-1.27125	0.250474	0.392393	-5.43555	0.158537	A_01_P1709601	ARHGAP23
1.63883	6.88615	3.72086	0.00975369	0.105291	-2.33392	0.0425404	A_01_P1755336	ARHGAP24
1.2491	12.8486	3.50253	0.0126833	0.105291	-2.59252	0.0425404	A_01_P008344	ARHGAP25
1.15425	11.3034	3.13829	0.0199784	0.10756	-3.04126	0.043457	A_01_P1771461	ARHGAP27
-1.45817	3.75553	-3.26525	0.0170136	0.105562	-2.88252	0.0426497	A_01_P1796511	ARHGAP29
2.1007	13.9891	4.26544	0.00522993	0.105291	-1.7251	0.0425404	A_01_P000321	ARHGAP30
0.412335	1.96908	0.709672	0.504411	0.633839	-5.96396	0.256088	A_01_P1756791	ARHGAP31
-1.45971	10.6843	-3.90686	0.0078436	0.105291	-2.1201	0.0425404	A_01_P1727986	ARHGAP32
-0.838341	6.65373	-3.29778	0.0159617	0.105528	-2.82847	0.0426361	A_01_P1704736	ARHGAP33
1.6296	2.72912	2.72676	0.0341609	0.125174	-3.57055	0.0505737	A_01_P1705711	ARHGAP35
0.732988	15.1183	3.22235	0.0179577	0.105756	-2.93589	0.0427284	A_01_P1742546	ARHGAP4
-1.2958	6.48048	-2.08983	0.0813858	0.192456	-4.41444	0.0777572	A_01_P1727271	ARHGAP42
0.25475	12.309	1.17924	0.28239	0.425409	-5.53609	0.171876	A_01_P1702561	ARHGAP45
-1.80779	7.08861	-3.45677	0.0134135	0.105291	-2.64775	0.0425404	A_01_P1686321	ARHGAP5
0.945044	2.1506	2.13106	0.0765648	0.185738	-4.35851	0.0750429	A_01_P1739676	ARHGAP6
1.87606	11.1742	3.09269	0.0211772	0.108998	-3.09885	0.0440379	A_01_P1711106	ARHGDIA
-1.53375	8.69618	-4.35629	0.00473399	0.105291	-1.62864	0.0425404	A_01_P1826876	ARHGEF1
0.863994	7.15564	3.45117	0.013172	0.105291	-2.63905	0.0425404	A_01_P010441	ARHGEF10
1.01359	6.52038	2.66074	0.0373079	0.130015	-3.65718	0.0525293	A_01_P004219	ARHGEF10L
1.46102	5.97512	3.2516	0.017308	0.105742	-2.89947	0.0427226	A_01_P009695	ARHGEF11
-0.882252	4.92074	-2.16018	0.0738324	0.181773	-4.32117	0.0734412	A_01_P1680161	ARHGEF12
0.798846	2.18694	0.796057	0.456186	0.590399	-5.89751	0.238537	A_01_P007868	ARHGEF15
-0.845718	6.47789	-2.72831	0.0340906	0.125053	-3.56853	0.0505249	A_01_P003167	ARHGEF16
-0.468533	6.24199	-1.8782	0.108423	0.22819	-4.69087	0.0921949	A_01_P008076	ARHGEF17
-0.774892	4.60954	-2.10951	0.0790629	0.18925	-4.38784	0.0764618	A_01_P1764256	ARHGEF19
0.624699	11.4994	2.19338	0.0705214	0.177186	-4.27707	0.0715879	A_01_P016858	ARHGEF2
-0.447563	5.77342	-1.69737	0.13953	0.266449	-4.924	0.107652	A_01_P019297	ARHGEF25
1.27994	1.7174	2.00392	0.0916889	0.206365	-4.52787	0.0833769	A_01_P1758871	ARHGEF26
-0.435853	1.58792	-0.973983	0.367451	0.507648	-5.74212	0.205103	A_01_P1752211	ARHGEF28
0.266837	12.0885	1.28881	0.244088	0.385771	-5.4162	0.155862	A_01_P014811	ARHGEF3
1.67463	1.94921	3.19663	0.0185512	0.106441	-2.96802	0.0430052	A_01_P1778981	ARHGEF33
1.99551	3.53281	2.27868	0.0626977	0.166297	-4.16363	0.0671885	A_01_P1793516	ARHGEF37
1.43583	17.6228	3.0504	0.0223591	0.110891	-3.15251	0.0448028	A_01_P1818951	ARHGEF4
1.78938	5.77232	5.12768	0.00213002	0.105291	-0.867329	0.0425404	A_01_P1749196	ARHGEF40
1.41776	7.39679	3.39577	0.01446	0.105505	-2.72189	0.0426269	A_01_P015230	ARHGEF5
1.9423	3.60758	3.68832	0.0101384	0.105291	-2.37195	0.0425404	A_01_P1684371	ARHGEF6
1.46781	8.85085	3.09486	0.0211185	0.108847	-3.0961	0.0439769	A_01_P009572	ARHGEF7
1.21194	6.75325	3.34902	0.0153227	0.105505	-2.77911	0.0426269	A_01_P1740806	ARHGEF9
2.01161	7.49613	2.70961	0.0349502	0.126295	-3.59302	0.0510267	A_01_P1691306	ARID1A
0.567197	5.57641	1.18243	0.281553	0.424714	-5.53246	0.171596	A_01_P1805311	ARID1B
0.206013	7.46798	0.793114	0.457445	0.591609	-5.90023	0.239025	A_01_P1732246	ARID2
1.22074	7.87926	3.24819	0.0173824	0.105742	-2.90371	0.0427226	A_01_P014714	ARID3A
0.703875	4.6238	1.84382	0.114526	0.235973	-4.73711	0.0953395	A_01_P1797426	ARID3B
-0.362668	3.16567	-0.553932	0.599549	0.716224	-6.06715	0.289373	A_01_P1722941	ARID3C
-0.513371	7.1882	-1.62334	0.155398	0.285323	-5.01781	0.115278	A_01_P1750091	ARID4A
-0.748025	9.6637	-1.62688	0.154641	0.284528	-5.01339	0.114957	A_01_P1692886	ARID4B
-0.0617624	9.47767	-0.245277	0.81431	0.882157	-6.20135	0.356415	A_01_P019283	ARID5A
1.88258	9.56705	3.7545	0.00937303	0.105291	-2.2948	0.0425404	A_01_P1729806	ARID5B
0.670303	7.62367	2.25724	0.0645758	0.168608	-4.19216	0.0681219	A_01_P1685981	ARIH1
1.50801	10.839	3.32424	0.0158028	0.105505	-2.80958	0.0426269	A_01_P1834037	ARIH2
-1.89424	5.20341	-3.45997	0.013361	0.105291	-2.64388	0.0425404	A_01_P1780806	ARIH2OS
-1.30711	8.08388	-2.69459	0.0356574	0.12752	-3.61272	0.0515215	A_01_P1733681	ARL1
-0.809534	4.26311	-1.90457	0.105258	0.224138	-4.65812	0.0905576	A_01_P1753906	ARL10
-0.57027	8.71193	-1.5647	0.168445	0.300894	-5.09043	0.121569	A_01_P1714661	ARL11
-0.881381	1.88663	-2.07381	0.0828124	0.19436	-4.43415	0.0785266	A_01_P1741341	ARL13A
-0.11126	4.03748	-0.31322	0.764504	0.845849	-6.18042	0.341745	A_01_P1756466	ARL13B
0.507717	1.21333	1.22742	0.265118	0.407653	-5.48406	0.164702	A_01_P003089	ARL14
-1.42661	8.99326	-2.7812	0.0317793	0.122012	-3.49942	0.0492961	A_01_P1679566	ARL14EP
-0.0968846	2.76535	-0.156678	0.880613	0.926653	-6.22114	0.374392	A_01_P1752821	ARL14EPL
-1.4468	8.07451	-3.37384	0.0148578	0.105505	-2.74868	0.0426269	A_01_P1751851	ARL15
-0.817226	8.22379	-2.20516	0.0693833	0.17542	-4.26141	0.0708744	A_01_P1830621	ARL16
0.297104	12.6374	1.58141	0.163856	0.295695	-5.06947	0.119468	A_01_P000638	ARL2
0.253575	9.30539	1.07758	0.321813	0.464186	-5.64177	0.187544	A_01_P016325	ARL2BP
-2.12809	6.1949	-4.60561	0.00362386	0.105291	-1.3714	0.0425404	A_01_P1693551	ARL3
-2.37144	5.83875	-4.62824	0.0035386	0.105291	-1.34859	0.0425404	A_01_P1690511	ARL4A
-0.478143	4.4817	-1.15684	0.2911	0.434022	-5.55959	0.175356	A_01_P017739	ARL4D
-1.60602	7.16946	-2.33509	0.058023	0.160075	-4.08858	0.0646744	A_01_P009700	ARL5B
-0.619768	4.20573	-0.970624	0.369043	0.509378	-5.74522	0.205802	A_01_P1688716	ARL6
-0.00173819	11.7286	-0.0056267	0.995692	0.99737	-6.23487	0.402964	A_01_P1713045	ARL6IP1
-0.339356	7.58932	-0.870496	0.417332	0.554818	-5.83539	0.224161	A_01_P004472	ARL8B
-0.488674	7.93275	-1.58436	0.163958	0.295789	-5.06619	0.119506	A_01_P019962	ARMC1
-0.267357	8.81062	-1.01769	0.347651	0.488912	-5.70063	0.197533	A_01_P1762041	ARMC10
-0.72068	16.7447	-4.48732	0.00403707	0.105291	-1.47945	0.0425404	A_01_P000182	ARMC12
-0.361796	1.46568	-0.620298	0.557761	0.6807	-6.02589	0.275021	A_01_P007172	ARMC3
0.158546	0.964113	0.445783	0.671077	0.774365	-6.12549	0.312864	A_01_P1673426	ARMC6
1.63332	3.17861	2.80135	0.0309434	0.120754	-3.47316	0.0487876	A_01_P015935	ARMC7
0.756229	9.13695	2.47605	0.0478646	0.145351	-3.90124	0.0587256	A_01_P1689561	ARMC8
1.64704	2.76343	2.52723	0.0446548	0.140762	-3.8334	0.0568715	A_01_P1720811	ARMC9
0.316408	7.51311	1.16094	0.289257	0.432549	-5.55548	0.174761	A_01_P1684201	ARMCX1
0.268253	8.28574	1.15632	0.290646	0.43365	-5.56061	0.175206	A_01_P018024	ARMCX2
1.12657	5.6694	3.83634	0.00834612	0.105291	-2.18729	0.0425404	A_01_P002882	ARMCX3
-0.0500045	6.75681	-0.176729	0.865469	0.916266	-6.21743	0.370196	A_01_P1829041	ARMCX4
0.388665	8.0023	1.13904	0.297906	0.440278	-5.57826	0.177884	A_01_P016073	ARMCX5
0.239828	3.47384	0.426493	0.684555	0.78472	-6.13441	0.317048	A_01_P015618	ARMH1
1.05021	7.86049	3.40607	0.0142771	0.105505	-2.70932	0.0426269	A_01_P1804471	ARMH2
1.36106	9.84801	3.24033	0.0175552	0.105742	-2.91348	0.0427226	A_01_P006810	ARMH3
-1.03508	7.84099	-2.23469	0.0666139	0.171598	-4.22216	0.0693301	A_01_P007059	ARMT1
0.84311	5.6015	1.99745	0.0925157	0.207265	-4.53638	0.0837405	A_01_P1767656	ARNT
-0.720646	1.72847	-1.73375	0.132946	0.258237	-4.87801	0.104334	A_01_P1748551	ARNT2
0.611991	10.8089	2.5817	0.0412	0.13554	-3.75815	0.0547618	A_01_P012595	ARNTL
-0.639122	4.77121	-1.84549	0.113919	0.235288	-4.7343	0.0950626	A_01_P004605	ARNTL2
0.16838	14.8062	1.03043	0.341763	0.483146	-5.68854	0.195204	A_01_P012639	ARPC1B
1.12411	3.72532	2.7478	0.0329299	0.123674	-3.53866	0.0499677	A_01_P1775536	ARPC2
0.559588	13.674	3.17999	0.018543	0.106438	-2.97637	0.0430036	A_01_P002960	ARPC3
1.03447	11.2291	3.59126	0.0113891	0.105291	-2.48645	0.0425404	A_01_P1678421	ARPC5L
-1.9092	6.69989	-4.04753	0.00667506	0.105291	-1.96242	0.0425404	A_01_P1832446	ARPP19
0.0649647	2.23254	0.0911917	0.930294	0.95822	-6.23022	0.387146	A_01_P1740926	ARR3
0.734796	7.36934	2.58357	0.0412796	0.135652	-3.75774	0.0548068	A_01_P1726891	ARRB1
0.907773	15.4469	3.33107	0.0156689	0.105505	-2.80118	0.0426269	A_01_P002418	ARRB2
0.488904	11.764	2.19397	0.0700863	0.176503	-4.2744	0.071312	A_01_P000369	ARRDC1
0.517313	8.24254	2.16584	0.0725515	0.180155	-4.31035	0.0727875	A_01_P011308	ARRDC2
2.01275	4.54986	3.95561	0.0074146	0.105291	-2.06506	0.0425404	A_01_P1825191	ARRDC5
1.18339	11.3399	3.99758	0.00706614	0.105291	-2.01801	0.0425404	A_01_P006649	ARSA
2.0276	2.47979	4.05041	0.00665326	0.105291	-1.95923	0.0425404	A_01_P1687166	ARSB
-1.49965	6.51054	-5.56652	0.0013439	0.105291	-0.446246	0.0425404	A_01_P1701746	ARSD
-1.47518	1.88112	-2.53319	0.0442959	0.140215	-3.82551	0.0566506	A_01_P1829526	ARSH
-0.798919	1.72518	-1.96548	0.0961479	0.211653	-4.57684	0.0855136	A_01_P010167	ARSI
-0.189563	4.55379	-0.578613	0.583483	0.702359	-6.05262	0.283772	A_01_P1752606	ARSK
-1.24153	2.77523	-2.60191	0.040323	0.134371	-3.7341	0.0542895	A_01_P014779	ART1
0.692138	2.03588	1.10193	0.31252	0.455115	-5.61656	0.183879	A_01_P1754966	ART3
-2.16973	5.23506	-3.72195	0.00974112	0.105291	-2.33265	0.0425404	A_01_P006211	ART4
0.271002	4.91236	0.783051	0.463107	0.596659	-5.90805	0.241066	A_01_P018878	ARTN
-0.128664	8.79888	-0.504484	0.631668	0.743027	-6.0953	0.300202	A_01_P001079	ARV1
2.44126	4.07005	4.12322	0.00612773	0.105291	-1.87904	0.0425404	A_01_P1794916	ARVCF
1.33262	4.08967	3.52384	0.0121654	0.105291	-2.55707	0.0425404	A_01_P014732	AS3MT
-0.339936	8.11578	-1.23374	0.263088	0.405712	-5.47705	0.163918	A_01_P1737486	ASAH1
-0.862844	1.91152	-1.69614	0.140542	0.26755	-4.92633	0.108097	A_01_P1729901	ASAH2
-1.25067	8.33593	-3.17522	0.0190617	0.107114	-2.99484	0.0432768	A_01_P1739116	ASAP1
-1.36668	2.11457	-1.78447	0.124357	0.248051	-4.81367	0.100219	A_01_P015003	ASAP2
0.948957	6.6545	2.80188	0.0309219	0.120754	-3.47248	0.0487876	A_01_P016747	ASAP3
-0.232147	9.37873	-1.04337	0.336191	0.47803	-5.67585	0.193137	A_01_P1721021	ASB1
0.217471	5.89818	0.620755	0.55748	0.680525	-6.0256	0.27495	A_01_P1762901	ASB10
-2.19356	2.24576	-4.71414	0.00322014	0.105291	-1.25947	0.0425404	A_01_P008966	ASB11
-0.629423	3.45637	-1.42794	0.202704	0.341009	-5.2555	0.137776	A_01_P016759	ASB12
-0.0171002	0.841588	-0.0525388	0.959771	0.976232	-6.23334	0.394424	A_01_P008389	ASB14
-1.0866	3.71212	-1.35841	0.222953	0.363777	-5.3367	0.146975	A_01_P1762286	ASB15
-0.815792	5.30148	-2.69824	0.0350857	0.12647	-3.6024	0.0510973	A_01_P1710001	ASB16
-0.553733	1.40477	-0.945838	0.380573	0.520244	-5.76821	0.210192	A_01_P1720941	ASB18
-0.540385	5.14654	-1.45691	0.195162	0.33189	-5.22107	0.134092	A_01_P1789501	ASB2
0.527126	9.08077	1.94062	0.10001	0.21702	-4.61073	0.0876819	A_01_P017916	ASB3
-0.762701	1.50983	-1.54714	0.172549	0.305972	-5.11198	0.123621	A_01_P1803201	ASB4
-0.453904	1.97601	-0.710249	0.504078	0.633622	-5.96354	0.256	A_01_P1756186	ASB5
0.0895623	7.63899	0.382016	0.715352	0.808814	-6.15419	0.326782	A_01_P1721856	ASB6
-0.117401	6.59799	-0.472006	0.653268	0.760582	-6.11248	0.307295	A_01_P1749021	ASB7
0.425645	7.34184	1.69759	0.139487	0.266393	-4.92371	0.10763	A_01_P009392	ASB8
-0.216153	5.03998	-0.691575	0.514639	0.643359	-5.97739	0.259934	A_01_P1739741	ASB9
1.00283	7.28355	2.76746	0.032363	0.122982	-3.51734	0.0496881	A_01_P1729581	ASCC1
1.10025	12.0039	2.74569	0.0333117	0.12434	-3.54578	0.0502367	A_01_P003234	ASCC2
0.641169	7.68445	2.53914	0.0434165	0.138869	-3.8122	0.0561066	A_01_P1745481	ASCC3
-1.09298	6.42826	-2.5301	0.0444813	0.140461	-3.82959	0.0567499	A_01_P1724661	ASCL2
-0.726058	1.42485	-0.934104	0.386129	0.525527	-5.77895	0.212327	A_01_P019198	ASCL3
1.11563	1.47828	2.80916	0.0302226	0.120052	-3.45619	0.0485041	A_01_P010273	ASCL4
-1.87261	6.15959	-4.85806	0.00278972	0.105291	-1.1219	0.0425404	A_01_P1769746	ASCL5
-1.86338	9.17034	-3.38316	0.0146872	0.105505	-2.73728	0.0426269	A_01_P020118	ASF1A
0.539154	10.5686	1.76109	0.128455	0.252969	-4.84365	0.102206	A_01_P011382	ASF1B
0.574001	5.35172	1.67221	0.145267	0.273351	-4.95655	0.110441	A_01_P000553	ASH1L
0.59826	8.25055	2.29896	0.0606013	0.16353	-4.13429	0.0660706	A_01_P1812361	ASH2L
-1.41417	4.63568	-3.15806	0.0194818	0.10756	-3.01639	0.043457	A_01_P007993	ASIC1
0.806999	1.27428	2.06891	0.0831956	0.194904	-4.43997	0.0787465	A_01_P001827	ASIC2
0.0868018	2.42585	0.169841	0.87069	0.91933	-6.21874	0.371433	A_01_P1762871	ASIC3
-1.60885	9.44505	-6.45043	0.00062198	0.105291	0.247023	0.0425404	A_01_P1678072	ASIC4
-0.501299	6.89019	-1.98178	0.0938061	0.208838	-4.55484	0.0843759	A_01_P1672381	ASIP
0.135664	9.22054	0.556616	0.59759	0.71471	-6.0658	0.288762	A_01_P008475	ASL
1.80672	3.36813	3.13142	0.020154	0.10756	-3.04991	0.043457	A_01_P1671306	ASMT
-0.212124	7.50279	-0.891522	0.406302	0.544353	-5.81759	0.219933	A_01_P1703591	ASNA1
0.89271	9.5047	2.67918	0.036399	0.128753	-3.63295	0.0520195	A_01_P004418	ASNS
-0.8295	1.33008	-1.27607	0.248875	0.390866	-5.43017	0.15792	A_01_P005478	ASPA
-0.316682	2.31374	-0.612758	0.562418	0.684646	-6.03079	0.276615	A_01_P1706081	ASPDH
0.329237	3.52437	0.456446	0.664049	0.768866	-6.12006	0.310642	A_01_P1751146	ASPG
0.98398	5.35816	3.14632	0.0195841	0.10756	-3.02558	0.043457	A_01_P1738291	ASPH
-1.70983	9.94064	-5.47859	0.00152053	0.105291	-0.553717	0.0425404	A_01_P007402	ASPHD1
0.934011	8.49044	3.37513	0.0147844	0.105505	-2.74507	0.0426269	A_01_P1814736	ASPHD2
-2.04363	5.78142	-3.19583	0.0185699	0.106441	-2.96901	0.0430052	A_01_P018684	ASPM
-1.87172	7.2325	-4.82829	0.00287579	0.105291	-1.15076	0.0425404	A_01_P1735886	ASPRV1
1.84903	7.08822	3.69617	0.0100441	0.105291	-2.36276	0.0425404	A_01_P008961	ASRGL1
0.273682	7.58902	1.14129	0.296393	0.439046	-5.57639	0.177386	A_01_P010832	ASTE1
0.0397461	3.68476	0.0989845	0.924325	0.954817	-6.2294	0.385771	A_01_P006025	ASTL
-0.709769	1.23046	-1.32192	0.234129	0.375671	-5.37851	0.151781	A_01_P002708	ASTN1
1.37866	9.02296	3.46194	0.0133287	0.105291	-2.64149	0.0425404	A_01_P1676866	ASXL1
1.3708	4.2955	2.127	0.0773018	0.186821	-4.3652	0.0754804	A_01_P1735141	ASXL2
1.95982	3.12386	1.76555	0.127664	0.252157	-4.83794	0.101878	A_01_P1674181	ASXL3
-0.494607	9.66305	-1.85488	0.112682	0.23369	-4.72257	0.094417	A_01_P1783146	ATAD1
0.919982	6.32385	3.34842	0.0150725	0.105505	-2.76945	0.0426269	A_01_P1818981	ATAD2B
-0.568413	5.11986	-1.74823	0.130411	0.255356	-4.85964	0.103171	A_01_P1823771	ATAD5
0.499182	4.43346	1.5073	0.181455	0.316431	-5.16035	0.127847	A_01_P1670911	ATAT1
1.81982	3.43063	2.23406	0.0666715	0.171648	-4.22299	0.0693504	A_01_P1771266	ATCAY
-0.714841	8.8165	-2.39172	0.0536942	0.153732	-4.01325	0.0621119	A_01_P1813441	ATE1
-0.807228	5.73374	-2.31699	0.0594818	0.161995	-4.11265	0.0654501	A_01_P002730	ATF1
-1.12514	10.3708	-2.24766	0.0654331	0.169746	-4.2049	0.068582	A_01_P1776026	ATF2
0.711136	8.17365	2.06673	0.0840347	0.195751	-4.445	0.0790887	A_01_P013192	ATF3
0.197791	15.5883	1.25309	0.25588	0.398292	-5.45606	0.16092	A_01_P013890	ATF4
1.22491	6.54991	3.21643	0.0180924	0.105756	-2.94327	0.0427284	A_01_P1743811	ATF6B
1.1874	7.56213	2.23505	0.0665806	0.171544	-4.22168	0.0693084	A_01_P017541	ATF7IP
0.943601	6.58555	3.01339	0.0234525	0.11197	-3.19967	0.045239	A_01_P1711846	ATF7IP2
0.0320266	11.8074	0.172842	0.868346	0.918047	-6.2182	0.370915	A_01_P007114	ATG101
1.41185	10.486	3.20148	0.0184376	0.106217	-2.96194	0.0429143	A_01_P1725891	ATG13
0.462522	9.5897	1.83007	0.116379	0.238237	-4.75427	0.096254	A_01_P000018	ATG16L1
-1.78907	8.51739	-6.99973	0.00039744	0.105291	0.632778	0.0425404	A_01_P1798201	ATG2A
1.16236	6.08227	3.28545	0.0165878	0.105562	-2.85748	0.0426497	A_01_P001262	ATG2B
-0.148926	8.57408	-0.42479	0.68573	0.785858	-6.1352	0.317507	A_01_P008686	ATG3
-0.988866	5.20888	-2.3743	0.0549885	0.155565	-4.03641	0.0628525	A_01_P1741646	ATG4A
-0.579569	6.78259	-1.62295	0.15548	0.28541	-5.01829	0.115313	A_01_P1678236	ATG4B
-0.235558	1.54412	-0.380823	0.716391	0.809642	-6.15453	0.327117	A_01_P020211	ATG4C
-0.476384	6.87202	-1.15877	0.290371	0.433451	-5.55756	0.175126	A_01_P018102	ATG5
0.382368	7.81674	1.50353	0.182567	0.317742	-5.16495	0.128376	A_01_P1688946	ATG7
-2.08603	8.21908	-8.00259	0.000189474	0.105291	1.24086	0.0425404	A_01_P1766926	ATG9A
-1.20273	3.63261	-3.21123	0.0178167	0.105742	-2.93695	0.0427226	A_01_P1762866	ATG9B
-0.10727	1.02018	-0.32276	0.75761	0.840567	-6.17708	0.339611	A_01_P013458	ATL1
-1.06359	7.04921	-2.37689	0.0547937	0.155392	-4.03296	0.0627825	A_01_P013996	ATL2
0.452473	9.21057	1.35791	0.223103	0.363897	-5.33728	0.147024	A_01_P1725366	ATL3
-0.846074	6.97456	-2.58056	0.0415512	0.13605	-3.76287	0.0549676	A_01_P1727451	ATM
-0.709168	7.09709	-1.76297	0.12812	0.252555	-4.84124	0.102039	A_01_P002194	ATMIN
-1.37404	6.72749	-3.71096	0.00986901	0.105291	-2.34547	0.0425404	A_01_P1731511	ATN1
-0.913463	1.63373	-1.71716	0.136513	0.262975	-4.89967	0.106249	A_01_P007729	ATOH1
1.62264	3.50942	2.37766	0.0547363	0.155332	-4.03194	0.0627582	A_01_P1833471	ATOH8
-0.745989	14.1607	-4.21003	0.005369	0.105291	-1.76025	0.0425404	A_01_P010890	ATOX1
0.226421	1.26231	0.531569	0.613955	0.72824	-6.08018	0.294228	A_01_P1753676	ATP10B
0.492997	4.2655	1.02921	0.342883	0.484239	-5.6892	0.195645	A_01_P1798286	ATP10D
2.71082	6.29921	4.40338	0.00449788	0.105291	-1.57922	0.0425404	A_01_P1715311	ATP11A
-0.937925	7.35923	-2.16623	0.0732177	0.181041	-4.31314	0.0731451	A_01_P001933	ATP11B
-1.34586	6.63395	-2.81582	0.0303579	0.120079	-3.45434	0.0485149	A_01_P1742251	ATP11C
-0.183759	1.53859	-0.466673	0.656892	0.762817	-6.11516	0.308198	A_01_P1714121	ATP12A
1.01871	7.23091	3.27502	0.0168061	0.105562	-2.87039	0.0426497	A_01_P1826756	ATP13A1
1.57851	11.349	3.79873	0.00889736	0.105291	-2.24367	0.0425404	A_01_P004210	ATP13A2
-0.548134	6.30394	-1.47258	0.191046	0.327136	-5.20233	0.132172	A_01_P1759551	ATP13A3
-1.50079	3.94144	-3.68707	0.0100468	0.105291	-2.36659	0.0425404	A_01_P1759516	ATP13A4
1.7665	8.53633	3.37373	0.0148598	0.105505	-2.74882	0.0426269	A_01_P003683	ATP1A1
-1.83847	11.3946	-6.14708	0.000833299	0.105291	-0.00820199	0.0425404	A_01_P009625	ATP1A3
0.454665	5.4378	1.11142	0.308726	0.451676	-5.60684	0.182489	A_01_P1692696	ATP1B1
-0.79534	3.31178	-2.04919	0.0853724	0.197264	-4.46562	0.0796999	A_01_P005426	ATP1B2
1.58302	7.75408	3.75563	0.00936057	0.105291	-2.2935	0.0425404	A_01_P016436	ATP1B3
0.378274	1.2621	0.785769	0.461754	0.595432	-5.90575	0.24057	A_01_P1741896	ATP1B4
-1.59307	6.2379	-6.01968	0.000878271	0.105291	-0.0614163	0.0425404	A_01_P018945	ATP23
1.31896	4.71134	1.67658	0.144392	0.2723	-4.95104	0.110016	A_01_P1675691	ATP2A1
0.537579	4.7367	1.14381	0.29607	0.438709	-5.57327	0.17725	A_01_P1733971	ATP2A2
1.17533	10.4036	2.91461	0.0266648	0.116129	-3.32641	0.0469193	A_01_P000336	ATP2A3
-1.35548	9.91975	-2.50766	0.0458543	0.142506	-3.85932	0.0575762	A_01_P013414	ATP2B1
-0.353565	1.76342	-0.492795	0.639586	0.749659	-6.10143	0.302882	A_01_P1742496	ATP2B3
1.8458	6.00974	3.68497	0.0101789	0.105291	-2.37587	0.0425404	A_01_P1769581	ATP2B4
0.454261	8.79257	1.99586	0.0919776	0.206507	-4.53624	0.0834341	A_01_P001650	ATP2C1
-0.680576	1.23273	-1.24853	0.258124	0.400858	-5.46072	0.161957	A_01_P1713746	ATP2C2
-0.028934	2.03168	-0.0381609	0.970791	0.983225	-6.23407	0.397249	A_01_P005150	ATP4B
0.729657	14.4431	2.66148	0.037271	0.129924	-3.65621	0.0524927	A_01_P009696	ATP5F1A
1.83783	13.1371	3.53006	0.0122651	0.105291	-2.55947	0.0425404	A_01_P010399	ATP5F1B
0.364062	2.99384	0.506905	0.63022	0.74187	-6.09384	0.299735	A_01_P007794	ATP5F1C
-0.0672918	15.1421	-0.420345	0.68858	0.788175	-6.13744	0.318443	A_01_P1670246	ATP5F1E
-0.26028	10.8193	-1.01519	0.349002	0.490319	-5.70281	0.198102	A_01_P1764886	ATP5IF1
0.104915	13.5383	0.598366	0.571042	0.691655	-6.04033	0.279447	A_01_P010415	ATP5MC1
-0.166045	15.0014	-1.08403	0.31916	0.461563	-5.63526	0.186483	A_01_P1681626	ATP5MC2
0.494795	13.5631	2.63755	0.0379664	0.131042	-3.68123	0.0529443	A_01_P1677717	ATP5MC3
-0.264272	10.6024	-0.961526	0.373243	0.51321	-5.75371	0.20735	A_01_P013317	ATP5MD
0.00619144	14.4174	0.0377609	0.971079	0.983321	-6.23409	0.397288	A_01_P008701	ATP5ME
0.29482	13.0573	1.42404	0.203721	0.342138	-5.26012	0.138233	A_01_P1777186	ATP5MF
0.280937	4.88014	0.936043	0.384668	0.524138	-5.77772	0.211766	A_01_P004190	ATP5MG
-0.669666	11.8566	-2.16323	0.0735218	0.181296	-4.31712	0.0732485	A_01_P1686816	ATP5MPL
0.567935	12.6219	2.57675	0.041599	0.136075	-3.76606	0.0549779	A_01_P1691946	ATP5PB
-0.433471	11.9897	-1.79487	0.122577	0.245972	-4.80031	0.099379	A_01_P1755856	ATP5PD
-0.180646	12.9529	-1.0369	0.338967	0.480764	-5.68221	0.194241	A_01_P1690111	ATP5PF
-0.161621	12.8931	-0.799998	0.453744	0.588198	-5.89468	0.237647	A_01_P018635	ATP5PO
-0.270171	18.1921	-2.21248	0.0679921	0.173638	-4.24806	0.0701545	A_01_P002414	ATP6
1.791	6.57886	3.74161	0.00951687	0.105291	-2.30976	0.0425404	A_01_P016180	ATP6AP1
0.531393	11.8446	2.45461	0.0488622	0.146805	-3.92603	0.0593133	A_01_P006354	ATP6AP2
1.86128	3.46519	3.53888	0.0121345	0.105291	-2.54891	0.0425404	A_01_P1675001	ATP6V0A1
1.23921	7.84442	3.29965	0.0162956	0.105562	-2.83992	0.0426497	A_01_P1734471	ATP6V0A2
-0.347533	1.24606	-0.590332	0.576407	0.69638	-6.04503	0.281356	A_01_P1762566	ATP6V0A4
-0.586566	13.8083	-1.97961	0.0948369	0.21009	-4.55985	0.0848819	A_01_P010646	ATP6V0B
1.11482	8.45542	3.34789	0.0153442	0.105505	-2.7805	0.0426269	A_01_P1828221	ATP6V0D1
1.04843	4.52202	3.11065	0.0203317	0.107795	-3.06603	0.0435518	A_01_P1738606	ATP6V0D2
0.434054	14.3945	2.73232	0.0333724	0.124387	-3.55534	0.0502555	A_01_P016225	ATP6V0E1
0.411209	13.0712	1.80521	0.120831	0.244094	-4.78699	0.0986205	A_01_P001167	ATP6V0E2
0.328326	5.55195	1.23361	0.262576	0.405317	-5.47751	0.163759	A_01_P1688011	ATP6V1A
-1.95469	8.86862	-4.59503	0.00366456	0.105291	-1.3821	0.0425404	A_01_P005474	ATP6V1B1
1.6514	7.00463	3.58695	0.0114486	0.105291	-2.49158	0.0425404	A_01_P1692971	ATP6V1B2
0.00346643	8.06435	0.0147108	0.98873	0.993703	-6.23476	0.401482	A_01_P1812031	ATP6V1C1
2.7648	3.93628	2.53692	0.0440727	0.139835	-3.82056	0.0564969	A_01_P1682336	ATP6V1C2
-0.937191	10.1556	-2.70409	0.0352083	0.126626	-3.60026	0.0511601	A_01_P1686486	ATP6V1D
0.590917	11.0812	2.2658	0.0638186	0.167717	-4.18077	0.067762	A_01_P009411	ATP6V1E1
-0.642178	4.41665	-1.18244	0.281549	0.424714	-5.53244	0.171596	A_01_P005704	ATP6V1E2
-0.182229	14.2387	-0.907668	0.398792	0.537197	-5.80285	0.217042	A_01_P011504	ATP6V1F
0.223791	0.95776	0.603368	0.567923	0.688901	-6.03715	0.278334	A_01_P1803531	ATP6V1FNB
-0.911536	11.4686	-2.13614	0.0763291	0.185412	-4.35307	0.0749113	A_01_P008454	ATP6V1G1
-0.361111	4.66977	-0.76128	0.475198	0.60798	-5.92501	0.24564	A_01_P1671171	ATP6V1G2
1.53271	3.37725	1.56735	0.167832	0.300272	-5.08716	0.121318	A_01_P1692531	ATP6V1G3
2.37159	3.48546	3.74545	0.00947374	0.105291	-2.3053	0.0425404	A_01_P009842	ATP6V1H
1.1489	7.65933	3.37345	0.0148651	0.105505	-2.74917	0.0426269	A_01_P1684141	ATP7A
0.527196	6.77522	1.49384	0.185591	0.321538	-5.17676	0.12991	A_01_P005959	ATP7B
-3.13975	11.7127	-6.90056	0.000447871	0.105291	0.532968	0.0425404	A_01_P1672646	ATP8
-1.0274	10.0896	-2.17145	0.0726906	0.18035	-4.3062	0.0728661	A_01_P1790826	ATP8A1
-0.67008	1.53413	-1.37835	0.217054	0.357042	-5.31362	0.144254	A_01_P1707611	ATP8B1
1.31907	5.38403	2.27075	0.0633858	0.167004	-4.17419	0.067474	A_01_P1768027	ATP8B2
-0.0929155	4.30035	-0.250941	0.810127	0.879267	-6.19979	0.355247	A_01_P1826456	ATP8B3
-0.301526	5.19523	-0.69651	0.512051	0.64103	-5.97352	0.258993	A_01_P1778076	ATP8B4
1.96806	5.12375	3.05072	0.02235	0.110884	-3.15211	0.0448	A_01_P1715891	ATP9A
1.13003	5.73161	2.63758	0.0384841	0.131663	-3.68766	0.0531954	A_01_P1707826	ATP9B
1.53251	2.52651	3.70148	0.00970648	0.105291	-2.3385	0.0425404	A_01_P005660	ATPAF2
0.496208	4.78403	1.43809	0.199879	0.337499	-5.24348	0.136358	A_01_P1751416	ATPSCKMT
0.830738	8.40278	2.68107	0.036307	0.128637	-3.63046	0.0519726	A_01_P006242	ATR
0.602008	9.83657	2.64604	0.0374859	0.130371	-3.66938	0.0526735	A_01_P008926	ATRAID
0.744373	8.62502	2.44299	0.0500666	0.148478	-3.94512	0.0599888	A_01_P010417	ATRIP
0.1285	1.77244	0.241426	0.817225	0.884066	-6.20235	0.357186	A_01_P1717096	ATRN
0.852753	9.6179	2.51954	0.0451219	0.141524	-3.84358	0.0571796	A_01_P1741121	ATRX
2.08866	3.28783	3.34378	0.0154229	0.105505	-2.78555	0.0426269	A_01_P1684576	ATXN1
1.05362	4.15894	1.449	0.197272	0.334428	-5.23051	0.135118	A_01_P1713406	ATXN1L
1.78576	9.79185	3.18491	0.0188288	0.106891	-2.9827	0.0431869	A_01_P1734026	ATXN2
2.05389	11.0925	3.36242	0.0150697	0.105505	-2.76267	0.0426269	A_01_P1712356	ATXN2L
-0.974712	9.99259	-3.18065	0.0189307	0.106996	-2.98803	0.0432293	A_01_P1701781	ATXN3
0.423303	1.03372	0.946985	0.380034	0.51985	-5.76716	0.210033	A_01_P1739711	ATXN3L
2.96149	7.50069	3.53531	0.0121872	0.105291	-2.55319	0.0425404	A_01_P1801996	ATXN7
-0.280913	5.57216	-1.02548	0.343915	0.485236	-5.69337	0.196048	A_01_P1762116	ATXN7L1
-0.137937	18.2609	-1.1165	0.306077	0.44902	-5.60212	0.181416	A_01_P013633	ATXN7L2
0.469998	11.9644	2.07004	0.083377	0.19508	-4.43962	0.0788173	A_01_P1675061	ATXN7L3
0.19907	9.00162	0.852658	0.425924	0.563625	-5.85118	0.227719	A_01_P004893	AUH
0.374506	5.27934	1.09174	0.316636	0.459097	-5.62694	0.185487	A_01_P020201	AUNIP
0.112357	13.1473	0.611732	0.562716	0.684884	-6.03181	0.276711	A_01_P014446	AUP1
1.04879	6.55183	3.42238	0.0139928	0.105372	-2.68947	0.0425729	A_01_P006813	AURKA
-0.823837	13.9628	-3.03515	0.022803	0.111407	-3.17193	0.0450114	A_01_P017977	AURKAIP1
2.86608	3.84657	4.38304	0.00459822	0.105291	-1.60053	0.0425404	A_01_P1708431	AURKB
0.119428	7.64253	0.529857	0.614858	0.729092	-6.08137	0.294572	A_01_P008213	AURKC
-1.97263	7.3434	-4.09432	0.00633058	0.105291	-1.91076	0.0425404	A_01_P1690321	AUTS2
1.48176	8.60094	1.69277	0.141198	0.268261	-4.93059	0.108384	A_01_P012206	AVEN
0.357622	2.76264	0.69734	0.511567	0.640529	-5.97293	0.258791	A_01_P1733016	AVIL
0.810821	8.32709	2.70644	0.0350979	0.12647	-3.59717	0.0510973	A_01_P002145	AVL9
-0.799166	2.89488	-1.79984	0.12131	0.244584	-4.79323	0.0988183	A_01_P013793	AVP
1.03605	3.79771	1.52391	0.178124	0.312894	-5.14032	0.126418	A_01_P1776366	AVPR1A
0.332523	1.63077	0.731103	0.492132	0.623483	-5.94807	0.251904	A_01_P019488	AVPR1B
-1.96132	2.79544	-2.89254	0.0274457	0.116913	-3.35489	0.0472359	A_01_P1742541	AVPR2
0.117004	4.78933	0.31766	0.761456	0.843451	-6.17876	0.340776	A_01_P1740916	AWAT1
3.09118	3.43513	2.79478	0.0312135	0.121044	-3.48172	0.048905	A_01_P006819	AWAT2
-0.240041	1.94895	-0.536056	0.611034	0.726187	-6.07762	0.293398	A_01_P009769	AXDND1
1.05919	9.03509	3.08471	0.021395	0.109254	-3.10896	0.0441413	A_01_P1797751	AXIN1
0.735567	2.9198	1.47782	0.189688	0.325914	-5.19604	0.131678	A_01_P1705226	AXL
0.00628178	2.51831	0.0156564	0.988006	0.993227	-6.23475	0.40129	A_01_P006761	AZGP1
-0.950446	6.91171	-2.60284	0.0403228	0.134371	-3.73345	0.0542895	A_01_P1759346	AZI2
-0.944741	9.55314	-2.22152	0.0678343	0.173328	-4.23966	0.0700292	A_01_P1774651	AZIN1
1.34349	3.94333	3.04598	0.0224869	0.111131	-3.15814	0.0448997	A_01_P017060	AZIN2
-0.963548	8.1352	-2.72978	0.0340239	0.12499	-3.5666	0.0504991	A_01_P015002	AZU1
-0.27978	15.7123	-0.787013	0.461078	0.595043	-5.90476	0.240413	A_01_P1793911	B2M
-0.739159	6.29655	-1.43167	0.201964	0.340066	-5.25107	0.137395	A_01_P1758756	B3GALNT1
-3.17871	7.24519	-1.31315	0.236888	0.378485	-5.38847	0.152918	A_01_P1770886	B3GALNT2
-1.56023	2.52755	-1.47574	0.190227	0.326297	-5.19854	0.131833	A_01_P001469	B3GALT1
-0.128109	8.26641	-0.523222	0.6192	0.732743	-6.0851	0.296047	A_01_P1743916	B3GALT4
-2.01565	6.56586	-2.90601	0.0269663	0.116282	-3.33751	0.0469811	A_01_P1763371	B3GALT6
0.509682	2.13715	0.887852	0.408636	0.546494	-5.82029	0.220798	A_01_P1820441	B3GAT1
0.410877	3.41319	0.574474	0.586424	0.704659	-6.05482	0.284701	A_01_P013548	B3GAT2
-0.533332	9.20194	-2.31753	0.0587732	0.160975	-4.10754	0.0650383	A_01_P1725421	B3GAT3
-0.319928	11.6845	-1.16672	0.287384	0.430506	-5.54916	0.173936	A_01_P019164	B3GLCT
-1.37439	7.08084	-2.9745	0.0246642	0.113208	-3.24942	0.0457391	A_01_P1735761	B3GNT2
-0.351843	2.09535	-0.914619	0.394966	0.533796	-5.79709	0.215668	A_01_P1697991	B3GNT3
1.18947	4.05245	2.36129	0.0559761	0.157107	-4.05371	0.0634754	A_01_P013182	B3GNT4
-1.5633	5.79249	-2.8122	0.0305031	0.120203	-3.45904	0.048565	A_01_P1689296	B3GNT5
-1.49687	6.0663	-3.9744	0.0072563	0.105291	-2.04396	0.0425404	A_01_P1726936	B3GNT6
-0.833559	8.52793	-1.95487	0.0981529	0.21462	-4.59232	0.0867123	A_01_P002845	B3GNT8
1.34763	5.90004	3.62467	0.0109403	0.105291	-2.44686	0.0425404	A_01_P001842	B3GNT9
2.08179	9.609	3.66458	0.0104296	0.105291	-2.39981	0.0425404	A_01_P019611	B3GNTL1
-1.05316	4.80106	-3.04535	0.0223159	0.110816	-3.15423	0.0447724	A_01_P011670	B4GALNT2
-1.78895	8.22941	-3.59113	0.011391	0.105291	-2.48661	0.0425404	A_01_P011264	B4GALNT3
-1.0935	4.24889	-2.74243	0.0333972	0.124387	-3.54916	0.0502555	A_01_P011290	B4GALNT4
1.58548	12.7465	3.74111	0.00952257	0.105291	-2.31035	0.0425404	A_01_P017294	B4GALT1
0.14362	8.95946	0.642651	0.543739	0.668548	-6.01146	0.270111	A_01_P005384	B4GALT2
0.651727	8.49027	2.76515	0.0319357	0.122325	-3.5121	0.0494227	A_01_P006169	B4GALT4
-1.71213	7.5965	-5.63442	0.00131554	0.105291	-0.420635	0.0425404	A_01_P1676666	B4GALT5
-0.283484	3.21119	-0.667291	0.529002	0.655389	-5.99452	0.264795	A_01_P005961	B4GALT6
-0.832737	6.55907	-2.73801	0.0336424	0.124735	-3.55566	0.0503961	A_01_P018369	B4GALT7
0.230104	7.50874	0.820857	0.442829	0.57929	-5.87744	0.234049	A_01_P000626	B4GAT1
-1.31468	5.31205	-3.37479	0.0148404	0.105505	-2.74753	0.0426269	A_01_P001444	B9D1
0.2129	12.736	1.1132	0.307387	0.450481	-5.60552	0.182006	A_01_P019369	B9D2
-0.472542	1.18563	-1.03975	0.338338	0.480072	-5.67888	0.193962	A_01_P1738896	BAALC
-0.00414041	0.804204	-0.0127739	0.990214	0.99448	-6.23479	0.401796	A_01_P003283	BAAT
-0.306606	14.4939	-1.95597	0.0972539	0.213279	-4.58888	0.0861702	A_01_P008348	BABAM1
0.82928	7.85295	1.99154	0.0932789	0.208208	-4.54417	0.0841214	A_01_P1735261	BABAM2
1.8836	5.41079	3.69833	0.0100183	0.105291	-2.36023	0.0425404	A_01_P1727611	BACE1
-0.349874	9.12206	-1.40213	0.209706	0.348864	-5.28594	0.14095	A_01_P1689976	BACE2
-0.709866	10.4134	-1.8564	0.112542	0.23356	-4.7208	0.0943644	A_01_P008046	BACH1
-0.746099	10.0868	-3.07695	0.0213629	0.109238	-3.11234	0.0441349	A_01_P018296	BACH2
-1.05041	7.8672	-3.09032	0.0212417	0.109056	-3.10185	0.0440616	A_01_P1725321	BAD
0.50593	4.30716	0.792932	0.457872	0.591965	-5.90002	0.23917	A_01_P013430	BAG2
-2.56164	9.27379	-3.85096	0.00836986	0.105291	-2.18372	0.0425404	A_01_P1831861	BAG3
-1.32993	8.65458	-2.51945	0.0451276	0.141524	-3.8437	0.0571796	A_01_P1737951	BAG4
-0.165526	7.65234	-0.593026	0.574635	0.69498	-6.04343	0.28079	A_01_P1751111	BAG5
1.61524	7.22255	3.19103	0.0186834	0.106626	-2.97503	0.0430796	A_01_P1672491	BAG6
-0.877508	3.92804	-2.09995	0.0801266	0.190835	-4.40054	0.0771025	A_01_P1711071	BAHCC1
0.812257	10.0706	2.59923	0.0405189	0.134601	-3.73821	0.0543825	A_01_P020193	BAHD1
-0.959572	5.96172	-3.45362	0.0131896	0.105291	-2.63876	0.0425404	A_01_P1711041	BAIAP2
0.380877	3.17606	0.753084	0.479758	0.611881	-5.93135	0.247216	A_01_P001858	BAIAP2L1
-0.453838	4.68223	-1.30788	0.238225	0.379784	-5.39457	0.153443	A_01_P1718621	BAIAP2L2
0.684108	5.56829	1.76124	0.128427	0.252951	-4.84345	0.102199	A_01_P1711416	BAIAP3
0.503272	12.1852	2.71851	0.033997	0.124945	-3.57355	0.0504811	A_01_P012442	BAK1
0.427785	5.55924	1.53573	0.174504	0.308288	-5.1257	0.124557	A_01_P000361	BAMBI
-0.16042	11.672	-0.806769	0.449979	0.585007	-5.88934	0.236358	A_01_P005876	BANF1
-0.537254	9.30579	-2.10393	0.0794791	0.18987	-4.39444	0.0767124	A_01_P1797756	BANK1
-0.494488	6.46708	-1.5386	0.174579	0.308366	-5.12242	0.124588	A_01_P1676046	BANP
0.461647	9.49932	1.55254	0.171276	0.304373	-5.10535	0.122975	A_01_P013013	BAP1
0.19435	8.22741	0.724041	0.495992	0.626646	-5.95352	0.253182	A_01_P005782	BARD1
-0.579733	5.58886	-1.82721	0.117054	0.239166	-4.75834	0.0966293	A_01_P000012	BARHL1
-1.06638	5.66473	-2.90916	0.0268555	0.116182	-3.33344	0.0469407	A_01_P015938	BARHL2
-0.168201	3.06496	-0.426218	0.68452	0.78472	-6.13474	0.317048	A_01_P015629	BARX1
1.03485	13.0592	3.55462	0.011905	0.105291	-2.53009	0.0425404	A_01_P1686911	BASP1
0.0437997	11.7605	0.210483	0.840118	0.899664	-6.21018	0.363488	A_01_P006034	BATF
0.595949	4.26889	1.02719	0.343761	0.485134	-5.69117	0.196007	A_01_P1725226	BATF2
0.0874273	5.77144	0.318973	0.760344	0.842594	-6.17842	0.34043	A_01_P016667	BATF3
-0.0761339	9.22382	-0.334007	0.749513	0.834582	-6.17302	0.337193	A_01_P1705896	BAX
-0.0935139	10.1266	-0.282812	0.786778	0.862472	-6.19032	0.348461	A_01_P1749676	BAZ1A
2.94571	4.30523	3.39151	0.0145363	0.105505	-2.72709	0.0426269	A_01_P1761076	BAZ1B
1.45344	8.53354	2.85405	0.0288671	0.118247	-3.4047	0.0477751	A_01_P1681721	BAZ2A
1.9405	6.91148	4.11391	0.00619226	0.105291	-1.88924	0.0425404	A_01_P1719416	BAZ2B
-0.0755377	5.41796	-0.274809	0.792497	0.866499	-6.19288	0.350089	A_01_P1705726	BBC3
0.126942	8.30013	0.417745	0.690601	0.790107	-6.13843	0.319224	A_01_P1730676	BBIP1
2.03941	2.84819	2.35211	0.0566846	0.158047	-4.06593	0.0638552	A_01_P1810586	BBOF1
1.40261	6.93406	3.01035	0.0235448	0.112285	-3.20355	0.0453661	A_01_P009477	BBS2
0.456961	8.66085	2.00458	0.0908639	0.205285	-4.52472	0.0829407	A_01_P004314	BBS4
-0.734284	6.74542	-1.67352	0.145005	0.273116	-4.9549	0.110346	A_01_P1719556	BBS5
-0.415221	6.35279	-1.13823	0.298218	0.440635	-5.5791	0.178028	A_01_P015400	BBS7
0.560129	5.44474	1.70868	0.138023	0.26481	-4.91034	0.10699	A_01_P1761441	BBS9
-0.324768	2.55425	-0.752416	0.479846	0.611947	-5.93217	0.247242	A_01_P1673676	BCAM
-0.450168	2.00564	-0.782294	0.463645	0.597191	-5.90851	0.241281	A_01_P010075	BCAN
0.774109	6.15115	2.98727	0.0238007	0.112399	-3.22262	0.045412	A_01_P1791366	BCAP29
-1.03966	6.25123	-3.70849	0.00972113	0.105291	-2.33667	0.0425404	A_01_P1831226	BCAR1
1.41479	2.78905	1.82117	0.118184	0.240586	-4.7664	0.0972032	A_01_P003883	BCAR3
0.702497	2.65321	1.45771	0.194949	0.331599	-5.22011	0.133975	A_01_P012236	BCAS1
0.373096	8.38817	1.49716	0.184145	0.319714	-5.17267	0.129173	A_01_P005502	BCAS2
-0.852832	6.85037	-3.12445	0.0200919	0.10756	-3.05187	0.043457	A_01_P011191	BCAS3
0.742783	6.41046	2.57425	0.0416479	0.13612	-3.76835	0.0549959	A_01_P1715906	BCAS4
0.302396	4.97366	0.894705	0.40504	0.543343	-5.81446	0.219525	A_01_P1732001	BCAT1
0.818539	9.60438	2.5472	0.0434647	0.13888	-3.80697	0.0561112	A_01_P001665	BCAT2
0.91853	4.42168	2.12841	0.0771511	0.186646	-4.36333	0.0754099	A_01_P002510	BCCIP
1.52046	8.50848	3.40958	0.0142154	0.105505	-2.70505	0.0426269	A_01_P016438	BCDIN3D
-0.751294	1.80145	-1.47186	0.191235	0.327365	-5.2032	0.132264	A_01_P009010	BCHE
1.251	7.36508	3.03708	0.0227463	0.111371	-3.16947	0.0449969	A_01_P1745236	BCKDHB
0.341654	12.0846	1.5344	0.175249	0.309261	-5.12745	0.12495	A_01_P1712551	BCKDK
0.0216091	10.6639	0.10019	0.923392	0.954332	-6.22927	0.385575	A_01_P1766636	BCL10
1.03211	10.2255	2.54723	0.0434627	0.13888	-3.80692	0.0561112	A_01_P1735701	BCL11A
1.44083	4.80273	2.37273	0.0551065	0.155788	-4.0385	0.0629424	A_01_P1750956	BCL11B
-0.563505	6.20166	-1.8929	0.106742	0.225999	-4.67282	0.0913096	A_01_P1707701	BCL2
0.493125	8.16704	1.04978	0.334062	0.476107	-5.669	0.19236	A_01_P1748536	BCL2A1
-0.584228	5.56746	-2.2018	0.0690095	0.175141	-4.26233	0.0707615	A_01_P1676891	BCL2L1
-1.17471	8.69257	-2.58309	0.0414094	0.135829	-3.75952	0.0548784	A_01_P1693606	BCL2L11
-0.471356	7.65306	-1.94911	0.0981906	0.21462	-4.5979	0.0867123	A_01_P1831071	BCL2L12
-1.29673	8.56851	-3.38984	0.0145664	0.105505	-2.72913	0.0426269	A_01_P1814516	BCL2L13
1.92575	1.95763	3.45054	0.0135165	0.105291	-2.65529	0.0425404	A_01_P014829	BCL2L14
-0.88769	4.09692	-2.36687	0.0551154	0.155794	-4.04311	0.062945	A_01_P1767326	BCL2L15
2.02761	12.7744	4.82429	0.00288759	0.105291	-1.15465	0.0425404	A_01_P001583	BCL6
-0.533915	5.70485	-1.74894	0.130305	0.255255	-4.85876	0.10313	A_01_P1822041	BCL6B
1.69937	6.77694	2.97415	0.0246756	0.113208	-3.24988	0.0457391	A_01_P1791071	BCL7A
0.514469	4.34882	1.29971	0.241149	0.382829	-5.40367	0.154673	A_01_P006355	BCL7B
-1.11761	12.405	-3.46199	0.0133279	0.105291	-2.64143	0.0425404	A_01_P005133	BCL7C
-0.205474	6.19646	-0.614623	0.561264	0.683746	-6.02958	0.276251	A_01_P008784	BCL9
-0.290384	6.02371	-0.786159	0.461541	0.595223	-5.90544	0.240486	A_01_P1727706	BCL9L
0.706473	10.6157	2.41458	0.0520434	0.151486	-3.98286	0.0612045	A_01_P1746031	BCLAF1
-0.321044	6.43498	-0.889511	0.407812	0.545853	-5.81883	0.220539	A_01_P017889	BCLAF3
1.1945	2.46495	1.78069	0.125012	0.248829	-4.81853	0.100533	A_01_P1828291	BCO1
2.63226	2.25648	6.40418	0.000632363	0.105291	0.230743	0.0425404	A_01_P006152	BCO2
0.0257731	6.27105	0.0809703	0.938086	0.962353	-6.23121	0.388816	A_01_P017380	BCOR
2.04477	3.67796	2.98992	0.024176	0.112908	-3.22968	0.0456179	A_01_P1741996	BCORL1
1.41162	10.1441	3.07049	0.021789	0.110019	-3.12699	0.0444504	A_01_P1677191	BCR
0.409783	10.6471	1.8179	0.118046	0.240359	-4.76948	0.0971114	A_01_P015770	BCS1L
-0.0782955	5.89982	-0.303152	0.771806	0.850846	-6.18384	0.343764	A_01_P1759571	BDH1
0.807627	4.04563	1.50158	0.183642	0.319099	-5.16741	0.128924	A_01_P012912	BDKRB1
0.908217	5.69317	2.55223	0.0431704	0.138641	-3.80032	0.0560146	A_01_P1810801	BDKRB2
-0.786116	1.63939	-2.00849	0.0903682	0.204535	-4.51954	0.0826374	A_01_P1697941	BDNF
1.6095	5.25602	3.30292	0.016229	0.105562	-2.83588	0.0426497	A_01_P1752156	BDP1
0.842349	12.1651	3.16014	0.0194302	0.10756	-3.01377	0.043457	A_01_P010333	BECN1
-0.0245534	0.983195	-0.0739319	0.94342	0.965839	-6.23183	0.390224	A_01_P1770766	BECN2
-0.385028	2.92794	-0.669687	0.527854	0.654478	-5.99255	0.264426	A_01_P009952	BEGAIN
-1.36875	2.84102	-3.03606	0.0225724	0.111133	-3.16577	0.0449007	A_01_P1739791	BEND2
-0.49359	3.31264	-1.11836	0.305685	0.448651	-5.59993	0.181267	A_01_P1687941	BEND4
1.44406	5.532	2.97855	0.0245351	0.113172	-3.24424	0.0457244	A_01_P1832741	BEND5
0.932401	4.30148	1.75983	0.128679	0.253258	-4.84526	0.102323	A_01_P1744946	BEND6
0.344932	6.84744	1.15597	0.291409	0.434237	-5.56052	0.175443	A_01_P1680331	BEND7
1.32919	7.7818	4.2531	0.0053017	0.105291	-1.73832	0.0425404	A_01_P001838	BEST1
-0.993258	1.77533	-1.90877	0.104645	0.223389	-4.65263	0.0902551	A_01_P011852	BEST2
1.91093	4.42506	2.06642	0.0840712	0.19576	-4.44541	0.0790922	A_01_P011104	BEST3
-0.946162	8.83356	-2.45119	0.0495101	0.14774	-3.93422	0.059691	A_01_P005588	BET1
-0.186283	5.81577	-0.602817	0.568516	0.689332	-6.03724	0.278508	A_01_P1679111	BET1L
0.819909	10.6741	2.5045	0.0460512	0.142727	-3.86351	0.0576654	A_01_P017860	BEX1
0.146365	8.75039	0.642012	0.544128	0.668702	-6.01189	0.270173	A_01_P012942	BEX2
0.437283	8.79827	1.59544	0.161372	0.292789	-5.05242	0.118294	A_01_P001829	BEX3
0.117961	6.28581	0.452663	0.666382	0.770854	-6.12214	0.311445	A_01_P018153	BEX4
-0.560809	1.46146	-1.42939	0.201935	0.340066	-5.25382	0.137395	A_01_P001279	BEX5
1.04876	9.25201	3.18786	0.0187584	0.106704	-2.97899	0.0431111	A_01_P005628	BFAR
0.654006	6.4586	1.93855	0.100404	0.217539	-4.61371	0.0878916	A_01_P1671896	BGLAP
-0.137742	2.23341	-0.142558	0.891283	0.933695	-6.2235	0.377237	A_01_P008818	BHLHA15
-1.75903	6.95906	-6.07386	0.000878623	0.105291	-0.0565609	0.0425404	A_01_P1821886	BHLHA9
1.44262	2.89591	2.58397	0.0413605	0.135757	-3.75836	0.0548494	A_01_P1792586	BHLHB9
1.02493	8.13341	2.64558	0.0380732	0.131201	-3.67712	0.0530087	A_01_P011601	BHLHE40
-1.1864	1.48815	-1.327	0.232542	0.37426	-5.37272	0.151211	A_01_P1732016	BHLHE41
-0.274402	1.63379	-0.686576	0.517549	0.645775	-5.98099	0.26091	A_01_P012017	BHMT
0.857951	2.11703	1.41687	0.206052	0.344884	-5.26854	0.139342	A_01_P1752361	BHMT2
1.38524	10.7137	3.26559	0.0170063	0.105562	-2.8821	0.0426497	A_01_P1679076	BICD2
0.537854	4.64301	1.21712	0.269039	0.411952	-5.4951	0.166439	A_01_P1734221	BICDL1
1.96752	7.0515	4.41886	0.0044232	0.105291	-1.56307	0.0425404	A_01_P1711651	BICDL2
1.2132	3.18316	2.23995	0.0661321	0.170796	-4.21515	0.0690059	A_01_P1744431	BICRAL
0.183542	12.2627	0.943359	0.381199	0.520814	-5.77103	0.210423	A_01_P1717676	BID
-0.112773	7.44968	-0.36458	0.72787	0.818647	-6.16116	0.330755	A_01_P1718906	BIK
0.677807	13.0376	2.69195	0.0357832	0.127601	-3.61618	0.0515541	A_01_P015880	BIN1
2.083	13.5351	3.9155	0.0077656	0.105291	-2.11032	0.0425404	A_01_P019057	BIN2
1.86198	9.56231	4.01385	0.00693602	0.105291	-1.99986	0.0425404	A_01_P014965	BIN3
-0.628998	10.5763	-1.6732	0.145069	0.273194	-4.9553	0.110377	A_01_P012498	BIRC2
0.0722661	7.08271	0.245493	0.814212	0.882091	-6.20125	0.356388	A_01_P1774571	BIRC3
0.530856	3.60382	0.794963	0.456776	0.591	-5.89839	0.23878	A_01_P1699581	BIRC5
1.20863	8.74253	2.73607	0.0337403	0.124746	-3.55836	0.0504009	A_01_P1701066	BIRC6
0.312617	2.6381	0.633372	0.549744	0.673542	-6.01728	0.272129	A_01_P009772	BIRC7
-0.0215741	0.878438	-0.065994	0.949484	0.969506	-6.23245	0.391706	A_01_P019979	BIRC8
0.850558	10.565	3.13748	0.0199989	0.10756	-3.04228	0.043457	A_01_P007916	BLCAP
0.45235	7.09468	1.48795	0.187088	0.323245	-5.18386	0.130599	A_01_P1737371	BLK
0.304391	10.0401	1.15564	0.291499	0.434263	-5.5609	0.175454	A_01_P006387	BLM
1.12712	8.24001	2.73243	0.033904	0.124877	-3.56313	0.0504536	A_01_P001952	BLMH
1.55072	9.7012	3.61267	0.0110993	0.105291	-2.46106	0.0425404	A_01_P1730126	BLNK
-0.233322	11.3653	-0.759121	0.476397	0.609096	-5.92669	0.246091	A_01_P1680891	BLOC1S2
-0.95742	4.18	-2.48557	0.0469756	0.144201	-3.88606	0.058261	A_01_P010006	BLOC1S3
0.173269	11.748	0.82107	0.442436	0.579173	-5.87756	0.234001	A_01_P005780	BLVRA
-1.53053	13.2837	-4.57642	0.0037373	0.105291	-1.40095	0.0425404	A_01_P1673601	BLVRB
-0.785633	6.82998	-1.83853	0.115368	0.237005	-4.74395	0.0957564	A_01_P1692701	BLZF1
-1.12307	5.58327	-3.38879	0.0145852	0.105505	-2.7304	0.0426269	A_01_P1747196	BMF
-1.12954	9.64928	-2.8204	0.030175	0.119958	-3.44838	0.0484664	A_01_P1728576	BMI1
0.42592	6.72738	1.56729	0.167332	0.299701	-5.08703	0.121087	A_01_P010608	BMP1
0.030821	2.9599	0.0483254	0.963018	0.978154	-6.23357	0.3952	A_01_P1717211	BMP2
-1.24359	11.3951	-3.71048	0.00987459	0.105291	-2.34603	0.0425404	A_01_P1776216	BMP2K
1.13948	3.90033	1.62972	0.154037	0.28385	-5.00984	0.114683	A_01_P1806211	BMP3
0.790981	2.20978	1.98206	0.0937695	0.208803	-4.55447	0.0843617	A_01_P1686406	BMP4
-0.616456	1.30592	-1.23997	0.261061	0.403841	-5.47014	0.163162	A_01_P008318	BMP5
1.42659	2.56459	1.82916	0.116881	0.238936	-4.75608	0.0965363	A_01_P003615	BMP7
0.131984	6.85047	0.524067	0.618645	0.732206	-6.08463	0.29583	A_01_P001898	BMPR1A
-0.272564	3.34401	-0.563685	0.593297	0.710683	-6.06135	0.287135	A_01_P019438	BMPR1B
1.74295	5.39585	3.07735	0.0215978	0.109646	-3.11828	0.0442999	A_01_P003216	BMS1
-1.26589	9.29309	-2.12785	0.0772111	0.186705	-4.36407	0.0754337	A_01_P1762186	BMT2
1.66375	7.53546	3.66186	0.0104636	0.105291	-2.40301	0.0425404	A_01_P013117	BMX
-0.269418	0.947161	-0.717642	0.499475	0.629683	-5.95847	0.254409	A_01_P1748621	BNC1
0.797022	5.21086	0.979467	0.364996	0.505119	-5.73691	0.204081	A_01_P1792906	BNC2
0.494619	8.53641	2.14111	0.0750941	0.183556	-4.34333	0.0741613	A_01_P003146	BNIP1
-0.513669	8.33315	-1.88272	0.108309	0.228039	-4.68618	0.0921339	A_01_P1797761	BNIP2
-1.1685	15.8218	-4.36271	0.00470099	0.105291	-1.62188	0.0425404	A_01_P1694306	BNIP3L
-0.742801	8.20231	-2.24633	0.0655535	0.169966	-4.20667	0.0686707	A_01_P1767691	BNIPL
-0.0684477	4.95373	-0.21296	0.838302	0.898529	-6.20958	0.363029	A_01_P1687731	BOD1
-0.869869	10.5602	-3.23337	0.0177098	0.105742	-2.92215	0.0427226	A_01_P1806011	BOD1L1
0.0843098	4.08012	0.224501	0.829704	0.892773	-6.20677	0.360704	A_01_P1721121	BOK
-0.724974	11.6615	-2.05641	0.0852464	0.197145	-4.45864	0.0796518	A_01_P019567	BOLA1
-0.0947272	11.9281	-0.4416	0.674009	0.776655	-6.12743	0.313789	A_01_P1712461	BOLA2B
0.1347	7.04684	0.520457	0.621037	0.73442	-6.08662	0.296725	A_01_P015435	BOLA3
-1.59775	1.77464	-1.39014	0.21363	0.353022	-5.29989	0.14263	A_01_P006537	BOLL
0.132052	11.0386	0.640911	0.544797	0.669275	-6.01263	0.270405	A_01_P008068	BOP1
0.918958	7.96688	2.78251	0.0317243	0.121917	-3.49771	0.0492578	A_01_P006246	BORCS5
-1.12418	9.92262	-4.01809	0.00690259	0.105291	-1.99514	0.0425404	A_01_P1708426	BORCS6
-1.79962	4.24382	-2.14063	0.0758564	0.184641	-4.34711	0.0745998	A_01_P008955	BORCS7
0.00279681	8.50458	0.0124118	0.990491	0.99465	-6.2348	0.401865	A_01_P1704081	BORCS8
-0.783187	13.5475	-3.90491	0.00774997	0.105291	-2.11278	0.0425404	A_01_P009284	BPGM
0.816508	5.96514	2.95009	0.025055	0.113702	-3.27209	0.0459388	A_01_P1684476	BPHL
-0.844342	7.63526	-2.61172	0.0398441	0.133841	-3.72174	0.0540751	A_01_P002994	BPI
-1.74018	6.3923	-5.50141	0.00148835	0.105291	-0.533989	0.0425404	A_01_P1716726	BPIFA1
-0.765654	5.48581	-2.17458	0.0723771	0.179875	-4.30205	0.0726743	A_01_P017055	BPIFA2
-0.527681	2.05094	-0.677542	0.523193	0.650466	-5.98704	0.262805	A_01_P1716721	BPIFB1
-1.68701	5.62473	-3.84308	0.00844716	0.105291	-2.19273	0.0425404	A_01_P017412	BPIFB2
-0.657558	3.50588	-1.30914	0.238158	0.379712	-5.39301	0.153414	A_01_P1716736	BPIFB4
0.458929	1.52997	1.21176	0.270263	0.413187	-5.50133	0.166939	A_01_P1716746	BPIFB6
-1.0866	5.79549	-3.28934	0.0165072	0.105562	-2.85267	0.0426497	A_01_P011137	BPIFC
-2.36461	11.7203	-4.05088	0.0066497	0.105291	-1.95871	0.0425404	A_01_P1832596	BPNT1
0.233644	3.61704	0.587601	0.577859	0.697425	-6.04701	0.281778	A_01_P016269	BRAF
0.735007	9.18207	2.31827	0.0593778	0.161841	-4.11096	0.0653881	A_01_P1816476	BRAP
-1.32135	10.9827	-5.66774	0.00123933	0.105291	-0.370129	0.0425404	A_01_P1760561	BRAT1
0.471761	4.8113	1.59991	0.159721	0.290792	-5.04651	0.117488	A_01_P1670931	BRCA1
-0.533344	2.84713	-1.24265	0.25962	0.402559	-5.46749	0.162644	A_01_P1714286	BRCA2
0.0951211	5.85689	0.323239	0.75734	0.840359	-6.17686	0.339527	A_01_P1684451	BRCC3
1.6467	8.64982	3.59681	0.0113133	0.105291	-2.47987	0.0425404	A_01_P018126	BRD1
1.63898	8.06252	3.46307	0.0133104	0.105291	-2.64013	0.0425404	A_01_P1784591	BRD2
2.58243	5.36854	3.44122	0.0136721	0.105291	-2.66659	0.0425404	A_01_P1721556	BRD3
0.951156	10.1284	2.17669	0.0721665	0.179537	-4.29925	0.0725375	A_01_P010752	BRD4
0.973699	10.1105	2.77382	0.0320913	0.12244	-3.50904	0.0494689	A_01_P016468	BRD7
1.07343	8.96726	2.81725	0.0303009	0.120077	-3.45248	0.0485144	A_01_P1753156	BRD8
1.94039	5.45093	3.74661	0.00946083	0.105291	-2.30396	0.0425404	A_01_P1686851	BRD9
-0.967764	2.68263	-2.14538	0.0750398	0.18348	-4.33939	0.0741306	A_01_P1810936	BRF1
0.0772379	9.44813	0.366182	0.726544	0.817697	-6.16067	0.330371	A_01_P004095	BRF2
-0.419925	13.4464	-1.21838	0.268593	0.411374	-5.49373	0.166206	A_01_P1690201	BRI3
0.920617	6.31481	1.31278	0.237004	0.378573	-5.38889	0.152953	A_01_P1786546	BRI3BP
-0.66319	11.2822	-2.96692	0.0245893	0.113172	-3.25213	0.0457244	A_01_P016723	BRICD5
0.503731	1.2938	1.10505	0.311269	0.453933	-5.61338	0.183401	A_01_P1770496	BRINP2
-0.810299	3.46477	-1.8911	0.106857	0.22614	-4.67483	0.0913666	A_01_P1709521	BRIP1
-0.305775	8.76388	-1.23089	0.26369	0.406245	-5.48039	0.164134	A_01_P005914	BRIX1
-0.579359	13.4677	-1.8027	0.121252	0.244529	-4.79022	0.0987963	A_01_P1790886	BRK1
-0.668427	3.74018	-1.33137	0.231186	0.372734	-5.36774	0.150594	A_01_P009603	BRMS1L
-0.156564	6.20509	-0.518493	0.622534	0.735371	-6.08751	0.297109	A_01_P1692356	BROX
1.02542	9.33568	3.07144	0.0217623	0.109989	-3.12578	0.0444386	A_01_P015099	BRPF3
-2.20861	2.16127	-2.82595	0.0299551	0.119705	-3.44117	0.0483638	A_01_P1706556	BRSK1
-1.324	3.18893	-1.90385	0.105363	0.224237	-4.65905	0.0905978	A_01_P1820506	BRSK2
0.861119	10.0811	3.18958	0.0187176	0.106682	-2.97684	0.0431023	A_01_P1760046	BRWD1
0.835986	6.50473	2.93805	0.0256447	0.114441	-3.2917	0.0462372	A_01_P1741146	BRWD3
-0.28733	7.65319	-1.23478	0.262168	0.404806	-5.47622	0.163552	A_01_P1834096	BSCL2
-1.52274	13.0924	-5.05474	0.00228913	0.105291	-0.935009	0.0425404	A_01_P1673031	BSG
-0.960915	3.95396	-2.43028	0.0506193	0.149342	-3.95932	0.0603379	A_01_P1757721	BSN
-1.65715	5.14088	-3.58693	0.0114489	0.105291	-2.49161	0.0425404	A_01_P009599	BSND
1.17886	5.81818	1.95344	0.0983482	0.214864	-4.5942	0.0868106	A_01_P1722301	BSPRY
0.517393	8.1722	1.88056	0.108685	0.228386	-4.6891	0.0922739	A_01_P1754356	BST1
0.378246	13.211	1.57497	0.166086	0.298181	-5.07778	0.120473	A_01_P002607	BST2
-0.653967	4.80011	-2.20095	0.0690912	0.175159	-4.26347	0.070769	A_01_P1727791	BSX
-1.23718	10.7096	-2.43068	0.0509132	0.149722	-3.96147	0.0604918	A_01_P1730016	BTAF1
-0.617882	8.71649	-1.62959	0.154065	0.283864	-5.01001	0.114688	A_01_P014438	BTBD1
0.280913	8.017	0.969075	0.369755	0.510073	-5.74667	0.206083	A_01_P013014	BTBD10
-0.86234	6.11103	-2.97042	0.024581	0.113172	-3.24993	0.0457244	A_01_P1816386	BTBD11
0.538313	2.66595	0.843363	0.431202	0.568837	-5.85853	0.229825	A_01_P1730911	BTBD16
-0.343271	3.60733	-0.636821	0.54764	0.671797	-6.01498	0.271423	A_01_P1822941	BTBD17
-1.33728	10.4322	-4.97415	0.0024808	0.105291	-1.01081	0.0425404	A_01_P003264	BTBD2
-1.89361	7.05123	-3.32631	0.0157621	0.105505	-2.80704	0.0426269	A_01_P1751246	BTBD6
0.760151	4.79215	2.44531	0.0492814	0.147342	-3.93663	0.0595302	A_01_P1811096	BTBD7
0.415978	5.4595	1.30258	0.240045	0.381635	-5.40051	0.154191	A_01_P1744226	BTBD9
-0.956801	3.75443	-2.74888	0.0326394	0.123245	-3.53352	0.0497943	A_01_P1806296	BTC
1.10841	5.02273	3.11024	0.0207068	0.108324	-3.07665	0.0437658	A_01_P1801926	BTD
-0.557295	11.8619	-2.65996	0.0368544	0.12942	-3.65182	0.0522892	A_01_P1805371	BTF3
-1.2506	9.5319	-3.86124	0.00827022	0.105291	-2.17198	0.0425404	A_01_P1768136	BTF3L4
-0.481421	12.908	-2.58254	0.040856	0.135025	-3.75367	0.0545538	A_01_P1746316	BTG1
-0.0912506	8.88222	-0.310734	0.766464	0.847228	-6.18116	0.342302	A_01_P1690131	BTG3
-1.35214	9.69186	-2.63417	0.0386604	0.131952	-3.69215	0.0533122	A_01_P1756696	BTLA
-1.25363	5.75502	-4.17747	0.0056758	0.105291	-1.80895	0.0425404	A_01_P1743291	BTN1A1
1.08161	6.71227	4.12015	0.00595993	0.105291	-1.86094	0.0425404	A_01_P1743271	BTN2A2
0.853916	11.345	2.98529	0.0243215	0.113064	-3.23561	0.0456809	A_01_P1786806	BTN3A2
1.78628	3.19949	2.97362	0.0246925	0.113208	-3.25056	0.0457391	A_01_P1730436	BTRC
0.737013	5.05353	2.48463	0.0466951	0.143811	-3.88412	0.0581034	A_01_P006185	BUB1
0.744548	5.21155	2.46311	0.048209	0.145905	-3.9139	0.0589493	A_01_P1747201	BUB1B
0.442104	10.1083	1.87239	0.1095	0.22941	-4.69886	0.0926876	A_01_P1681111	BUB3
1.90752	11.5487	3.64421	0.0106869	0.105291	-2.42379	0.0425404	A_01_P1761106	BUD23
0.0603816	12.895	0.332899	0.750309	0.835077	-6.17343	0.337393	A_01_P017530	BUD31
-0.11961	2.28213	-0.180915	0.862362	0.913896	-6.21657	0.369238	A_01_P1745511	BVES
0.404297	8.52785	1.52463	0.17762	0.312287	-5.13937	0.126172	A_01_P006690	BYSL
0.545336	10.8005	2.53805	0.0434076	0.138859	-3.81289	0.0561026	A_01_P004229	BZW2
-1.91953	10.084	-7.8596	0.000209647	0.105291	1.1602	0.0425404	A_01_P010053	C10H20orf141
-0.71879	8.61401	-2.48282	0.0474261	0.144799	-3.89225	0.0585027	A_01_P001014	C10H20orf144
1.9274	5.41867	2.88624	0.0276733	0.117007	-3.36304	0.0472741	A_01_P1676951	C10H20orf194
1.99138	3.09385	2.66291	0.0371999	0.129885	-3.65433	0.0524771	A_01_P002190	C10H20orf202
-0.222072	12.9549	-0.847228	0.429206	0.56699	-5.85527	0.229079	A_01_P1676811	C10H20orf24
0.328786	2.19973	0.693599	0.513751	0.64248	-5.97562	0.259579	A_01_P005773	C10H20orf85
-0.886365	2.57163	-1.50994	0.181559	0.316567	-5.1573	0.127901	A_01_P1702376	C10H22orf15
0.186856	1.00145	0.476828	0.650125	0.757986	-6.10991	0.306246	A_01_P1718221	C10H22orf31
1.49802	2.13534	2.37685	0.0547966	0.155392	-4.03302	0.0627825	A_01_P1718801	C10H22orf46
-0.247171	10.2777	-1.16247	0.288322	0.431531	-5.55412	0.17435	A_01_P010215	C11H12orf10
-1.56798	8.96485	-2.67492	0.0366067	0.129065	-3.63854	0.0521457	A_01_P014976	C11H12orf29
-1.19686	2.58515	-1.44131	0.19934	0.336947	-5.23964	0.136135	A_01_P1732166	C11H12orf40
0.803867	5.47998	2.90972	0.026354	0.115839	-3.32305	0.0468021	A_01_P1816951	C11H12orf43
0.625261	10.8311	2.21943	0.0680304	0.173661	-4.24245	0.0701638	A_01_P010024	C11H12orf45
-1.49858	7.56895	-3.46529	0.0132741	0.105291	-2.63744	0.0425404	A_01_P1734146	C11H12orf49
-0.0553595	1.01668	-0.166185	0.873361	0.921242	-6.21946	0.372206	A_01_P014533	C11H12orf50
0.154514	2.57593	0.182273	0.861342	0.913222	-6.2163	0.368966	A_01_P1815826	C11H12orf54
-0.851466	11.2919	-3.18011	0.0189437	0.106996	-2.98871	0.0432293	A_01_P1815471	C11H12orf57
-3.03861	2.97866	-3.78575	0.00903412	0.105291	-2.25864	0.0425404	A_01_P1733051	C11H12orf61
0.240134	8.01849	1.04553	0.335268	0.477374	-5.67372	0.192871	A_01_P1816611	C11H12orf65
0.791331	1.53207	1.97726	0.094573	0.209708	-4.5613	0.0847276	A_01_P1733071	C11H12orf66
1.53706	1.74261	1.88823	0.107674	0.227204	-4.67941	0.0917962	A_01_P1815691	C11H12orf71
0.175071	4.83465	0.582445	0.581057	0.700183	-6.05026	0.282892	A_01_P1733771	C11H12orf73
-0.902763	6.66892	-1.86483	0.111232	0.23173	-4.70985	0.093625	A_01_P006190	C12H2orf69
0.259218	6.51774	1.01689	0.347674	0.488915	-5.70171	0.197535	A_01_P1737076	C12H2orf76
0.588739	1.84646	1.12487	0.303418	0.446472	-5.59298	0.180386	A_01_P018344	C12H2orf80
-1.82802	4.95423	-2.88292	0.0277938	0.117047	-3.36733	0.04729	A_01_P000928	C12H2orf88
0.110006	4.2856	0.297934	0.775669	0.853911	-6.18552	0.345002	A_01_P016077	C13H2orf15
0.952249	3.32109	1.72117	0.135758	0.262152	-4.89458	0.105916	A_01_P1698186	C13H2orf40
0.740793	7.18824	2.47178	0.0481432	0.145809	-3.90691	0.0589108	A_01_P1818366	C13H2orf42
0.635816	4.80322	1.99473	0.0921818	0.206828	-4.53791	0.0835641	A_01_P011386	C13H2orf49
0.755322	2.09918	1.39717	0.211612	0.350832	-5.29167	0.141745	A_01_P1735176	C13H2orf70
1.30398	2.08349	2.41112	0.0522903	0.151817	-3.98747	0.0613379	A_01_P1735626	C13H2orf73
0.182651	1.6333	0.303663	0.77159	0.850799	-6.18356	0.343745	A_01_P1818276	C13H2orf74
-1.24057	1.54258	-1.23179	0.263893	0.406453	-5.47911	0.164218	A_01_P1736036	C13H2orf78
1.99109	4.17823	2.94981	0.0254687	0.114267	-3.28111	0.046167	A_01_P1736086	C13H2orf81
-0.898624	6.64282	-2.98882	0.0241955	0.112914	-3.23075	0.0456203	A_01_P1727536	C14H11orf1
1.53233	1.70364	2.2606	0.064277	0.168271	-4.18768	0.0679858	A_01_P014742	C14H11orf16
1.88732	6.96336	3.95451	0.00742401	0.105291	-2.0663	0.0425404	A_01_P1806781	C14H11orf24
0.836457	2.24978	1.65376	0.149014	0.27803	-4.97974	0.112331	A_01_P010580	C14H11orf42
-0.624429	4.68981	-2.08049	0.0817211	0.192818	-4.42405	0.0779034	A_01_P1725871	C14H11orf49
0.408076	4.3036	1.1498	0.293278	0.435875	-5.56737	0.176105	A_01_P006774	C14H11orf52
-1.48123	7.37604	-3.16145	0.0193979	0.10756	-3.01212	0.043457	A_01_P002792	C14H11orf58
-0.486142	12.8444	-2.49794	0.045852	0.142506	-3.86636	0.0575762	A_01_P009892	C14H11orf68
-1.34843	9.03827	-2.90954	0.0268423	0.116182	-3.33296	0.0469407	A_01_P1680061	C14H11orf71
0.79977	2.58718	1.93232	0.100523	0.217714	-4.61998	0.0879623	A_01_P1820626	C14H11orf80
0.227844	3.98537	0.689813	0.51558	0.644155	-5.97875	0.260255	A_01_P1701566	C14H11orf86
-0.305283	3.43521	-0.471573	0.653811	0.760902	-6.11246	0.307425	A_01_P018772	C14H11orf87
-1.37117	5.58634	-4.23687	0.00538125	0.105291	-1.75361	0.0425404	A_01_P1819396	C14H11orf95
0.606438	10.7846	2.64533	0.0376879	0.130625	-3.67243	0.0527758	A_01_P004765	C14H11orf98
-1.23741	3.60407	-3.12388	0.0199812	0.10756	-3.04902	0.043457	A_01_P1724186	C15H9orf129
-0.789839	1.74448	-1.96985	0.0954868	0.210917	-4.57087	0.0852162	A_01_P1722901	C15H9orf131
-0.212696	2.37061	-0.488557	0.642269	0.751436	-6.10381	0.3036	A_01_P1723601	C15H9orf135
0.286811	0.996473	0.736698	0.488688	0.620111	-5.94415	0.250541	A_01_P1722401	C15H9orf152
-0.989613	9.80166	-4.06037	0.006442	0.105291	-1.93391	0.0425404	A_01_P1821486	C15H9orf153
-1.94841	11.2564	-4.19914	0.00562867	0.105291	-1.79642	0.0425404	A_01_P007519	C15H9orf16
0.658401	3.75461	0.973824	0.367574	0.507742	-5.74222	0.205141	A_01_P1722961	C15H9orf24
-0.988152	5.63395	-2.67382	0.0366605	0.129145	-3.63998	0.0521782	A_01_P1678941	C15H9orf40
1.84504	4.06848	3.18092	0.0189242	0.106996	-2.98769	0.0432293	A_01_P018549	C15H9orf43
-1.24231	5.36669	-3.63825	0.0107635	0.105291	-2.43082	0.0425404	A_01_P1701306	C15H9orf50
0.615588	6.88249	2.10671	0.0793873	0.189745	-4.39162	0.0766618	A_01_P1678991	C15H9orf64
-0.671595	12.0726	-3.04544	0.0222983	0.110755	-3.15374	0.044748	A_01_P1678376	C15H9orf78
0.158438	6.05494	0.51113	0.627405	0.739472	-6.09155	0.298766	A_01_P1723656	C15H9orf85
-0.349949	1.38607	-0.970151	0.368702	0.509004	-5.7462	0.205651	A_01_P1821296	C15H9orf92
-0.76868	2.57639	-1.64338	0.151038	0.280393	-4.99267	0.113286	A_01_P1708126	C16H17orf107
0.266276	12.5345	1.2713	0.250051	0.392038	-5.4357	0.158394	A_01_P018407	C16H17orf49
-1.96161	8.69057	-3.56325	0.0117812	0.105291	-2.5198	0.0425404	A_01_P015403	C16H17orf50
-0.154155	13.3328	-0.821502	0.442152	0.57885	-5.87727	0.233871	A_01_P008027	C16H17orf62
-0.0446314	3.7815	-0.119666	0.908576	0.945058	-6.22688	0.381828	A_01_P1709121	C16H17orf75
-1.14363	3.10878	-1.99358	0.0930147	0.207931	-4.54148	0.0840097	A_01_P1784571	C16H17orf77
1.71392	6.72976	3.91539	0.0077666	0.105291	-2.11044	0.0425404	A_01_P1675206	C16H17orf80
1.46928	3.02143	2.36024	0.0560569	0.157186	-4.05511	0.0635073	A_01_P1707876	C16H17orf97
-0.945903	2.5961	-1.44746	0.197683	0.33486	-5.23233	0.135292	A_01_P1709636	C16H17orf98
-0.393374	9.65204	-1.27255	0.250041	0.392038	-5.4341	0.158394	A_01_P015285	C18H18orf21
0.555711	7.18086	1.93803	0.100343	0.217465	-4.61404	0.0878617	A_01_P1707436	C18H18orf25
-1.30631	5.10723	-1.90158	0.105695	0.224704	-4.66201	0.0907862	A_01_P1707556	C18H18orf54
-1.63947	2.93653	-3.07876	0.0215587	0.109646	-3.11649	0.0442999	A_01_P1824841	C18H18orf63
0.698666	5.09064	2.21032	0.0684293	0.174155	-4.25216	0.0703632	A_01_P1704451	C19H19orf12
2.41311	3.37781	3.45436	0.0134532	0.105291	-2.65066	0.0425404	A_01_P1706831	C19H19orf18
-1.15879	7.90495	-3.45251	0.0134839	0.105291	-2.65291	0.0425404	A_01_P1702606	C19H19orf25
-0.0668856	8.30109	-0.176699	0.86553	0.916266	-6.21742	0.370196	A_01_P1703396	C19H19orf38
0.463039	2.49491	0.741183	0.486433	0.61792	-5.94045	0.249656	A_01_P1833771	C19H19orf44
0.602486	9.64746	2.08967	0.0814048	0.192456	-4.41466	0.0777572	A_01_P018634	C19H19orf47
-0.370248	13.7376	-2.08663	0.0810242	0.192162	-4.4159	0.0776386	A_01_P015923	C19H19orf53
-0.0614698	7.02016	-0.21168	0.839313	0.899161	-6.20985	0.363285	A_01_P004121	C19H19orf57
-0.0773312	5.08297	-0.196942	0.850344	0.905802	-6.2132	0.365968	A_01_P1703306	C19H19orf66
0.518715	3.10904	1.1132	0.307903	0.450918	-5.60511	0.182183	A_01_P007580	C19H19orf71
-1.80508	6.91672	-2.81625	0.0303406	0.120079	-3.45378	0.0485149	A_01_P1787641	C1D
-1.11824	8.76836	-2.29212	0.0615497	0.164842	-4.14575	0.0666005	A_01_P1790976	C1GALT1
-0.452827	8.42878	-1.02701	0.343838	0.485213	-5.69135	0.196039	A_01_P1741911	C1GALT1C1
-0.427489	4.66685	-1.00437	0.353789	0.494967	-5.71324	0.19998	A_01_P1755396	C1GALT1C1L
-0.470423	3.51237	-0.909239	0.398108	0.536549	-5.80137	0.21678	A_01_P1770736	C1H1orf100
0.789826	5.51708	2.3056	0.0604193	0.163295	-4.12781	0.0659754	A_01_P007723	C1H1orf112
-0.55458	2.44985	-0.520799	0.62107	0.73442	-6.08618	0.296725	A_01_P016544	C1H1orf115
-0.667557	3.21303	-1.41513	0.206473	0.345346	-5.2706	0.139529	A_01_P1769386	C1H1orf116
-0.164292	5.84432	-0.634333	0.548805	0.672815	-6.01702	0.271835	A_01_P1763966	C1H1orf127
0.154812	1.28533	0.303506	0.771704	0.850846	-6.18361	0.343764	A_01_P1766336	C1H1orf141
-0.509594	1.47294	-1.33254	0.230107	0.371649	-5.36666	0.150156	A_01_P1766831	C1H1orf146
-1.00612	4.5577	-2.60214	0.0403607	0.134428	-3.73437	0.0543126	A_01_P1795351	C1H1orf159
0.451575	11.7197	1.6038	0.159633	0.290677	-5.04211	0.117441	A_01_P1767226	C1H1orf162
-2.38067	11.5495	-3.92882	0.00764698	0.105291	-2.09525	0.0425404	A_01_P1739911	C1H1orf174
-1.18303	9.26674	-3.26318	0.0170578	0.105562	-2.88508	0.0426497	A_01_P1723521	C1H1orf185
0.55043	1.53852	1.00998	0.351299	0.492614	-5.70784	0.199029	A_01_P1768006	C1H1orf189
1.21541	2.1365	1.84952	0.113623	0.234941	-4.72972	0.0949225	A_01_P1800061	C1H1orf198
0.854458	5.99753	2.82524	0.029833	0.119678	-3.4395	0.0483529	A_01_P1692571	C1H1orf21
0.256408	1.98175	0.528766	0.615856	0.72995	-6.0817	0.294919	A_01_P1765576	C1H1orf210
0.966653	8.42807	2.99718	0.0239497	0.112604	-3.22039	0.0454948	A_01_P009047	C1H1orf216
1.05258	6.79654	2.82826	0.0298639	0.119678	-3.43817	0.0483529	A_01_P010043	C1H1orf27
0.472866	11.2825	1.69668	0.140437	0.267457	-4.92565	0.10806	A_01_P011162	C1H1orf35
0.47734	12.4972	2.5656	0.0418087	0.136355	-3.77621	0.0550911	A_01_P002232	C1H1orf43
0.0889735	9.66743	0.401139	0.701937	0.798849	-6.14602	0.322756	A_01_P005386	C1H1orf50
-1.10941	7.59074	-2.55365	0.0430872	0.138561	-3.79843	0.0559822	A_01_P1830476	C1H1orf52
-0.480159	5.1367	-1.20381	0.273782	0.416852	-5.50951	0.168419	A_01_P1769831	C1H1orf53
0.269811	1.84804	0.724137	0.495695	0.626495	-5.95371	0.253121	A_01_P1767831	C1H1orf68
0.190813	5.9372	0.779752	0.464588	0.598111	-5.91101	0.241652	A_01_P012997	C1H1orf74
1.01307	2.28174	1.83972	0.115178	0.236717	-4.7424	0.0956398	A_01_P019003	C1H1orf87
-2.37427	3.72479	-5.01782	0.00237477	0.105291	-0.969599	0.0425404	A_01_P012085	C1H1orf94
-0.989068	4.83629	-2.69422	0.0356752	0.12752	-3.61321	0.0515215	A_01_P004537	C1QC
-1.48187	10.1199	-6.02347	0.000901723	0.105291	-0.0817809	0.0425404	A_01_P015394	C1QL1
2.06434	2.81814	3.72073	0.00975523	0.105291	-2.33407	0.0425404	A_01_P1737061	C1QL2
-0.473547	2.09168	-1.00395	0.353974	0.495139	-5.71364	0.200049	A_01_P1680357	C1QL3
-1.17777	3.37113	-2.45848	0.049022	0.147047	-3.92456	0.059411	A_01_P007544	C1QL4
-1.95545	9.53054	-6.38689	0.000679679	0.105291	0.172046	0.0425404	A_01_P1798376	C1QTNF1
-1.3254	7.25123	-3.3577	0.0151583	0.105505	-2.76846	0.0426269	A_01_P1699661	C1QTNF12
-0.189158	3.11847	-0.351332	0.737289	0.82596	-6.16637	0.33371	A_01_P1753671	C1QTNF2
-0.430062	1.44982	-0.757325	0.477395	0.609848	-5.92808	0.246395	A_01_P1751591	C1QTNF3
-1.1981	4.99442	-3.06712	0.0218836	0.110066	-3.13127	0.0444695	A_01_P013494	C1QTNF4
0.299802	5.3032	0.860964	0.422167	0.560024	-5.84358	0.226264	A_01_P1718541	C1QTNF6
-0.223863	3.85975	-0.616453	0.559792	0.682513	-6.02876	0.275753	A_01_P1711386	C1QTNF8
0.445689	1.73989	0.726647	0.494672	0.625767	-5.9514	0.252826	A_01_P003817	C1QTNF9
2.84963	4.79055	2.27005	0.0634462	0.167126	-4.17511	0.0675233	A_01_P1731541	C1R
-0.921001	2.27068	-1.74311	0.131695	0.256877	-4.86663	0.103785	A_01_P1731531	C1S
0.682335	6.7439	2.5115	0.0452106	0.141666	-3.85026	0.0572367	A_01_P1675996	C20H16orf46
1.18472	9.19868	2.91323	0.0267131	0.116152	-3.3282	0.0469286	A_01_P018716	C20H16orf54
1.03839	7.44742	2.75024	0.0331109	0.124002	-3.53983	0.0501	A_01_P005065	C20H16orf58
-1.27816	2.41633	-2.29016	0.0617152	0.16503	-4.14835	0.0666765	A_01_P1788381	C20H16orf70
0.632766	2.59998	1.36788	0.21995	0.36036	-5.32581	0.145595	A_01_P1797781	C20H16orf71
-0.581795	11.6887	-1.67525	0.144658	0.272657	-4.95272	0.110161	A_01_P1675581	C20H16orf72
1.24121	3.75838	1.56724	0.167858	0.300274	-5.0873	0.121319	A_01_P008537	C20H16orf78
-0.764172	3.07277	-1.9552	0.0973582	0.213468	-4.58989	0.0862468	A_01_P005605	C20H16orf82
-0.477974	7.80023	-1.5012	0.183738	0.319196	-5.16787	0.128964	A_01_P1827786	C20H16orf86
0.10668	9.48169	0.481654	0.646776	0.755377	-6.10752	0.305192	A_01_P007362	C20H16orf87
0.0110166	2.8013	0.0184111	0.985905	0.991981	-6.23469	0.400787	A_01_P1798701	C20H16orf89
-0.724276	3.38351	-1.78345	0.123793	0.247451	-4.81388	0.0999769	A_01_P1827326	C20H16orf90
-1.22487	11.5956	-2.76246	0.0325785	0.123175	-3.52387	0.049766	A_01_P011014	C20H16orf91
0.300762	4.77566	0.664967	0.530667	0.656905	-5.99583	0.265407	A_01_P1713801	C20H16orf95
1.79408	8.05521	3.64068	0.0107322	0.105291	-2.42795	0.0425404	A_01_P003839	C2CD2
1.04803	12.6423	3.6829	0.010204	0.105291	-2.3783	0.0425404	A_01_P001546	C2CD2L
1.67288	9.87964	3.41423	0.0141341	0.105505	-2.69938	0.0426269	A_01_P1726806	C2CD3
0.845484	1.98724	1.92466	0.102039	0.219839	-4.6311	0.0888209	A_01_P1809486	C2CD4A
-0.994834	4.17433	-2.76369	0.0320856	0.12244	-3.5154	0.0494689	A_01_P1747806	C2CD4B
-0.662084	4.55529	-2.12403	0.0769041	0.186219	-4.3661	0.0752374	A_01_P1702486	C2CD4C
0.47032	2.96982	1.00072	0.35531	0.496424	-5.71682	0.200568	A_01_P1767761	C2CD4D
0.0969937	9.21487	0.314552	0.763702	0.845188	-6.17985	0.341478	A_01_P000311	C2CD5
-0.195093	3.59801	-0.460688	0.661057	0.766709	-6.11806	0.309771	A_01_P008568	C2H2orf66
0.900554	4.1042	1.04812	0.334764	0.47688	-5.67063	0.192672	A_01_P003981	C2H3orf14
1.09091	7.4608	3.04652	0.0224711	0.111104	-3.15745	0.044889	A_01_P017988	C2H3orf18
-1.43434	6.11773	-5.6497	0.0012294	0.105291	-0.366237	0.0425404	A_01_P013155	C2H3orf20
-0.638183	4.65887	-2.0361	0.0869484	0.199606	-4.48299	0.0806462	A_01_P010529	C2H3orf22
-1.89712	9.30913	-3.87545	0.00813458	0.105291	-2.15578	0.0425404	A_01_P1725696	C2H3orf33
-1.38749	7.2655	-2.55567	0.0429698	0.13846	-3.79576	0.0559415	A_01_P1756446	C2H3orf38
0.600837	2.20979	0.917612	0.394043	0.532882	-5.79387	0.215298	A_01_P1756681	C2H3orf52
-1.3511	6.22969	-3.5785	0.011566	0.105291	-2.50163	0.0425404	A_01_P1733471	C2H3orf56
0.831418	8.50072	2.96351	0.0250037	0.113702	-3.26319	0.0459388	A_01_P1689136	C2H3orf62
-0.617826	1.70335	-0.638816	0.546426	0.670756	-6.01365	0.271003	A_01_P018981	C2H3orf67
-0.561924	4.25135	-1.61112	0.157264	0.287728	-5.03255	0.11625	A_01_P1758401	C2H3orf70
1.3796	6.03529	3.32281	0.015831	0.105505	-2.81134	0.0426269	A_01_P000840	C3
0.168534	8.65284	0.405934	0.698804	0.796313	-6.14373	0.321731	A_01_P1731606	C3AR1
-1.10852	4.63686	-3.68908	0.00984766	0.105291	-2.35285	0.0425404	A_01_P003820	C3H21orf62
0.0707814	7.51734	0.263553	0.800828	0.87288	-6.19619	0.352667	A_01_P012848	C3H7orf25
0.39621	5.09135	0.994489	0.358201	0.499261	-5.72268	0.201714	A_01_P1760711	C3H7orf26
0.0496963	7.85545	0.204591	0.844521	0.902939	-6.21154	0.364811	A_01_P015608	C3H7orf43
-1.6926	11.603	-4.01104	0.00695829	0.105291	-2.00299	0.0425404	A_01_P1760466	C3H7orf50
-2.68301	4.7574	-1.85207	0.11322	0.234495	-4.7264	0.0947422	A_01_P1761286	C3H7orf57
1.4034	7.46574	3.93931	0.00755502	0.105291	-2.08341	0.0425404	A_01_P1757096	C3orf31
-1.02418	9.73372	-2.62554	0.0391107	0.132719	-3.70351	0.0536218	A_01_P1805736	C4H6orf120
0.831483	8.59965	2.44382	0.0500097	0.148473	-3.94401	0.0599872	A_01_P1670816	C4H6orf136
-0.726614	1.80774	-1.54959	0.171972	0.305186	-5.10898	0.123303	A_01_P1744791	C4H6orf141
1.04246	2.20991	1.95338	0.0983561	0.214864	-4.59427	0.0868106	A_01_P1672081	C4H6orf15
0.665507	9.00042	2.66426	0.0367494	0.129273	-3.64755	0.0522296	A_01_P013854	C4H6orf203
-0.244939	1.11953	-0.608853	0.564658	0.68651	-6.03349	0.277368	A_01_P1744121	C4H6orf222
0.51234	6.65471	1.3946	0.212349	0.351486	-5.29468	0.14201	A_01_P011875	C4H6orf52
-0.30594	13.6236	-1.3204	0.234605	0.37615	-5.38024	0.151974	A_01_P013821	C4H6orf62
1.4874	10.4264	4.36268	0.00470116	0.105291	-1.62192	0.0425404	A_01_P009965	C4H6orf89
-0.852228	5.0164	-2.65846	0.037074	0.12967	-3.65569	0.05239	A_01_P1722131	C5
-0.894023	13.8691	-3.52668	0.0123157	0.105291	-2.56353	0.0425404	A_01_P014009	C5AR1
-0.376582	6.28952	-0.944239	0.381327	0.520959	-5.76968	0.210481	A_01_P015012	C5AR2
-0.00619336	1.61263	-0.00823422	0.993696	0.996208	-6.23485	0.402494	A_01_P008565	C5H4orf17
0.684385	1.5342	1.69588	0.140044	0.267016	-4.92611	0.107882	A_01_P015912	C5H4orf19
0.502019	9.72298	2.03071	0.0879327	0.201051	-4.49122	0.0812297	A_01_P002930	C5H4orf27
0.151838	9.80809	0.452011	0.667066	0.771308	-6.12224	0.311629	A_01_P1755776	C5H4orf33
-0.627508	1.43808	-1.31654	0.235818	0.377337	-5.38463	0.152454	A_01_P016983	C5H4orf45
-1.30896	7.84638	-2.65716	0.0374871	0.130371	-3.66189	0.0526735	A_01_P1688586	C5H4orf46
-0.0301817	0.927842	-0.0918154	0.929774	0.95793	-6.23017	0.387029	A_01_P1806541	C5H4orf54
-0.0167103	0.864318	-0.0511971	0.960797	0.976865	-6.23342	0.394679	A_01_P1751741	C6
-0.756598	7.29884	-2.4605	0.0488873	0.146829	-3.92187	0.0593227	A_01_P017869	C6H5orf22
0.560211	8.01195	1.45896	0.194619	0.331203	-5.21862	0.133815	A_01_P1753076	C6H5orf24
-1.24075	7.46973	-3.13659	0.0200217	0.10756	-3.0434	0.043457	A_01_P003158	C6H5orf30
-0.376136	8.09979	-1.17861	0.28296	0.426025	-5.53652	0.172125	A_01_P000259	C6H5orf34
-0.984176	1.63189	-2.01804	0.0899089	0.203787	-4.50927	0.0823352	A_01_P005852	C6H5orf46
-0.0130319	2.74533	-0.0130213	0.990031	0.99438	-6.23479	0.401756	A_01_P1753861	C6H5orf47
-1.48733	8.08465	-3.15311	0.0196048	0.10756	-3.0226	0.043457	A_01_P1687006	C6H5orf51
-0.00671517	0.802236	-0.0207222	0.984126	0.990834	-6.23464	0.400323	A_01_P1753601	C6H5orf52
-0.0522938	3.23931	-0.106864	0.918363	0.951153	-6.22848	0.384291	A_01_P1808651	C6H5orf58
-0.0249858	7.772	-0.109923	0.915983	0.949978	-6.22813	0.383816	A_01_P1752891	C6H5orf63
-1.36394	6.59758	-2.7525	0.033012	0.123846	-3.53689	0.050037	A_01_P1773446	C6orf125
0.535595	1.09189	1.24474	0.259361	0.402238	-5.46493	0.162515	A_01_P000587	C7
-0.0775395	11.4713	-0.396568	0.705133	0.801222	-6.14801	0.323715	A_01_P1749296	C7H14orf119
0.596035	1.26573	1.07341	0.324154	0.466601	-5.64545	0.188519	A_01_P1750951	C7H14orf177
-0.0966627	1.22352	-0.236041	0.821159	0.88699	-6.20381	0.358367	A_01_P000427	C7H14orf178
-0.191001	2.76843	-0.44439	0.672094	0.775071	-6.1261	0.313149	A_01_P1751171	C7H14orf180
-0.388888	5.37513	-0.709542	0.504486	0.633867	-5.96405	0.256099	A_01_P1810201	C7H14orf28
0.910289	1.30913	1.24485	0.259382	0.402241	-5.46477	0.162516	A_01_P1750146	C7H14orf39
0.59786	6.90897	2.11009	0.0788439	0.189011	-4.38643	0.0763653	A_01_P005659	C7H14orf93
1.39996	8.96584	3.61119	0.011119	0.105291	-2.46281	0.0425404	A_01_P013738	C7H15orf39
-0.542242	5.92663	-1.72043	0.135872	0.26225	-4.8955	0.105956	A_01_P1748626	C7H15orf40
-0.744543	9.91331	-2.31753	0.0594375	0.161911	-4.11193	0.0654163	A_01_P1685956	C7H15orf61
-0.807873	6.87398	-1.757	0.129186	0.253868	-4.84889	0.102569	A_01_P1747686	C7H15orf65
-1.45183	7.08746	-4.42016	0.004417	0.105291	-1.56171	0.0425404	A_01_P012201	C8B
-0.81353	2.38171	-1.94182	0.0993432	0.216146	-4.60787	0.0873288	A_01_P1721331	C8G
-0.887451	1.39458	-1.81496	0.119206	0.242048	-4.77441	0.0977939	A_01_P1738391	C8H8orf34
-0.828328	3.46735	-1.37096	0.219223	0.359569	-5.32219	0.145275	A_01_P007971	C8H8orf37
-0.232551	10.081	-0.884761	0.41013	0.547939	-5.82304	0.221382	A_01_P016526	C8H8orf59
0.793257	1.89509	1.51623	0.180005	0.314882	-5.14967	0.127221	A_01_P1737396	C8H8orf74
0.210214	5.16325	0.778079	0.465504	0.599034	-5.91233	0.242025	A_01_P1683656	C8H8orf76
-0.333091	8.80463	-1.23155	0.263849	0.406412	-5.47945	0.164201	A_01_P011735	C8H8orf82
-1.87145	6.07219	-4.20152	0.00561378	0.105291	-1.79384	0.0425404	A_01_P1793381	C8H8orf88
1.65941	2.67834	2.64868	0.0379155	0.13098	-3.67305	0.0529195	A_01_P003889	C9
-0.0396444	0.887719	-0.121139	0.907457	0.944329	-6.22668	0.381534	A_01_P005732	C9H10orf120
0.626494	2.37251	0.867109	0.419045	0.556659	-5.83831	0.224905	A_01_P1812946	C9H10orf53
0.0259694	2.86721	0.0528204	0.959581	0.976131	-6.23332	0.394383	A_01_P002506	C9H10orf62
-1.35625	2.63496	-2.68097	0.0363121	0.128637	-3.6306	0.0519726	A_01_P1680506	C9H10orf71
-0.454442	8.15827	-1.19507	0.276937	0.419867	-5.51892	0.169637	A_01_P005956	C9H10orf88
-0.978182	9.20486	-1.76202	0.128289	0.252783	-4.84246	0.102131	A_01_P018208	C9orf72
-0.416883	1.35573	-1.18592	0.279604	0.422686	-5.52917	0.170776	A_01_P002679	CA1
0.797529	1.27599	1.18762	0.279649	0.422726	-5.52691	0.170793	A_01_P1674796	CA10
-0.193385	8.02654	-0.831092	0.437109	0.574114	-5.86932	0.231957	A_01_P1705856	CA11
1.02413	4.37231	1.30972	0.237973	0.379559	-5.39235	0.153352	A_01_P1685921	CA12
-2.14176	5.38477	-3.38364	0.0146786	0.105505	-2.7367	0.0426269	A_01_P002088	CA13
-1.73629	3.1193	-3.77355	0.00908179	0.105291	-2.26678	0.0425404	A_01_P010977	CA14
-1.13611	9.09034	-3.83034	0.00857383	0.105291	-2.20733	0.0425404	A_01_P003770	CA2
-1.40791	3.96965	-2.56684	0.042327	0.137323	-3.78099	0.0554821	A_01_P010763	CA3
2.5984	3.55354	4.49997	0.00405391	0.105291	-1.47908	0.0425404	A_01_P012970	CA4
-2.07435	8.77472	-3.90478	0.0078625	0.105291	-2.12246	0.0425404	A_01_P1750436	CA5A
0.823343	9.66831	2.60073	0.0404374	0.134514	-3.73623	0.0543472	A_01_P1834078	CA6
-1.38695	1.9684	-2.87925	0.0279277	0.11722	-3.37207	0.04736	A_01_P015097	CA7
-0.885151	8.36805	-2.28801	0.0618985	0.165227	-4.15122	0.0667561	A_01_P007303	CA9
-0.21973	10.9512	-0.949218	0.378675	0.518647	-5.76541	0.209547	A_01_P1678161	CAB39
0.792	6.3716	2.87502	0.0277355	0.117007	-3.37098	0.0472741	A_01_P1773196	CAB39L
-0.113966	4.38849	-0.34361	0.742627	0.829439	-6.16945	0.335115	A_01_P011753	CABCOCO1
1.02372	11.7722	3.01463	0.023415	0.111955	-3.19809	0.0452326	A_01_P011045	CABIN1
-0.235237	1.53316	-0.49188	0.640196	0.750057	-6.10191	0.303043	A_01_P1707181	CABLES1
1.8084	2.70193	3.63698	0.0107799	0.105291	-2.43231	0.0425404	A_01_P1676571	CABLES2
0.407665	5.90998	1.11803	0.306106	0.44902	-5.60004	0.181416	A_01_P001273	CABP4
1.46743	1.88965	3.13471	0.0200698	0.10756	-3.04577	0.043457	A_01_P1705801	CABP5
-0.961797	2.15895	-1.72242	0.135524	0.261893	-4.89299	0.105812	A_01_P005173	CABS1
1.93601	7.49838	4.00262	0.00702555	0.105291	-2.01238	0.0425404	A_01_P005623	CABYR
-0.434995	2.41264	-0.568466	0.590245	0.707955	-6.05847	0.286032	A_01_P1721596	CACFD1
0.247402	0.923409	0.664261	0.530749	0.656971	-5.99668	0.265434	A_01_P004695	CACHD1
2.17425	2.5462	5.64525	0.00123451	0.105291	-0.370028	0.0425404	A_01_P1834201	CACNA1A
-1.66376	8.02416	-5.57322	0.00139204	0.105291	-0.472455	0.0425404	A_01_P1721176	CACNA1B
-1.26682	4.70534	-2.15771	0.0740854	0.182086	-4.32445	0.0735675	A_01_P1731331	CACNA1C
-0.420709	2.48343	-0.851512	0.427001	0.564516	-5.85164	0.22808	A_01_P1757501	CACNA1D
0.68898	3.9215	1.90675	0.104182	0.222741	-4.65352	0.089993	A_01_P1740486	CACNA1F
-0.875387	2.77584	-1.9947	0.0924376	0.207153	-4.53871	0.0836951	A_01_P1709341	CACNA1G
-0.271957	2.10944	-0.540643	0.60813	0.723907	-6.07491	0.292477	A_01_P1711391	CACNA1H
0.143819	2.8758	0.213534	0.837947	0.89827	-6.20941	0.362925	A_01_P1718711	CACNA1I
-0.839171	1.71675	-2.29541	0.0606005	0.16353	-4.13714	0.0660706	A_01_P1769756	CACNA1S
-0.39741	5.5978	-1.48908	0.186045	0.322027	-5.18241	0.130107	A_01_P1780921	CACNA2D1
1.17189	2.60608	2.55203	0.0429967	0.138492	-3.79862	0.0559542	A_01_P008519	CACNA2D2
-1.29591	1.94986	-2.30842	0.0601862	0.163015	-4.12406	0.0658623	A_01_P001383	CACNA2D3
-0.776509	2.06614	-1.8959	0.105879	0.22495	-4.66797	0.0908856	A_01_P1816731	CACNA2D4
0.886668	1.94801	2.3265	0.0580486	0.160119	-4.09554	0.0646921	A_01_P1709661	CACNB1
0.837302	1.72194	1.27928	0.247817	0.389694	-5.42659	0.157446	A_01_P1728496	CACNB2
0.667676	6.09733	1.90408	0.10533	0.224224	-4.65876	0.0905925	A_01_P002493	CACNB3
-0.615938	3.48816	-0.781696	0.463971	0.597514	-5.90899	0.241411	A_01_P1793151	CACNB4
1.32215	4.28253	1.49313	0.185773	0.321743	-5.17762	0.129993	A_01_P004379	CACNG2
-1.55695	6.79314	-3.85281	0.00835183	0.105291	-2.18161	0.0425404	A_01_P1675171	CACNG4
-0.942911	5.74769	-3.2225	0.0177195	0.105742	-2.92798	0.0427226	A_01_P1710401	CACNG5
-1.08583	8.50748	-4.91046	0.00253051	0.105291	-1.03864	0.0425404	A_01_P1827106	CACNG6
-1.91481	6.1758	-5.86616	0.00106628	0.105291	-0.22948	0.0425404	A_01_P012887	CACNG7
-1.06003	3.96199	-2.64538	0.037831	0.130821	-3.67421	0.0528552	A_01_P1827101	CACNG8
0.423086	2.13193	0.766807	0.472141	0.60489	-5.92071	0.244392	A_01_P1673081	CACTIN
0.714136	10.5936	2.35443	0.0565046	0.157799	-4.06284	0.063755	A_01_P1681051	CACUL1
0.177686	9.52791	0.768008	0.471041	0.603969	-5.92024	0.244019	A_01_P007015	CACYBP
2.4543	4.14081	3.81861	0.00869231	0.105291	-2.22079	0.0425404	A_01_P1680071	CADM1
1.88796	4.18421	1.02867	0.343117	0.484425	-5.68973	0.195721	A_01_P1688691	CADM2
-1.41048	7.80036	-3.86394	0.00824425	0.105291	-2.1689	0.0425404	A_01_P1705346	CADM4
0.452917	1.40538	0.871444	0.416853	0.554429	-5.83457	0.224004	A_01_P1757391	CADPS
-0.341378	3.76245	-0.797537	0.455304	0.589641	-5.89641	0.238231	A_01_P1726311	CALCA
0.994423	4.57016	2.17711	0.0721247	0.179489	-4.29869	0.0725183	A_01_P1732746	CALCOCO1
1.17226	9.27059	4.31199	0.00495328	0.105291	-1.67329	0.0425404	A_01_P1674761	CALCOCO2
-0.467286	1.41117	-1.26562	0.251653	0.393539	-5.44216	0.159	A_01_P011310	CALCR
-1.9541	4.50942	-2.62291	0.0392495	0.132981	-3.70699	0.0537277	A_01_P1677771	CALCRL
-1.1396	2.50834	-1.62517	0.155007	0.284892	-5.01553	0.115104	A_01_P010231	CALD1
-1.27831	2.93928	-3.34453	0.0150483	0.105505	-2.77035	0.0426269	A_01_P1730581	CALHM1
1.06857	9.78412	3.05061	0.022353	0.110884	-3.15224	0.0448	A_01_P017679	CALHM2
0.94159	1.28997	1.27671	0.248665	0.390679	-5.42946	0.157845	A_01_P1730586	CALHM3
-1.25698	1.85812	-1.78049	0.125046	0.248829	-4.81878	0.100533	A_01_P1746411	CALHM4
-0.743484	6.06498	-1.66359	0.147006	0.275691	-4.96739	0.111386	A_01_P005317	CALHM6
-1.56602	7.89771	-5.216	0.00195389	0.105291	-0.78654	0.0425404	A_01_P014767	CALML3
-0.314383	1.46001	-0.770241	0.469992	0.603095	-5.9183	0.243666	A_01_P1728171	CALML5
3.22375	4.08292	3.81518	0.00872731	0.105291	-2.22473	0.0425404	A_01_P006825	CALML6
-0.0219396	11.8291	-0.0931871	0.928767	0.957391	-6.23002	0.386811	A_01_P007791	CALR
-2.91101	2.39852	-4.85984	0.00278468	0.105291	-1.12019	0.0425404	A_01_P005932	CALR3
-0.203084	8.94285	-0.914463	0.395041	0.533797	-5.79723	0.215668	A_01_P020107	CALU
0.522199	6.17181	1.59392	0.161818	0.293453	-5.05436	0.118563	A_01_P1731201	CALY
-1.00554	13.6754	-4.62594	0.00354715	0.105291	-1.3509	0.0425404	A_01_P004159	CAMK1
1.30573	7.40371	2.80227	0.030906	0.120754	-3.47197	0.0487876	A_01_P1680321	CAMK1D
0.971083	2.47513	2.14571	0.0750493	0.183484	-4.33915	0.0741323	A_01_P1771331	CAMK2B
-0.638218	9.464	-1.70657	0.138528	0.265365	-4.91311	0.107215	A_01_P010467	CAMK2D
2.18832	6.17502	3.28074	0.0166861	0.105562	-2.86332	0.0426497	A_01_P1729501	CAMK2G
-1.37309	4.8701	-3.50047	0.0127153	0.105291	-2.59501	0.0425404	A_01_P1758456	CAMK2N2
-1.9443	8.24449	-3.44132	0.0136704	0.105291	-2.66647	0.0425404	A_01_P1808081	CAMK4
0.714532	4.23174	2.05255	0.0849728	0.196847	-4.46117	0.0795315	A_01_P006752	CAMKK1
1.53346	11.48	5.2618	0.00186911	0.105291	-0.74514	0.0425404	A_01_P016201	CAMKK2
0.903573	4.78331	2.88939	0.0270713	0.116367	-3.34951	0.0470154	A_01_P1735526	CAMKMT
-0.0526263	0.922266	-0.160173	0.877896	0.92455	-6.22056	0.373542	A_01_P001644	CAMKV
-2.20098	9.66717	-3.90063	0.00790041	0.105291	-2.12717	0.0425404	A_01_P1733836	CAMLG
0.924859	15.0356	3.52324	0.0123674	0.105291	-2.56766	0.0425404	A_01_P006172	CAMP
-0.547917	8.55431	-1.58227	0.16443	0.296146	-5.06878	0.119651	A_01_P1678306	CAMSAP1
-0.31813	3.67667	-0.690173	0.515756	0.644214	-5.97808	0.260279	A_01_P1769776	CAMSAP2
-0.163218	1.73464	-0.290234	0.78136	0.858428	-6.18797	0.346827	A_01_P1693366	CAMTA1
2.63021	11.4913	4.08576	0.00639209	0.105291	-1.92018	0.0425404	A_01_P1822046	CAMTA2
-1.15803	9.77342	-2.73899	0.0336097	0.124735	-3.55455	0.0503961	A_01_P006039	CAND1
0.77926	11.149	2.71574	0.0346657	0.126014	-3.58498	0.0509131	A_01_P002658	CANT1
-1.35277	10.9781	-3.98108	0.0072009	0.105291	-2.03647	0.0425404	A_01_P002550	CANX
0.727293	14.2944	3.75281	0.00928307	0.105291	-2.28917	0.0425404	A_01_P015544	CAP1
-0.557155	1.79738	-1.36661	0.219947	0.36036	-5.32738	0.145595	A_01_P1743056	CAP2
-0.481903	15.1713	-2.45791	0.0490594	0.147072	-3.9253	0.0594211	A_01_P006694	CAPG
1.54001	12.1309	4.4785	0.00414817	0.105291	-1.5012	0.0425404	A_01_P002468	CAPN1
0.540434	12.278	2.63766	0.0379918	0.131053	-3.68147	0.0529491	A_01_P1721066	CAPN10
1.59145	11.1453	3.29532	0.0163841	0.105562	-2.84527	0.0426497	A_01_P009833	CAPN15
1.87526	10.213	3.61169	0.0111123	0.105291	-2.46222	0.0425404	A_01_P006702	CAPN3
-3.07074	3.67193	-1.35642	0.22355	0.364271	-5.339	0.147175	A_01_P1726941	CAPN5
-2.54462	3.93528	-3.63706	0.0107788	0.105291	-2.43222	0.0425404	A_01_P018103	CAPN6
0.195737	6.61555	0.793885	0.456905	0.591103	-5.89974	0.238821	A_01_P1689631	CAPN7
0.377352	2.2202	0.519497	0.621925	0.73487	-6.0869	0.296907	A_01_P1770981	CAPN9
1.16378	4.92991	2.7367	0.0337122	0.124746	-3.55754	0.0504009	A_01_P011188	CAPNS2
0.654812	6.23017	2.27872	0.0623597	0.165819	-4.16155	0.0669953	A_01_P1679541	CAPRIN1
0.299264	10.5839	1.26562	0.251954	0.393907	-5.44201	0.159149	A_01_P013761	CAPRIN2
-0.0812561	6.9041	-0.334301	0.749301	0.834503	-6.17292	0.337161	A_01_P1703016	CAPS
-1.6154	2.6813	-2.91696	0.0265831	0.116044	-3.32339	0.0468847	A_01_P010278	CAPS2
-1.00408	1.6043	-1.12435	0.30362	0.446613	-5.59352	0.180444	A_01_P016230	CAPSL
-0.845326	13.294	-2.22588	0.067428	0.172698	-4.23387	0.0697747	A_01_P1787581	CAPZA1
-1.23187	11.6296	-2.27322	0.0631701	0.166794	-4.17089	0.0673893	A_01_P1690701	CAPZA2
0.926668	1.45909	1.21993	0.268044	0.410851	-5.49204	0.165995	A_01_P007698	CAPZA3
2.47342	9.89686	3.46289	0.0133132	0.105291	-2.64034	0.0425404	A_01_P1764371	CAPZB
1.38056	6.24885	2.76757	0.0323585	0.122982	-3.51721	0.0496881	A_01_P1760571	CARD11
-2.52939	5.89641	-4.97136	0.00248774	0.105291	-1.01345	0.0425404	A_01_P1710981	CARD14
-0.858597	8.40282	-2.31958	0.0592711	0.161717	-4.10921	0.065338	A_01_P1679081	CARD19
0.429964	9.37655	1.41641	0.206182	0.345004	-5.26909	0.139391	A_01_P009626	CARD9
-0.346133	13.8033	-1.79369	0.12234	0.245787	-4.80114	0.0993042	A_01_P000224	CARHSP1
1.55757	9.08613	2.829	0.0298348	0.119678	-3.43721	0.0483529	A_01_P1703401	CARM1
1.0555	2.2191	2.34725	0.0568396	0.158227	-4.07082	0.063928	A_01_P015337	CARMIL1
0.191823	14.1023	0.523597	0.619237	0.732749	-6.08461	0.29605	A_01_P1749441	CARMIL3
-0.477694	6.98881	-1.40712	0.208787	0.347861	-5.28001	0.140545	A_01_P1723701	CARNMT1
2.19291	6.23173	3.26504	0.017018	0.105562	-2.88277	0.0426497	A_01_P1724971	CARNS1
1.59581	9.68732	3.77295	0.00917121	0.105291	-2.27343	0.0425404	A_01_P1679191	CARS
1.09106	10.6161	3.34466	0.015406	0.105505	-2.78446	0.0426269	A_01_P002204	CARS2
0.45723	9.51054	2.06574	0.0834221	0.195127	-4.44366	0.0788366	A_01_P013037	CASC3
-0.955798	7.05135	-2.48431	0.0473305	0.144669	-3.89028	0.0584502	A_01_P1693286	CASC4
-0.810664	6.5014	-2.15013	0.0748656	0.183242	-4.33451	0.0740346	A_01_P1761826	CASD1
-1.77773	4.75695	-3.41049	0.0141994	0.105505	-2.70394	0.0426269	A_01_P1827271	CASKIN1
0.875707	6.65915	1.99549	0.0927679	0.20762	-4.53896	0.083884	A_01_P007041	CASKIN2
0.77504	7.02422	1.51642	0.179958	0.314861	-5.14943	0.127212	A_01_P1677892	CASP10
-1.44744	9.23466	-2.70977	0.0349428	0.126295	-3.59281	0.0510267	A_01_P1798116	CASP12
0.0328363	5.55458	0.0854931	0.934637	0.960541	-6.23079	0.388084	A_01_P1672876	CASP2
-0.766728	7.68662	-1.79799	0.122046	0.245519	-4.79628	0.0991961	A_01_P1756296	CASP3
0.322849	10.6418	0.993368	0.358705	0.499757	-5.72375	0.201915	A_01_P013593	CASP4
0.252241	4.51602	0.498216	0.635979	0.746911	-6.09853	0.301772	A_01_P1727341	CASP5
0.872412	5.57351	2.58015	0.041574	0.136067	-3.76341	0.0549745	A_01_P009446	CASP6
0.574326	6.04056	1.77145	0.126623	0.250977	-4.83038	0.101401	A_01_P1680991	CASP7
0.655229	8.95642	2.27671	0.0628673	0.166476	-4.16625	0.0672608	A_01_P1720161	CASP8
1.25836	5.58255	3.63587	0.0107943	0.105291	-2.43363	0.0425404	A_01_P014239	CASP9
-1.31945	5.49267	-4.08288	0.0063775	0.105291	-1.91957	0.0425404	A_01_P005776	CASR
-1.35533	7.05587	-4.55612	0.00381858	0.105291	-1.4216	0.0425404	A_01_P1715836	CASS4
1.41748	8.61582	3.7369	0.00957011	0.105291	-2.31525	0.0425404	A_01_P001756	CAST
-0.351544	4.42176	-1.08527	0.318655	0.461085	-5.63401	0.186291	A_01_P1761121	CASTOR2
0.254186	1.40182	0.527636	0.616595	0.730436	-6.08234	0.295115	A_01_P1763961	CASZ1
0.411094	11.3272	1.59071	0.162534	0.294158	-5.05834	0.118848	A_01_P1775416	CAT
-1.41829	3.23231	-2.50698	0.0458968	0.142545	-3.86023	0.057592	A_01_P015533	CATIP
0.226612	1.77005	0.281703	0.787589	0.863078	-6.19067	0.348706	A_01_P1679256	CATSPER1
3.19039	4.32646	4.03251	0.0067901	0.105291	-1.9791	0.0425404	A_01_P006657	CATSPER2
1.29249	4.23027	2.12455	0.0775642	0.187205	-4.36844	0.0756359	A_01_P001264	CATSPER3
-0.773555	1.42693	-1.31973	0.234816	0.37629	-5.38101	0.152031	A_01_P1785016	CATSPERD
-0.0303699	0.900585	-0.0926515	0.929136	0.95757	-6.23008	0.386884	A_01_P003594	CATSPERE
-1.17502	1.55282	-1.40673	0.208897	0.347957	-5.28047	0.140584	A_01_P1704951	CATSPERG
-0.380295	9.37153	-1.7411	0.131291	0.256489	-4.86824	0.103628	A_01_P004935	CATSPERZ
-0.557566	1.85078	-1.09917	0.313631	0.456177	-5.61938	0.184308	A_01_P1762216	CAV2
-0.637372	2.39104	-0.60784	0.565468	0.686932	-6.03395	0.277539	A_01_P1787271	CAVIN1
-1.3083	9.71497	-3.24102	0.0175401	0.105742	-2.91263	0.0427226	A_01_P019363	CAVIN2
0.928041	7.16485	3.71518	0.00954347	0.105291	-2.32203	0.0425404	A_01_P018224	CAVIN3
1.62667	13.8512	2.49796	0.0464614	0.143429	-3.87218	0.057949	A_01_P1821051	CAVIN4
-0.937407	6.76813	-3.81564	0.00846594	0.105291	-2.20451	0.0425404	A_01_P004784	CBARP
0.25152	2.20302	0.547565	0.6036	0.720087	-6.07094	0.290934	A_01_P1716706	CBFA2T2
-0.915947	11.4858	-2.5894	0.0410592	0.135338	-3.7512	0.0546803	A_01_P012855	CBFB
0.500172	3.52491	0.802074	0.452952	0.587518	-5.89265	0.237373	A_01_P1680151	CBL
1.22365	6.69265	3.03054	0.0229389	0.111592	-3.1778	0.0450862	A_01_P001472	CBLB
-0.28217	3.79765	-0.608083	0.565317	0.686917	-6.0338	0.277532	A_01_P002812	CBLC
-1.23805	9.26841	-3.7559	0.00935755	0.105291	-2.29318	0.0425404	A_01_P1792246	CBLL1
0.127084	1.05446	0.359143	0.731543	0.821519	-6.16347	0.331915	A_01_P1712761	CBLN1
0.689307	1.82604	1.15871	0.290395	0.43346	-5.55762	0.175129	A_01_P018118	CBLN2
2.26514	2.94426	3.5762	0.0115981	0.105291	-2.50436	0.0425404	A_01_P1749531	CBLN3
1.28956	5.20745	2.30134	0.0607744	0.163669	-4.13348	0.0661267	A_01_P1715846	CBLN4
-0.379234	8.12533	-1.51056	0.180794	0.315696	-5.15642	0.12755	A_01_P008886	CBR3
-0.475881	7.68203	-1.69488	0.14065	0.267691	-4.92779	0.108154	A_01_P1756116	CBR4
-1.23093	1.63696	-1.67993	0.143726	0.271352	-4.94682	0.109633	A_01_P1759931	CBS
-0.924619	7.99375	-1.77214	0.126502	0.250823	-4.8295	0.101339	A_01_P1723536	CBWD1
1.23562	8.04479	2.60075	0.0404361	0.134514	-3.7362	0.0543472	A_01_P1679571	CBX1
-0.319602	2.69275	-0.604022	0.567843	0.688891	-6.03639	0.27833	A_01_P1710946	CBX2
-0.434195	9.13508	-1.14367	0.296123	0.438733	-5.57342	0.17726	A_01_P1694341	CBX3
1.03703	5.03617	2.55853	0.0428045	0.13825	-3.79198	0.0558565	A_01_P000229	CBX4
1.03163	6.47989	2.77684	0.0319632	0.122325	-3.5051	0.0494227	A_01_P001392	CBX5
2.32381	9.90668	3.81279	0.00875179	0.105291	-2.22748	0.0425404	A_01_P1695751	CBX6
1.78648	11.5409	3.00936	0.023575	0.112313	-3.20482	0.0453774	A_01_P013662	CBX7
1.59322	8.11301	3.72883	0.00966201	0.105291	-2.32464	0.0425404	A_01_P000873	CBY1
-0.795441	2.17426	-1.54546	0.172948	0.30645	-5.11404	0.123814	A_01_P1700871	CBY3
-0.631208	5.5011	-1.59775	0.160969	0.292392	-5.04962	0.118134	A_01_P1703671	CC2D1A
0.628374	7.15131	2.14162	0.07573	0.184465	-4.34571	0.0745289	A_01_P1766006	CC2D1B
0.574376	3.32241	1.09596	0.314926	0.457386	-5.62265	0.184796	A_01_P1754341	CC2D2A
1.61672	4.70221	4.50264	0.00399827	0.105291	-1.46848	0.0425404	A_01_P1813291	CC2D2B
0.899735	10.8686	3.28844	0.0165259	0.105562	-2.85379	0.0426497	A_01_P1729701	CCAR1
0.632633	9.93443	1.76627	0.127535	0.252042	-4.83701	0.101832	A_01_P015326	CCAR2
0.262315	1.25302	0.648191	0.540543	0.665788	-6.00755	0.268996	A_01_P1707656	CCBE1
-0.0587436	4.88849	-0.191705	0.854171	0.908129	-6.21438	0.366908	A_01_P1712946	CCDC102A
0.757903	1.79928	0.809393	0.44904	0.584377	-5.88671	0.236104	A_01_P018009	CCDC102B
-1.24403	4.5893	-2.27641	0.0628936	0.166497	-4.16665	0.0672691	A_01_P1710066	CCDC103
-1.08504	1.47425	-1.35101	0.225179	0.366303	-5.34523	0.147996	A_01_P1703736	CCDC105
1.12404	5.33087	2.86158	0.0285829	0.117691	-3.39494	0.0475502	A_01_P009331	CCDC106
0.432741	2.84349	0.614273	0.56148	0.683848	-6.02981	0.276292	A_01_P1756336	CCDC110
-0.271788	5.17162	-0.715227	0.50121	0.631151	-5.95988	0.255002	A_01_P1752786	CCDC112
-0.0359902	4.12201	-0.0942161	0.927965	0.956855	-6.22991	0.386594	A_01_P1712996	CCDC113
1.58088	3.07053	3.02652	0.0230581	0.111793	-3.18292	0.0451674	A_01_P019005	CCDC114
0.520495	8.37935	2.00673	0.0909206	0.205335	-4.5229	0.0829609	A_01_P013983	CCDC115
-0.429164	5.76989	-1.43035	0.201986	0.340066	-5.25266	0.137395	A_01_P011770	CCDC116
-2.73539	10.2564	-3.99456	0.00709057	0.105291	-2.02138	0.0425404	A_01_P1703346	CCDC117
1.16432	11.7667	4.17133	0.005806	0.105291	-1.82656	0.0425404	A_01_P009079	CCDC12
0.519352	6.7836	1.80151	0.121213	0.244493	-4.79137	0.0987816	A_01_P009429	CCDC120
-0.548289	1.97174	-1.08942	0.317581	0.460063	-5.6293	0.185877	A_01_P013108	CCDC121
-0.707593	6.75205	-2.36314	0.0558139	0.15693	-4.05111	0.0634037	A_01_P011936	CCDC124
0.290376	5.44431	1.00758	0.351795	0.493048	-5.71068	0.199204	A_01_P1789186	CCDC125
0.765079	6.06982	2.86041	0.0281303	0.117321	-3.38729	0.0474009	A_01_P1803056	CCDC126
1.41868	5.63457	3.49926	0.0127341	0.105291	-2.59647	0.0425404	A_01_P1686861	CCDC127
-0.500046	1.74673	-0.709702	0.504394	0.633839	-5.96394	0.256088	A_01_P1758151	CCDC13
-0.435363	7.67447	-1.84408	0.113719	0.23506	-4.73534	0.0949704	A_01_P1703641	CCDC130
0.405492	6.45758	1.59217	0.161439	0.292888	-5.05613	0.118335	A_01_P017926	CCDC134
-1.97607	2.32542	-4.65056	0.00335854	0.105291	-1.30527	0.0425404	A_01_P1694731	CCDC136
0.764518	8.09695	2.69798	0.0354784	0.127103	-3.60802	0.0513531	A_01_P1711091	CCDC137
-0.110816	3.56347	-0.219035	0.833849	0.895566	-6.20808	0.361832	A_01_P015826	CCDC138
-0.555508	6.80865	-1.40387	0.209706	0.348864	-5.28382	0.14095	A_01_P006285	CCDC14
2.17949	3.75755	3.3017	0.016254	0.105562	-2.83739	0.0426497	A_01_P1719861	CCDC141
0.682987	1.39338	1.77808	0.124694	0.248541	-4.82075	0.100417	A_01_P1708886	CCDC144NL
-0.854744	1.87937	-1.99276	0.0927709	0.20762	-4.54152	0.083884	A_01_P1804166	CCDC146
0.316993	1.11436	0.873628	0.415251	0.552885	-5.8332	0.22338	A_01_P004386	CCDC148
1.98087	6.60068	4.54843	0.00384987	0.105291	-1.42944	0.0425404	A_01_P1754451	CCDC149
-1.66249	7.67978	-4.18555	0.00571461	0.105291	-1.81114	0.0425404	A_01_P1727896	CCDC15
1.53519	4.61914	3.60711	0.0111737	0.105291	-2.46764	0.0425404	A_01_P004878	CCDC150
-1.26182	10.2561	-4.13618	0.00603914	0.105291	-1.86486	0.0425404	A_01_P013091	CCDC151
0.314228	11.3939	1.23168	0.263929	0.406482	-5.47922	0.164229	A_01_P1782466	CCDC153
0.763165	7.64117	2.54174	0.0437868	0.139424	-3.81419	0.056331	A_01_P1711436	CCDC154
-0.979177	14.6559	-5.68592	0.00118897	0.105291	-0.33564	0.0425404	A_01_P1827031	CCDC155
-0.179704	5.48091	-0.68635	0.517615	0.645824	-5.98122	0.26093	A_01_P1718316	CCDC157
0.4766	1.88662	1.26673	0.251284	0.393299	-5.44094	0.158903	A_01_P1754951	CCDC158
1.02493	2.42762	1.05269	0.332825	0.475142	-5.66611	0.19197	A_01_P1742076	CCDC160
-0.435818	9.37255	-1.66498	0.14647	0.274978	-4.96544	0.111098	A_01_P1744216	CCDC167
1.58249	2.97441	3.00784	0.0236216	0.112368	-3.20677	0.0453996	A_01_P1676476	CCDC168
-0.234026	6.87907	-0.944084	0.380857	0.520436	-5.77036	0.21027	A_01_P1765766	CCDC17
-1.64799	4.16509	-4.75913	0.00295958	0.105291	-1.18735	0.0425404	A_01_P1678811	CCDC171
0.953843	1.44036	1.20247	0.274265	0.417186	-5.51095	0.168554	A_01_P1730766	CCDC172
0.969147	8.962	3.43383	0.0137969	0.105291	-2.67556	0.0425404	A_01_P013727	CCDC174
-0.480976	6.03415	-1.03211	0.34163	0.482986	-5.68637	0.195139	A_01_P1750351	CCDC177
-0.155803	5.95483	-0.528029	0.616207	0.730283	-6.08225	0.295053	A_01_P1766871	CCDC18
1.23915	5.94495	3.36634	0.0149966	0.105505	-2.75787	0.0426269	A_01_P1722681	CCDC180
1.3253	3.50303	2.99037	0.0240323	0.112781	-3.22616	0.0455665	A_01_P1692706	CCDC181
-1.08505	13.009	-3.37258	0.0148811	0.105505	-2.75024	0.0426269	A_01_P005453	CCDC183
-0.674393	1.95949	-1.53502	0.175124	0.30911	-5.1267	0.124888	A_01_P1769016	CCDC185
-2.07291	8.57722	-3.39005	0.0145627	0.105505	-2.72887	0.0426269	A_01_P1672851	CCDC186
1.97033	5.02776	3.58091	0.0115324	0.105291	-2.49876	0.0425404	A_01_P1721456	CCDC187
0.38241	3.86796	1.00922	0.35113	0.492406	-5.70904	0.198945	A_01_P1675761	CCDC189
0.0832626	1.44833	0.121334	0.907369	0.944319	-6.22664	0.38153	A_01_P1770216	CCDC190
0.498754	11.2852	2.11409	0.0784171	0.188405	-4.38116	0.0761208	A_01_P018397	CCDC22
-0.778692	7.45411	-2.83556	0.02936	0.1188	-3.42485	0.0479983	A_01_P004916	CCDC24
1.25146	5.9023	3.66512	0.0104229	0.105291	-2.39918	0.0425404	A_01_P1758976	CCDC25
0.398194	1.32253	0.98679	0.36134	0.501893	-5.73031	0.202778	A_01_P1763606	CCDC27
-1.08391	3.18571	-2.24877	0.0653331	0.169656	-4.20342	0.0685453	A_01_P002326	CCDC3
1.69434	2.95814	2.88308	0.027788	0.117043	-3.36712	0.0472885	A_01_P1765546	CCDC30
0.907568	5.57422	3.07413	0.0213914	0.109254	-3.11464	0.0441413	A_01_P1726136	CCDC34
1.04579	5.15464	2.9806	0.0244699	0.113126	-3.24161	0.0457058	A_01_P1801056	CCDC36
-1.99008	2.78315	-3.91327	0.00778561	0.105291	-2.11283	0.0425404	A_01_P1801281	CCDC39
0.150145	1.77962	0.229656	0.825951	0.890186	-6.20543	0.359658	A_01_P1710976	CCDC40
-1.41925	8.07069	-4.10933	0.0062243	0.105291	-1.89427	0.0425404	A_01_P018425	CCDC42
0.719315	6.60761	2.60122	0.040082	0.134168	-3.73177	0.0542072	A_01_P1710051	CCDC43
0.492359	7.54027	1.98792	0.0930045	0.207931	-4.54673	0.0840097	A_01_P1710276	CCDC47
0.295595	8.32355	1.17382	0.284249	0.427393	-5.54197	0.172678	A_01_P1757826	CCDC51
-0.242422	2.1771	-0.252494	0.809046	0.87865	-6.19931	0.354998	A_01_P1756596	CCDC54
-0.223635	5.39169	-0.813291	0.446502	0.582443	-5.88401	0.235322	A_01_P1823636	CCDC57
0.147901	9.6503	0.650897	0.538747	0.664244	-6.00588	0.268372	A_01_P1756891	CCDC58
-0.730709	8.05878	-3.08236	0.0210287	0.108668	-3.10049	0.0439047	A_01_P1786951	CCDC6
-0.112254	2.32062	-0.114579	0.912499	0.947503	-6.22753	0.382816	A_01_P1734211	CCDC60
0.118826	3.27616	0.245695	0.814067	0.882015	-6.20119	0.356357	A_01_P1701994	CCDC61
0.591482	2.59451	1.40074	0.21	0.349064	-5.28759	0.141031	A_01_P1732381	CCDC65
0.282961	6.7408	1.12321	0.303431	0.446472	-5.59519	0.180386	A_01_P1757481	CCDC66
-1.57139	5.83103	-4.70606	0.00326214	0.105291	-1.27081	0.0425404	A_01_P1707571	CCDC68
0.875167	1.79432	1.40374	0.209743	0.348866	-5.28397	0.140951	A_01_P007750	CCDC70
-0.709395	2.97093	-1.43764	0.200336	0.338112	-5.244	0.136606	A_01_P1762141	CCDC71L
0.750326	1.43652	1.08539	0.319222	0.461625	-5.63337	0.186509	A_01_P010660	CCDC73
2.37721	4.62996	3.62946	0.0108775	0.105291	-2.44119	0.0425404	A_01_P1731286	CCDC77
-0.939847	3.08326	-2.36614	0.0549553	0.155549	-4.04249	0.0628457	A_01_P1705671	CCDC8
-0.391492	8.48352	-1.28243	0.246782	0.388605	-5.42307	0.157007	A_01_P007093	CCDC81
-0.867139	9.08161	-1.43002	0.202416	0.340634	-5.25302	0.137625	A_01_P006755	CCDC82
0.534193	1.14937	1.04087	0.337857	0.479658	-5.67777	0.193794	A_01_P019995	CCDC83
0.956805	10.0803	3.49279	0.012835	0.105291	-2.60426	0.0425404	A_01_P011246	CCDC84
-1.61442	8.77856	-3.31103	0.0160655	0.105562	-2.82587	0.0426497	A_01_P1725101	CCDC85B
1.5141	8.21927	3.31733	0.0159397	0.105505	-2.81811	0.0426269	A_01_P013342	CCDC86
-2.07538	9.33004	-3.79308	0.00895665	0.105291	-2.25019	0.0425404	A_01_P1743016	CCDC87
-0.756292	6.27973	-1.71938	0.136094	0.262466	-4.89685	0.106043	A_01_P1735651	CCDC88A
-1.43419	3.74128	-2.96498	0.024971	0.113696	-3.26163	0.0459363	A_01_P1820581	CCDC88B
1.99269	7.39839	3.73046	0.00964334	0.105291	-2.32274	0.0425404	A_01_P1810751	CCDC88C
0.193574	1.05185	0.534591	0.611771	0.726663	-6.07868	0.293591	A_01_P1679896	CCDC89
-1.99705	8.90591	-4.65795	0.00343004	0.105291	-1.31877	0.0425404	A_01_P1705741	CCDC9
-0.179739	9.45822	-0.441227	0.674429	0.777102	-6.12746	0.313969	A_01_P002543	CCDC90B
0.235985	6.07388	0.722829	0.496851	0.627356	-5.95425	0.253468	A_01_P1732056	CCDC91
2.33106	5.34546	3.02047	0.0232391	0.111865	-3.19064	0.0451965	A_01_P1734486	CCDC92
1.36874	6.15398	3.00564	0.0236888	0.112368	-3.20957	0.0453996	A_01_P018027	CCDC93
-1.4057	2.73755	-3.39069	0.0142024	0.105505	-2.71329	0.0426269	A_01_P1747226	CCDC9B
0.0504191	3.79857	0.112966	0.913725	0.94819	-6.22773	0.383094	A_01_P1733511	CCER1
1.62409	2.84632	3.10293	0.0209014	0.108379	-3.08589	0.0437879	A_01_P1825881	CCER2
-1.89231	6.215	-4.87624	0.00273857	0.105291	-1.10435	0.0425404	A_01_P1805836	CCHCR1
-1.18812	3.51372	-2.27291	0.0631975	0.166822	-4.17131	0.0674005	A_01_P1722736	CCIN
-0.255957	3.11156	-0.34772	0.739867	0.8276	-6.16775	0.334372	A_01_P1689211	CCK
1.04776	1.42733	1.24857	0.258111	0.400858	-5.46068	0.161957	A_01_P1754491	CCKAR
0.227271	4.30177	0.668087	0.528433	0.654923	-5.99406	0.264606	A_01_P1726531	CCKBR
-1.13178	14.8346	-5.24553	0.00189874	0.105291	-0.75981	0.0425404	A_01_P1670582	CCL1
0.108199	1.15415	0.288435	0.782525	0.859271	-6.18864	0.347168	A_01_P1671891	CCL11
-0.706516	3.72702	-1.1731	0.285003	0.428071	-5.54239	0.172952	A_01_P1822356	CCL14
0.476983	3.39201	1.07644	0.32265	0.464998	-5.64261	0.187871	A_01_P1671866	CCL18
1.51799	2.49174	2.05216	0.0857502	0.197887	-4.46425	0.0799516	A_01_P1722926	CCL19
-0.702756	1.68301	-1.10877	0.309781	0.452631	-5.60956	0.182875	A_01_P1671826	CCL2
-0.106386	2.24809	-0.275315	0.792125	0.8663	-6.19273	0.350008	A_01_P1670961	CCL20
-1.16797	4.62357	-2.44143	0.0501731	0.148615	-3.94719	0.0600445	A_01_P011985	CCL21
0.373308	1.86068	0.747556	0.482851	0.614508	-5.93559	0.248277	A_01_P1772486	CCL23
-0.15476	1.14007	-0.45835	0.662512	0.767659	-6.11934	0.310154	A_01_P1761041	CCL24
0.435354	3.01824	0.972515	0.367893	0.508153	-5.74372	0.205307	A_01_P1670571	CCL25
0.651561	1.24783	1.71717	0.13574	0.262143	-4.89881	0.105913	A_01_P1761046	CCL26
0.800769	6.35859	2.91664	0.0262451	0.115707	-3.31673	0.0467487	A_01_P1670371	CCL27
-0.671128	3.25541	-1.04253	0.337147	0.47886	-5.67614	0.193472	A_01_P1670467	CCL28
-0.942184	6.99451	-1.74542	0.131274	0.256476	-4.86368	0.103623	A_01_P1672151	CCL3
-0.301277	12.0383	-0.902787	0.401262	0.539668	-5.80711	0.21804	A_01_P1695466	CCL4L1
-1.63471	5.53845	-4.48383	0.00412451	0.105291	-1.49569	0.0425404	A_01_P1696416	CCL5
-1.18048	5.34495	-4.03056	0.00659963	0.105291	-1.96041	0.0425404	A_01_P008930	CCL7
-0.402362	1.39266	-1.1021	0.311825	0.454494	-5.6169	0.183627	A_01_P1670477	CCL8
-0.0649887	12.062	-0.320726	0.759077	0.841764	-6.1778	0.340095	A_01_P016852	CCM2
-1.36603	2.59634	-2.32934	0.0584823	0.160601	-4.09622	0.0648869	A_01_P003459	CCN1
-1.47298	11.4912	-3.72814	0.00966996	0.105291	-2.32545	0.0425404	A_01_P1716231	CCN5
0.880963	6.75552	3.37884	0.0144204	0.105505	-2.72816	0.0426269	A_01_P009645	CCNA2
0.924187	8.09928	3.15913	0.0194553	0.10756	-3.01504	0.043457	A_01_P1752126	CCNB1
-0.620015	7.03162	-2.20541	0.0690739	0.175159	-4.25962	0.070769	A_01_P013824	CCNB1IP1
0.48591	6.90798	1.81169	0.119207	0.242048	-4.77774	0.0977939	A_01_P1747756	CCNB2
-1.73797	10.5549	-8.08871	0.000172057	0.105291	1.31843	0.0425404	A_01_P1829561	CCNB3
-0.760411	5.73438	-1.17592	0.283957	0.427148	-5.53939	0.172579	A_01_P003513	CCNC
1.00783	8.79377	2.80814	0.0306671	0.120405	-3.46432	0.0486468	A_01_P013511	CCND1
0.197419	11.9457	0.911451	0.396705	0.535234	-5.79972	0.216249	A_01_P007679	CCND2
-0.867207	12.0576	-2.79013	0.031406	0.121263	-3.48778	0.0489936	A_01_P005798	CCND3
0.186733	12.1298	0.954402	0.376009	0.515889	-5.76086	0.208433	A_01_P009272	CCNDBP1
0.62776	6.56341	2.30046	0.0603754	0.163213	-4.13165	0.0659425	A_01_P010681	CCNE1
-1.70569	2.49435	-3.00164	0.0238116	0.112399	-3.21468	0.045412	A_01_P1738711	CCNE2
0.473386	6.69343	1.58755	0.163172	0.294885	-5.06221	0.119141	A_01_P1675501	CCNF
-1.55508	11.1718	-2.9577	0.0252086	0.113983	-3.27098	0.0460522	A_01_P016061	CCNG1
-1.08771	6.27481	-2.67738	0.0364864	0.12889	-3.63531	0.0520748	A_01_P1688036	CCNG2
0.841508	4.86158	2.48093	0.0472666	0.144628	-3.89217	0.0584335	A_01_P1771831	CCNH
-0.322986	13.2794	-1.6623	0.146671	0.275209	-4.96853	0.111192	A_01_P1688041	CCNI
0.444779	6.00518	1.28409	0.246238	0.388106	-5.42121	0.156805	A_01_P018567	CCNJ
1.42353	10.3057	4.34429	0.0047964	0.105291	-1.64131	0.0425404	A_01_P1753661	CCNJL
1.01155	9.78885	3.88214	0.00802576	0.105291	-2.14437	0.0425404	A_01_P1758826	CCNL1
1.25698	12.6564	3.82082	0.00866986	0.105291	-2.21825	0.0425404	A_01_P1763426	CCNL2
-0.80086	11.9428	-2.68038	0.0363404	0.128708	-3.63137	0.0520012	A_01_P020103	CCNQ
-0.691879	7.98064	-1.67464	0.144779	0.272854	-4.95348	0.11024	A_01_P1791046	CCNT2
0.406806	8.24188	1.66727	0.145489	0.27367	-4.9621	0.11057	A_01_P017823	CCNY
-0.855526	5.66302	-2.655	0.0375642	0.130449	-3.66433	0.0527048	A_01_P1720366	CCNYL1
-0.77545	4.08867	-1.56524	0.168319	0.300757	-5.08976	0.121514	A_01_P1675641	CCP110
0.757397	9.10495	3.2673	0.0165897	0.105562	-2.86654	0.0426497	A_01_P1791676	CCPG1
0.489259	7.76697	1.88664	0.107392	0.226912	-4.68037	0.0916785	A_01_P1689176	CCR1
-0.815484	3.7804	-1.66087	0.14756	0.276287	-4.97082	0.111627	A_01_P1670321	CCR2
-0.138257	8.41427	-0.56355	0.593099	0.71052	-6.06172	0.287069	A_01_P1670996	CCR3
0.483627	6.12786	1.5633	0.168707	0.30127	-5.09212	0.121721	A_01_P018882	CCR4
0.279401	7.2854	1.07469	0.323147	0.465659	-5.64456	0.188138	A_01_P1671041	CCR5
0.295427	6.40861	0.992678	0.358909	0.499935	-5.7245	0.201987	A_01_P1670501	CCR6
0.758899	14.8157	2.63023	0.0388657	0.132326	-3.69735	0.0534631	A_01_P008946	CCR7
-0.615518	3.27507	-1.2689	0.251255	0.39328	-5.43816	0.158895	A_01_P014152	CCR8
0.415476	8.3112	1.38632	0.214733	0.354204	-5.30434	0.143108	A_01_P1689186	CCR9
-0.351787	7.59703	-0.989826	0.3603	0.500974	-5.72712	0.202407	A_01_P1689166	CCRL2
-0.993139	9.02709	-3.23656	0.0176389	0.105742	-2.91818	0.0427226	A_01_P017744	CCS
-0.708427	7.13239	-2.4004	0.0530405	0.152725	-4.00155	0.0617049	A_01_P1771026	CCSAP
-0.0110165	2.85335	-0.019434	0.985122	0.991417	-6.23467	0.400559	A_01_P1755391	CCSER1
-1.35538	8.0268	-3.72976	0.00965134	0.105291	-2.32355	0.0425404	A_01_P007428	CCSER2
0.233623	12.6199	1.18529	0.279839	0.422906	-5.52985	0.170865	A_01_P000902	CCT2
-1.968	7.94983	-4.13256	0.00606372	0.105291	-1.86882	0.0425404	A_01_P1723401	CCT3
0.34457	13.6214	1.75583	0.128967	0.25364	-4.84982	0.102477	A_01_P1735751	CCT4
1.04985	11.6223	3.25422	0.0172511	0.105734	-2.89621	0.0427193	A_01_P1686871	CCT5
0.790039	10.399	2.38023	0.0545442	0.155018	-4.02853	0.0626315	A_01_P1690336	CCT6A
-0.512583	3.8626	-1.32515	0.232597	0.374299	-5.37502	0.151227	A_01_P1709151	CCT6B
1.3122	13.2856	3.31849	0.0159167	0.105505	-2.81668	0.0426269	A_01_P1682701	CCT7
0.795314	11.2889	3.35939	0.0150038	0.105505	-2.76145	0.0426269	A_01_P003892	CCT8
0.586678	11.0637	2.67777	0.0359572	0.127797	-3.62795	0.0516335	A_01_P1672846	CCZ1
1.3676	5.06708	3.07646	0.0216226	0.109646	-3.11941	0.0443	A_01_P1767396	CD101
0.144556	12.1123	0.527917	0.616411	0.730351	-6.08218	0.295081	A_01_P1671406	CD14
-0.653498	10.0253	-2.30281	0.0606516	0.163571	-4.13152	0.0660871	A_01_P1679136	CD151
0.532578	4.64124	1.33364	0.230486	0.371996	-5.36515	0.150296	A_01_P1767501	CD160
1.84007	9.99696	5.29511	0.00181007	0.105291	-0.715242	0.0425404	A_01_P1681236	CD163
-0.712987	2.63192	-1.51141	0.181089	0.316048	-5.1555	0.127692	A_01_P018057	CD163L1
-0.508764	12.725	-2.06679	0.0840276	0.195751	-4.44492	0.0790887	A_01_P1746601	CD164
-2.57454	6.41143	-9.91745	5.33812609143534e-05	0.105291	2.18692	0.0425404	A_01_P1764826	CD164L2
-1.41505	12.9957	-7.24537	0.000322103	0.105291	0.808956	0.0425404	A_01_P003070	CD177
0.622894	10.165	1.79341	0.122825	0.246262	-4.80218	0.0994962	A_01_P015611	CD180
0.036747	9.59556	0.16835	0.871729	0.919989	-6.21906	0.3717	A_01_P1712341	CD19
0.265013	7.16712	0.951297	0.377775	0.517737	-5.76342	0.209179	A_01_P1671606	CD1A
-0.0145169	8.42697	-0.0498883	0.961823	0.977525	-6.23349	0.394946	A_01_P1671596	CD1B
-0.542123	10.0688	-1.75333	0.129844	0.25472	-4.85358	0.102913	A_01_P1671601	CD1C
-1.23553	9.84533	-5.23098	0.00185024	0.105291	-0.742716	0.0425404	A_01_P1670346	CD1D
-0.905388	1.79686	-0.996098	0.35748	0.498752	-5.72115	0.201509	A_01_P001359	CD1E
-0.945626	8.79898	-3.09701	0.0210603	0.108692	-3.09338	0.0439144	A_01_P1692006	CD2
0.13561	8.89899	0.427931	0.683563	0.784207	-6.13374	0.31684	A_01_P002156	CD200
-0.393364	7.10347	-1.2224	0.267175	0.409863	-5.48935	0.165595	A_01_P1756701	CD200R1
0.22471	1.28858	0.584234	0.579951	0.699204	-6.04913	0.282497	A_01_P007941	CD207
0.0288031	0.928363	0.0869184	0.933508	0.959907	-6.23066	0.387828	A_01_P1671436	CD209
-1.3409	1.46198	-1.33578	0.229825	0.371309	-5.3627	0.150019	A_01_P1670356	CD209L2
2.5663	11.1222	3.44718	0.0135724	0.105291	-2.65936	0.0425404	A_01_P009512	CD22
-0.925061	8.8536	-2.4673	0.0484372	0.146197	-3.91285	0.0590674	A_01_P1672046	CD226
-1.03934	9.50196	-3.72357	0.00972244	0.105291	-2.33077	0.0425404	A_01_P1805271	CD24
0.758259	6.41433	2.79479	0.0308124	0.120609	-3.47511	0.0487293	A_01_P1768581	CD244
0.901714	7.87028	2.82113	0.0301459	0.119905	-3.44743	0.0484449	A_01_P1671106	CD247
0.732936	8.71367	2.15983	0.0738681	0.181773	-4.32163	0.0734412	A_01_P1679251	CD248
0.760832	14.1128	2.91815	0.026542	0.116044	-3.32186	0.0468847	A_01_P011408	CD27
1.51977	4.4748	3.36752	0.0149747	0.105505	-2.75643	0.0426269	A_01_P1670126	CD274
1.6611	4.93066	3.09865	0.0210161	0.108668	-3.0913	0.0439047	A_01_P1685996	CD276
-0.489179	5.78401	-1.3998	0.210864	0.349959	-5.2886	0.141393	A_01_P1670096	CD28
-1.39978	9.16832	-2.75728	0.0328031	0.123528	-3.53064	0.0499087	A_01_P015978	CD2AP
1.1581	11.8998	3.43848	0.0137183	0.105291	-2.66992	0.0425404	A_01_P1792636	CD2BP2
0.422389	11.2257	1.69254	0.141242	0.268313	-4.93088	0.108406	A_01_P002359	CD300A
2.65499	5.23161	3.45337	0.0134696	0.105291	-2.65186	0.0425404	A_01_P004909	CD300C
-0.22764	4.05755	-0.344604	0.742093	0.82896	-6.16894	0.334921	A_01_P1822956	CD300H
0.521063	7.82467	1.91866	0.102908	0.221186	-4.63899	0.0893649	A_01_P1822951	CD300LB
0.239917	6.77454	0.59222	0.575222	0.695436	-6.04385	0.280975	A_01_P1822961	CD300LD
1.8602	3.72591	2.20736	0.0691729	0.175179	-4.25849	0.0707768	A_01_P1710636	CD300LF
-0.509757	7.76504	-1.98737	0.0932731	0.208208	-4.54804	0.0841214	A_01_P1703186	CD320
0.341152	3.66423	0.763885	0.473742	0.606443	-5.923	0.245019	A_01_P1706156	CD33
-0.192446	1.8789	-0.380455	0.716649	0.809742	-6.15468	0.327157	A_01_P1769336	CD34
-1.01688	4.05432	-1.64942	0.149908	0.278971	-4.98519	0.112712	A_01_P1670186	CD36
0.143211	13.929	0.668724	0.528427	0.654923	-5.99322	0.264606	A_01_P015017	CD37
0.928386	10.2887	3.12921	0.0202111	0.107642	-3.05271	0.0434903	A_01_P1754361	CD38
-0.522429	13.6485	-2.23455	0.066626	0.171598	-4.22233	0.0693301	A_01_P1680111	CD3D
1.27887	7.29093	3.47941	0.0130467	0.105291	-2.62039	0.0425404	A_01_P017113	CD3EAP
-0.0773228	10.9156	-0.32579	0.755516	0.839052	-6.17594	0.338999	A_01_P1727646	CD3G
[truncated: 13,579 more rows]
