# Supplementary material for: Seasonal influenza mRNA vaccine induces stronger innate and comparable or better adaptive responses than licensed inactivated vaccines
Source: NPJ Vaccines. 2026 May 26;11:108. doi: 10.1038/s41541-026-01492-y (PMC13212880; doi:10.1038/s41541-026-01492-y)
Supplement: Supplementary file 4 — Supplementary information [file 41541_2026_1492_MOESM4_ESM.xlsx]

## Sheet: Suppl. Data 3. DEG_Fluad
logFC	AveExpr	t	P.Value	adj.P.Val	B	qvalue	ProbeID	GeneID
-0.455726	8.30758	-1.64729	0.141738	0.216	-5.21722	0.070998	A_01_P010401	43525
-1.84981	10.5574	-6.03349	0.000446555	0.0160307	0.491818	0.00526922	A_01_P1825261	43526
0.257202	4.51558	0.610887	0.559813	0.647546	-6.29231	0.212845	A_01_P019226	43528
0.288584	9.05453	1.81154	0.110589	0.177024	-4.99425	0.0581869	A_01_P1680806	43529
-0.764401	1.37845	-1.34163	0.219959	0.307877	-5.60268	0.101198	A_01_P005647	43530
-0.886245	11.4912	-3.04209	0.0178656	0.0439179	-3.21297	0.0144356	A_01_P010558	43531
-0.93834	9.2611	-5.09804	0.00118453	0.0160307	-0.48427	0.00526922	A_01_P1729131	43532
-0.753531	1.77852	-1.47087	0.183082	0.265391	-5.44475	0.0872327	A_01_P1710226	43534
0.968486	8.31102	3.70454	0.00706417	0.0245245	-2.27622	0.00806109	A_01_P1675746	43709
-0.300309	8.10332	-1.76738	0.118114	0.186424	-5.05488	0.0612768	A_01_P1678231	43710
-0.305911	7.08144	-1.68356	0.133749	0.206057	-5.16835	0.0677299	A_01_P004104	43711
1.01482	4.31925	3.11126	0.0161721	0.040892	-3.11288	0.013441	A_01_P001175	43712
-0.172898	9.99143	-0.624483	0.551327	0.640034	-6.28345	0.210376	A_01_P008764	43713
2.67921	6.71121	4.77173	0.0018117	0.0161313	-0.900429	0.00530227	A_01_P1741856	43714
1.09971	8.0533	4.75589	0.0018464	0.0161313	-0.919514	0.00530227	A_01_P1762936	43715
1.31219	8.26528	3.89121	0.00550019	0.0215749	-2.0227	0.00709156	A_01_P1794611	43716
-1.7302	5.38413	-4.38253	0.00291805	0.0170917	-1.38109	0.00561796	A_01_P1710841	43717
0.854444	2.39349	1.25444	0.248366	0.338514	-5.70435	0.111268	A_01_P1794666	43718
-1.84564	8.32267	-8.02163	7.14390518487875e-05	0.0160307	2.23452	0.00526922	A_01_P1754916	43719
1.49381	4.9114	3.21874	0.0138702	0.0369369	-2.95829	0.012141	A_01_P018071	43720
1.96432	1.99416	4.03584	0.00454689	0.0198116	-1.82989	0.00651196	A_01_P1761211	43722
0.483358	1.25533	1.43745	0.19147	0.275043	-5.4864	0.0904052	A_01_P1722211	43800
-0.381643	1.18093	-1.00182	0.348483	0.444	-5.97262	0.145941	A_01_P1674001	A1BG
0.870414	4.04124	1.28921	0.236682	0.326009	-5.66431	0.107157	A_01_P1680771	A1CF
-0.13207	4.03234	-0.454007	0.662819	0.740371	-6.38173	0.243356	A_01_P000448	A2M
-1.07854	8.26541	-4.34714	0.00305071	0.0172643	-1.42603	0.00567468	A_01_P003574	A4GALT
1.12311	5.90707	3.90931	0.00536981	0.0213188	-1.9984	0.00700737	A_01_P1816821	AAAS
1.34299	7.75026	4.5427	0.00239184	0.0165173	-1.1803	0.00542914	A_01_P1788596	AACS
0.738457	2.02914	1.5954	0.152907	0.229606	-5.28542	0.0754705	A_01_P1764096	AADACL4
-1.16808	4.63114	-3.51953	0.00909828	0.0282869	-2.5324	0.00929775	A_01_P1756131	AADAT
0.0362775	6.89639	0.20339	0.844302	0.88976	-6.47159	0.29246	A_01_P001225	AAGAB
-0.989616	7.58382	-4.803	0.00170811	0.0161313	-0.846811	0.00530227	A_01_P1726971	AAMDC
0.848167	11.9515	3.40236	0.0107067	0.0312885	-2.69701	0.0102844	A_01_P1720541	AAMP
-1.1993	9.79668	-3.9272	0.00524416	0.0210768	-1.97441	0.00692784	A_01_P013449	AANAT
0.7454	10.4092	3.00857	0.0187527	0.0454873	-3.26161	0.0149515	A_01_P016143	AAR2
-2.83499	2.62152	-5.838	0.000547292	0.0160307	0.292085	0.00526922	A_01_P1739006	AARD
1.76466	5.82434	4.75378	0.00185106	0.0161313	-0.922049	0.00530227	A_01_P1713491	AARS
0.828542	7.66488	3.38422	0.0109818	0.031806	-2.72265	0.0104545	A_01_P1744681	AARS2
-0.461499	6.58196	-2.19783	0.0619513	0.111849	-4.44557	0.0367641	A_01_P1755271	AASDH
-0.699259	5.14387	-2.64155	0.0320116	0.0671253	-3.79686	0.0220637	A_01_P1727396	AASDHPPT
0.83515	6.17053	3.44876	0.0100359	0.0300472	-2.63161	0.00987635	A_01_P013279	AASS
1.31853	6.95227	4.4535	0.00267071	0.0167902	-1.29161	0.00551886	A_01_P015620	ABAT
-1.45314	11.4355	-6.0178	0.00045383	0.0160307	0.475987	0.00526922	A_01_P000386	ABCA1
-1.83704	3.36787	-5.13119	0.00116017	0.0160307	-0.459347	0.00526922	A_01_P018129	ABCA12
-0.644744	1.27367	-1.48858	0.178484	0.25997	-5.42249	0.0854509	A_01_P009997	ABCA13
0.688781	5.01569	1.74188	0.123317	0.192875	-5.09049	0.063397	A_01_P1678281	ABCA2
1.32187	2.03423	2.83952	0.0239898	0.0541324	-3.50813	0.017793	A_01_P1675496	ABCA3
-1.5168	6.36212	-6.6249	0.000243752	0.0160307	1.07722	0.00526922	A_01_P1766881	ABCA4
-1.08254	5.80523	-4.5271	0.00240544	0.0165233	-1.18981	0.00543113	A_01_P1710531	ABCA5
-0.414257	4.3866	-1.58116	0.155471	0.232748	-5.30364	0.0765031	A_01_P1710501	ABCA6
1.36864	11.459	4.75099	0.00185726	0.0161313	-0.925418	0.00530227	A_01_P000528	ABCA7
0.50461	2.8325	1.01215	0.34384	0.439333	-5.9625	0.144406	A_01_P1671426	ABCB1
-1.14763	6.50055	-4.03868	0.00453005	0.0197816	-1.82613	0.00650213	A_01_P012232	ABCB10
-0.111186	1.0517	-0.399057	0.701099	0.772606	-6.40709	0.253952	A_01_P013334	ABCB5
-0.833573	8.54399	-4.22332	0.00350129	0.0179836	-1.57123	0.00591112	A_01_P007001	ABCB6
0.405851	8.04244	2.22466	0.0593587	0.108128	-4.4057	0.0355411	A_01_P012559	ABCB7
-0.689655	5.79605	-3.10477	0.0160603	0.040713	-3.1129	0.0133822	A_01_P020186	ABCB8
-1.27524	7.39879	-5.10132	0.00123087	0.0160307	-0.512635	0.00526922	A_01_P1734426	ABCB9
2.12676	4.43032	5.44113	0.000839427	0.0160307	-0.130987	0.00526922	A_01_P1675621	ABCC1
-0.584556	1.25428	-1.29338	0.235312	0.324573	-5.65946	0.106685	A_01_P1712741	ABCC11
-1.62466	2.65215	-3.32281	0.0119707	0.0335293	-2.80972	0.0110209	A_01_P1712731	ABCC12
-2.1863	8.52224	-5.99143	0.000466352	0.0160307	0.449311	0.00526922	A_01_P1760416	ABCC13
0.978665	3.78005	3.29578	0.0121627	0.0338451	-2.83475	0.0111247	A_01_P1697946	ABCC2
1.00971	5.10033	3.38528	0.0109655	0.0317743	-2.72114	0.010444	A_01_P002200	ABCC3
1.63934	7.75195	4.12463	0.00405169	0.0189523	-1.71312	0.00622951	A_01_P1758476	ABCC5
-1.51874	4.78033	-3.99933	0.00476929	0.020254	-1.87826	0.00665739	A_01_P001241	ABCC6
0.183051	1.66747	0.218668	0.832899	0.880318	-6.46799	0.289356	A_01_P1696276	ABCC8
1.68511	2.21104	4.35874	0.00298622	0.01717	-1.40642	0.0056437	A_01_P1681356	ABCC9
-1.86397	2.57184	-4.22668	0.00355401	0.0181517	-1.58047	0.00596637	A_01_P1829486	ABCD1
-1.25412	3.04061	-3.20134	0.0142068	0.0375307	-2.98277	0.0123361	A_01_P014763	ABCD2
-0.690771	6.82243	-2.42411	0.0444235	0.086289	-4.11796	0.0283628	A_01_P009417	ABCD3
0.899778	9.35215	4.66208	0.00202109	0.0161313	-1.01663	0.00530227	A_01_P1750486	ABCD4
-0.760137	9.48601	-3.37001	0.0112026	0.0321907	-2.74276	0.0105809	A_01_P018607	ABCE1
1.86197	7.52957	4.72927	0.00190635	0.0161313	-0.951668	0.00530227	A_01_P1670671	ABCF1
1.42319	6.40745	4.32406	0.00314076	0.0173825	-1.45544	0.00571353	A_01_P1762911	ABCF2
0.0770583	9.9538	0.411425	0.692476	0.765445	-6.40158	0.251598	A_01_P000568	ABCF3
-0.466682	8.48672	-2.68388	0.0297403	0.0634879	-3.72926	0.0208681	A_01_P1670811	ABCG2
-1.42195	5.56481	-4.56434	0.00232913	0.016434	-1.15349	0.00540179	A_01_P019583	ABCG4
-1.56568	4.91781	-4.49419	0.0025393	0.0166142	-1.24067	0.00546102	A_01_P018732	ABCG5
-0.434765	1.64742	-1.27192	0.241887	0.331533	-5.68459	0.108973	A_01_P008262	ABCG8
1.40767	6.59228	3.88718	0.00552963	0.0216248	-2.02811	0.00710795	A_01_P012079	ABHD1
-0.244712	11.8675	-1.24846	0.250423	0.340946	-5.71116	0.112067	A_01_P005361	ABHD11
0.627758	7.45784	2.43891	0.0434503	0.0848281	-4.09625	0.0278826	A_01_P1717551	ABHD12
-1.56446	10.4949	-4.24124	0.00348858	0.0179813	-1.56167	0.00591036	A_01_P1715241	ABHD13
0.757445	6.02333	1.86426	0.102833	0.167235	-4.92252	0.0549694	A_01_P002386	ABHD15
0.251247	11.8742	1.65699	0.139097	0.212875	-5.20382	0.069971	A_01_P000163	ABHD16A
-1.02275	4.30672	-3.94299	0.00497808	0.0206279	-1.93201	0.0067803	A_01_P1715446	ABHD16B
-1.02608	10.5274	-5.75426	0.000570844	0.0160307	0.241554	0.00526922	A_01_P010797	ABHD17A
-0.199995	2.3638	-0.428719	0.680499	0.754903	-6.39362	0.248133	A_01_P020170	ABHD17B
-2.53459	9.22809	-4.6202	0.00217537	0.0161866	-1.08463	0.00532047	A_01_P1720271	ABHD18
-0.16329	9.41648	-0.680756	0.517036	0.608786	-6.24493	0.200105	A_01_P009473	ABHD3
-0.57478	5.96555	-3.0234	0.0180162	0.044183	-3.22962	0.0145227	A_01_P1686261	ABHD4
-0.193906	9.94273	-1.10691	0.302955	0.397516	-5.86658	0.130661	A_01_P003905	ABHD5
2.24227	7.26817	5.34251	0.000936541	0.0160307	-0.239873	0.00526922	A_01_P1798561	ABHD6
-1.242	11.3786	-7.15475	0.000143344	0.0160307	1.57984	0.00526922	A_01_P010133	ABHD8
-0.537874	10.9417	-2.69253	0.0297881	0.063569	-3.72367	0.0208948	A_01_P1728661	ABI1
1.05975	6.56189	3.60433	0.00809696	0.0264461	-2.4144	0.00869269	A_01_P1720261	ABI2
-0.0784272	9.3441	-0.441957	0.671127	0.747117	-6.38755	0.245574	A_01_P018601	ABI3
1.49847	2.80416	2.99234	0.0191988	0.0462252	-3.28519	0.015194	A_01_P1722446	ABITRAM
0.216387	3.01187	0.549545	0.599032	0.682587	-6.33009	0.224363	A_01_P1700546	ABL1
2.90304	3.1952	5.33381	0.000945687	0.0160307	-0.249549	0.00526922	A_01_P1770161	ABL2
1.55648	9.72141	4.40172	0.00284878	0.0170274	-1.35681	0.00559683	A_01_P1681016	ABLIM1
0.462489	1.42804	1.30981	0.229635	0.318478	-5.64042	0.104682	A_01_P1687816	ABLIM2
-1.7186	5.7637	-5.07696	0.00126588	0.0160307	-0.540698	0.00526922	A_01_P1687561	ABLIM3
-0.648676	3.98685	-1.80615	0.112117	0.178926	-5.00279	0.058812	A_01_P1678331	ABO
2.91602	5.32979	4.75765	0.0018425	0.0161313	-0.917389	0.00530227	A_01_P1707911	ABR
-1.43515	1.68091	-1.93751	0.0921833	0.15306	-4.82015	0.05031	A_01_P1812056	ABRA
-0.0650769	11.1951	-0.423684	0.68382	0.757566	-6.39611	0.249008	A_01_P1685381	ABRACL
-1.00839	5.61834	-3.55281	0.00869023	0.027566	-2.48597	0.00906081	A_01_P1754748	ABRAXAS1
-0.127287	8.51008	-0.747554	0.477768	0.572533	-6.19585	0.188189	A_01_P019408	ABRAXAS2
1.08885	10.8342	4.75952	0.00183838	0.0161313	-0.915134	0.00530227	A_01_P019705	ACAA1
1.13615	10.4949	3.18032	0.0146504	0.0383349	-3.01342	0.0126005	A_01_P006624	ACAA2
1.93058	7.54668	4.91023	0.00153719	0.0160329	-0.735328	0.00526994	A_01_P012785	ACACA
0.740868	1.45012	2.45303	0.0420448	0.0827431	-4.07042	0.0271972	A_01_P1733921	ACACB
-0.553369	5.07087	-1.96428	0.0885648	0.148248	-4.78243	0.0487284	A_01_P1694696	ACAD8
0.899857	7.09889	3.41666	0.010495	0.030954	-2.67683	0.0101744	A_01_P015548	ACAD9
-0.553437	1.98976	-1.82202	0.108872	0.175044	-4.97978	0.057536	A_01_P013973	ACADL
-1.3445	9.40519	-4.40604	0.00283344	0.0170247	-1.35136	0.00559594	A_01_P011009	ACADM
-0.417379	10.8853	-2.11934	0.0701887	0.123422	-4.56135	0.0405682	A_01_P016874	ACADS
0.902628	6.71024	3.07666	0.0169969	0.0423828	-3.1629	0.013931	A_01_P1681106	ACADSB
1.05504	8.64318	3.8863	0.00553611	0.0216394	-2.0293	0.00711277	A_01_P1708236	ACADVL
-0.341635	5.27253	-0.75027	0.47658	0.571538	-6.19336	0.187862	A_01_P006998	ACAN
0.494162	11.2189	2.24852	0.0578086	0.105793	-4.37447	0.0347737	A_01_P1708261	ACAP1
1.08325	8.76196	4.93198	0.0014984	0.0160329	-0.709682	0.00526994	A_01_P1689841	ACAP2
0.521095	5.26607	2.1256	0.0691572	0.122005	-4.55055	0.0401024	A_01_P014312	ACAP3
0.0747419	7.40124	0.378181	0.715924	0.785376	-6.41588	0.258149	A_01_P1727431	ACAT1
-0.967603	9.1797	-3.9797	0.00489374	0.0205324	-1.90435	0.00674888	A_01_P003045	ACBD3
-1.76246	8.59564	-7.99675	7.29263065371358e-05	0.0160307	2.21561	0.00526922	A_01_P1710101	ACBD4
1.24196	5.53471	3.85405	0.00577871	0.0221656	-2.07275	0.00728574	A_01_P1728696	ACBD5
0.745311	9.3354	3.16363	0.0150035	0.0389306	-3.03741	0.0127963	A_01_P019248	ACBD6
-0.0878174	1.21207	-0.307136	0.767189	0.827304	-6.44248	0.271931	A_01_P1728401	ACBD7
1.05243	5.5972	3.62486	0.00787282	0.0260576	-2.38598	0.00856499	A_01_P1725966	ACCS
0.291149	1.87742	0.467413	0.653841	0.732683	-6.37487	0.240829	A_01_P1725971	ACCSL
0.568501	10.0814	2.38464	0.0471285	0.0903476	-4.17579	0.0296968	A_01_P1713191	ACD
-0.00119644	0.795249	-0.0043862	0.996616	0.997665	-6.49446	0.327927	A_01_P1675136	ACE
-0.0539636	0.961811	-0.19498	0.850645	0.894306	-6.47344	0.293954	A_01_P1671666	ACE2
-1.49236	3.02613	-4.4809	0.0024828	0.0165958	-1.22901	0.00545497	A_01_P016860	ACER1
-2.45984	4.44055	-5.3109	0.000970255	0.0160307	-0.275097	0.00526922	A_01_P007418	ACER2
0.669287	1.36507	2.03299	0.079299	0.135934	-4.68274	0.0446808	A_01_P1698361	ACHE
1.25702	8.73832	4.09295	0.0042213	0.0191674	-1.75464	0.00630022	A_01_P018248	ACIN1
-1.77575	9.90001	-6.26961	0.000351421	0.0160307	0.725698	0.00526922	A_01_P1698417	ACKR1
-0.252765	3.77503	-0.890992	0.400926	0.497361	-6.0766	0.16348	A_01_P1778226	ACKR2
0.205207	5.53712	0.69695	0.507421	0.600377	-6.23331	0.197341	A_01_P1678192	ACKR3
-0.211049	4.84087	-0.738552	0.483226	0.577613	-6.20238	0.189858	A_01_P007617	ACKR4
1.30516	7.61861	4.52552	0.00244295	0.0165956	-1.20163	0.0054549	A_01_P1674956	ACLY
1.14157	8.27092	4.28033	0.00331945	0.0177592	-1.51139	0.00583737	A_01_P010602	ACO1
1.3952	9.21451	5.07257	0.0012723	0.0160307	-0.545758	0.00526922	A_01_P017046	ACO2
0.523842	5.00394	1.82998	0.108217	0.174216	-4.96999	0.0572638	A_01_P1766126	ACOT11
1.21688	2.31719	1.76555	0.119074	0.187567	-5.05834	0.0616522	A_01_P019404	ACOT12
-0.105243	10.2242	-0.608565	0.560991	0.648657	-6.29411	0.21321	A_01_P004939	ACOT13
-0.144135	9.878	-0.774375	0.462813	0.558433	-6.17474	0.183554	A_01_P011165	ACOT2
0.374638	2.19873	0.715172	0.49674	0.5905	-6.21994	0.194095	A_01_P016416	ACOT4
-0.609191	5.33135	-2.33019	0.0510606	0.0961038	-4.25482	0.0315888	A_01_P1750446	ACOT6
-1.14158	8.92629	-4.55069	0.00236846	0.0165056	-1.17038	0.00542532	A_01_P1763691	ACOT7
0.286036	8.10001	1.56342	0.159551	0.237692	-5.32668	0.0781281	A_01_P1716111	ACOT8
1.3571	9.77297	5.6462	0.000671271	0.0160307	0.0906138	0.00526922	A_01_P1739921	ACOT9
-1.71645	8.03882	-4.25515	0.00342737	0.0179389	-1.54376	0.00589643	A_01_P1823871	ACOX1
0.2938	2.79515	0.442136	0.671198	0.747133	-6.38729	0.245579	A_01_P1757416	ACOX2
-1.40009	7.10754	-5.54873	0.000746015	0.0160307	-0.0139113	0.00526922	A_01_P1807033	ACOX3
0.408338	9.33888	1.78053	0.116461	0.184247	-5.03791	0.0605609	A_01_P018700	ACP2
-0.401663	4.05966	-1.16768	0.279664	0.3724	-5.80114	0.122406	A_01_P1706101	ACP4
-0.180935	8.64949	-0.904564	0.394379	0.490801	-6.06419	0.161324	A_01_P1673281	ACP5
1.2898	7.49012	4.79432	0.00176347	0.0161313	-0.873292	0.00530227	A_01_P1767551	ACP6
1.55425	3.86064	3.18538	0.014545	0.0381419	-3.00615	0.0125371	A_01_P1759196	ACPP
-1.62878	6.1475	-7.1828	0.000142445	0.0160307	1.588	0.00526922	A_01_P016409	ACR
-1.48828	6.3786	-6.3617	0.000319651	0.0160307	0.817276	0.00526922	A_01_P005250	ACRBP
-0.384748	5.09117	-1.50355	0.174335	0.255145	-5.40351	0.0838648	A_01_P016414	ACRV1
-0.641575	1.585	-0.990126	0.353798	0.449568	-5.98399	0.147771	A_01_P1673151	ACSBG2
0.411341	8.86821	2.34277	0.0496537	0.0939764	-4.23278	0.0308896	A_01_P1674786	ACSF2
0.989675	8.30507	2.8231	0.0245743	0.0550751	-3.53215	0.0181029	A_01_P1756306	ACSL1
-1.13365	7.78438	-2.76856	0.026626	0.0584827	-3.61208	0.019223	A_01_P1788846	ACSL3
-0.912946	9.76605	-2.97127	0.0197946	0.0472341	-3.31583	0.0155256	A_01_P009680	ACSL4
0.96077	7.13061	4.56779	0.00227171	0.016322	-1.13406	0.00536496	A_01_P1730686	ACSL5
-0.984895	10.1831	-4.70221	0.00196949	0.0161313	-0.984472	0.00530227	A_01_P1752981	ACSL6
-2.31556	9.914	-5.2088	0.00108867	0.0160307	-0.389946	0.00526922	A_01_P016197	ACSM3
0.238988	5.3696	0.652986	0.533789	0.624062	-6.26431	0.205126	A_01_P008055	ACSM5
0.152821	4.74652	0.509216	0.625633	0.70722	-6.35292	0.23246	A_01_P1717541	ACSS1
0.815772	6.47641	2.78017	0.0261746	0.0577366	-3.59505	0.0189777	A_01_P016343	ACSS2
-0.499555	10.6223	-3.15109	0.0149685	0.0388601	-3.04364	0.0127731	A_01_P1771016	ACTA1
-1.54366	8.6512	-4.64448	0.00211205	0.016158	-1.05486	0.00531104	A_01_P006531	ACTA2
1.55366	13.1642	5.63645	0.000678365	0.0160307	0.0802162	0.00526922	A_01_P1678616	ACTB
0.874537	2.46387	2.12711	0.0693741	0.122297	-4.55016	0.0401984	A_01_P1751981	ACTBL2
0.423146	14.0561	2.79576	0.0253671	0.0563953	-3.56785	0.0185368	A_01_P1675370	ACTG1
0.403211	4.60976	1.11448	0.300424	0.39487	-5.85817	0.129792	A_01_P016832	ACTG2
-1.36439	6.89366	-4.67065	0.00204609	0.0161313	-1.0229	0.00530227	A_01_P1716701	ACTL10
0.628427	8.88106	3.25425	0.0130273	0.0354912	-2.90011	0.0116658	A_01_P002372	ACTL6A
-2.0298	9.10871	-7.32103	0.000130296	0.0160307	1.67597	0.00526922	A_01_P008381	ACTL6B
-1.37985	1.97063	-2.56138	0.0361904	0.0736664	-3.9164	0.0242138	A_01_P1722471	ACTL7A
0.956467	2.09788	1.9106	0.095965	0.158087	-4.8579	0.0519624	A_01_P000881	ACTL7B
-0.0994466	5.22704	-0.379765	0.714889	0.784386	-6.41515	0.257824	A_01_P1764316	ACTL8
1.44151	10.3482	4.42268	0.00277517	0.0169543	-1.33036	0.00557281	A_01_P013011	ACTN1
-1.21963	2.12601	-1.92542	0.0938649	0.155273	-4.83713	0.0510374	A_01_P001520	ACTN2
0.920254	6.4721	2.24678	0.05796	0.106018	-4.377	0.0348477	A_01_P000639	ACTN3
-1.15475	4.58714	-4.53488	0.00232088	0.0164166	-1.16101	0.00539607	A_01_P1786916	ACTN4
0.0710825	11.0947	0.44891	0.666327	0.743208	-6.38421	0.244289	A_01_P002025	ACTR10
1.43523	7.77655	4.66936	0.00204928	0.0161313	-1.02446	0.00530227	A_01_P002509	ACTR1A
-0.355544	11.4864	-2.1989	0.061717	0.111563	-4.44324	0.0366701	A_01_P007486	ACTR1B
0.610804	8.28695	2.70677	0.0291675	0.0625457	-3.70276	0.0205585	A_01_P1718061	ACTR2
0.316989	12.0452	2.19017	0.0625367	0.11264	-4.45593	0.0370242	A_01_P017246	ACTR3
-2.45966	7.10344	-4.69319	0.00199106	0.0161313	-0.995441	0.00530227	A_01_P1832356	ACTR3B
1.84501	7.70033	4.76466	0.00182709	0.0161313	-0.908937	0.00530227	A_01_P000598	ACTR5
1.44257	8.83315	4.79029	0.00177196	0.0161313	-0.878123	0.00530227	A_01_P1757491	ACTR8
-1.78767	3.24017	-3.13028	0.015737	0.0402065	-3.08545	0.0132157	A_01_P015006	ACTRT1
-1.62921	2.09124	-3.82273	0.0060254	0.0226081	-2.1151	0.00743117	A_01_P1763581	ACTRT2
1.52431	2.6656	2.34024	0.050373	0.0950387	-4.24075	0.0312387	A_01_P019336	ACTRT3
-0.349016	7.8835	-1.81281	0.11048	0.176961	-4.99268	0.0581661	A_01_P005399	ACVR1
-0.843443	4.46832	-2.90424	0.0216261	0.0502738	-3.40863	0.0165247	A_01_P1719391	ACVR1C
-0.286481	1.63048	-0.5455	0.601678	0.684814	-6.33245	0.225095	A_01_P1732581	ACVRL1
0.268441	6.86307	1.38999	0.204842	0.290636	-5.54467	0.0955307	A_01_P1745331	ACYP1
3.18227	5.39705	4.48021	0.00258363	0.0166418	-1.25814	0.00547006	A_01_P1780521	ADA2
-0.0549375	1.0516	-0.196763	0.8493	0.893325	-6.47305	0.293632	A_01_P017809	ADAD1
0.413626	6.11441	1.81367	0.110584	0.177024	-4.99194	0.0581869	A_01_P013757	ADAD2
-0.134776	6.36157	-0.579113	0.579904	0.665509	-6.31237	0.21875	A_01_P1685741	ADAL
0.819239	1.98318	1.94061	0.0917572	0.152476	-4.81579	0.050118	A_01_P1682112	ADAM1
-0.731997	11.0343	-2.98222	0.0194825	0.046688	-3.2999	0.0153461	A_01_P1790026	ADAM10
-2.0501	2.39856	-5.30479	0.000964661	0.0160307	-0.272169	0.00526922	A_01_P1710061	ADAM11
-1.54953	4.38831	-4.77942	0.00179512	0.0161313	-0.891181	0.00530227	A_01_P1681126	ADAM12
0.297047	6.69155	1.56565	0.159032	0.237064	-5.32379	0.0779216	A_01_P1768071	ADAM15
1.24705	6.61619	4.25175	0.00344219	0.0179389	-1.54812	0.00589643	A_01_P1734861	ADAM17
1.46751	3.5913	3.1401	0.0155172	0.0398202	-3.07129	0.0130887	A_01_P1753596	ADAM19
0.734606	1.72807	1.96335	0.0884777	0.148144	-4.78312	0.0486941	A_01_P1810511	ADAM21
0.522772	1.34332	1.03304	0.334598	0.430019	-5.9418	0.141345	A_01_P1761931	ADAM22
-0.60088	17.511	-6.06869	0.0004051	0.0160307	0.576374	0.00526922	A_01_P1817326	ADAM23
0.889032	3.81886	1.78609	0.115505	0.183134	-5.0303	0.0601952	A_01_P1737691	ADAM28
0.170907	3.58566	0.427066	0.681649	0.755828	-6.39438	0.248437	A_01_P005631	ADAM29
-0.0792483	3.26809	-0.168664	0.870641	0.909833	-6.4787	0.299058	A_01_P001974	ADAM32
1.69352	10.5581	6.14976	0.000396536	0.0160307	0.607977	0.00526922	A_01_P1676961	ADAM33
-0.184209	1.15105	-0.651655	0.534299	0.624492	-6.26555	0.205267	A_01_P1737701	ADAM7
0.694943	9.42022	3.11966	0.0159786	0.0405838	-3.10077	0.0133397	A_01_P1731191	ADAM8
-0.0387205	1.04944	-0.137692	0.89415	0.926284	-6.48397	0.304465	A_01_P013938	ADAMDEC1
-1.52301	3.85974	-4.84506	0.00160251	0.0160329	-0.786153	0.00526994	A_01_P1802341	ADAMTS1
0.376889	5.14932	1.18079	0.274734	0.366998	-5.78681	0.12063	A_01_P1703221	ADAMTS10
-0.806846	1.54765	-1.19492	0.269502	0.361499	-5.77124	0.118823	A_01_P016923	ADAMTS12
-1.84668	3.82588	-4.50182	0.00251548	0.0166142	-1.23115	0.00546102	A_01_P1700141	ADAMTS13
-1.56159	7.84333	-6.60676	0.000252396	0.0160307	1.04617	0.00526922	A_01_P014331	ADAMTS15
-1.02514	3.66801	-3.50471	0.0090568	0.0282088	-2.53725	0.00927208	A_01_P1807241	ADAMTS16
-1.96193	6.97591	-6.88727	0.000193463	0.0160307	1.30123	0.00526922	A_01_P1749006	ADAMTS17
3.39243	3.81896	7.03239	0.000169143	0.0160307	1.4292	0.00526922	A_01_P1779356	ADAMTS18
1.47683	3.70139	3.12731	0.0158041	0.040313	-3.08973	0.0132507	A_01_P1754071	ADAMTS2
0.137151	2.76526	0.309492	0.765598	0.826075	-6.44159	0.271527	A_01_P013235	ADAMTS20
-0.391745	2.62331	-0.529699	0.612048	0.694556	-6.34152	0.228297	A_01_P019553	ADAMTS3
-0.0642074	5.70765	-0.32921	0.751104	0.814315	-6.4348	0.267661	A_01_P019280	ADAMTS6
-1.36605	4.8166	-4.45481	0.00266636	0.0167881	-1.28997	0.00551817	A_01_P016559	ADAMTS8
1.42679	1.73534	2.5133	0.0388795	0.077926	-3.98705	0.0256139	A_01_P1757361	ADAMTS9
0.621282	4.04258	1.65222	0.140719	0.214755	-5.21069	0.070589	A_01_P017108	ADAMTSL1
-0.529104	7.36287	-2.46427	0.0417068	0.0822292	-4.05771	0.0270283	A_01_P002192	ADAMTSL2
-1.10351	1.97154	-1.92606	0.0937746	0.155177	-4.83623	0.051006	A_01_P001401	ADAMTSL3
1.95625	7.05875	6.78487	0.00021298	0.0160307	1.2093	0.00526922	A_01_P016724	ADAMTSL4
-0.0765302	2.71547	-0.177252	0.86413	0.904803	-6.47705	0.297404	A_01_P1702611	ADAMTSL5
-0.239482	4.81946	-0.831956	0.431798	0.527876	-6.12736	0.17351	A_01_P1760456	ADAP1
1.20131	9.18475	6.10067	0.000405364	0.0160307	0.581612	0.00526922	A_01_P1823491	ADAR
-0.0366104	5.66843	-0.126226	0.902961	0.932973	-6.48563	0.306663	A_01_P1713586	ADAT1
0.827113	13.3484	3.81867	0.00605824	0.0226439	-2.12061	0.00744293	A_01_P1745916	ADAT2
1.64023	8.00188	4.35959	0.0030033	0.0171934	-1.41019	0.00565138	A_01_P000793	ADCK1
-0.285033	6.68536	-1.5	0.174944	0.255835	-5.40796	0.0840918	A_01_P1762611	ADCK2
-1.38229	9.85855	-4.96931	0.00143433	0.0160329	-0.665853	0.00526994	A_01_P018631	ADCK5
1.30882	1.99544	3.68908	0.00706371	0.0245245	-2.28367	0.00806109	A_01_P1761316	ADCY1
-0.827227	2.89749	-1.65003	0.141171	0.215273	-5.21359	0.0707592	A_01_P1751391	ADCY2
-0.571775	4.12507	-2.11927	0.0696117	0.122588	-4.5587	0.0402942	A_01_P016522	ADCY5
-0.533911	5.98203	-2.23634	0.0587634	0.107232	-4.39146	0.0352467	A_01_P017675	ADCY6
0.953116	8.03914	4.62178	0.00213973	0.0161796	-1.07197	0.00531815	A_01_P1712801	ADCY7
1.54419	6.24531	3.60787	0.00805777	0.0263595	-2.40949	0.00866422	A_01_P1827341	ADCY9
2.21081	5.42165	3.75199	0.00662555	0.0236829	-2.21129	0.00778445	A_01_P1785576	ADCYAP1R1
3.44974	4.00729	4.97365	0.00142707	0.0160329	-0.660765	0.00526994	A_01_P1690971	ADD1
-1.22842	7.27975	-5.46044	0.000821748	0.0160307	-0.109843	0.00526922	A_01_P1735911	ADD2
-0.657484	12.4628	-3.1141	0.0161064	0.0407951	-3.10879	0.0134092	A_01_P004536	ADD3
-0.175848	1.12955	-0.62494	0.550756	0.639527	-6.28346	0.210209	A_01_P1745866	ADGB
-1.18995	3.71594	-3.26608	0.0129691	0.035361	-2.89056	0.011623	A_01_P1797386	ADGRA2
-1.98361	5.26014	-7.22256	0.000142297	0.0160307	1.59292	0.00526922	A_01_P1800286	ADGRB2
-0.199164	2.22878	-0.528087	0.61302	0.695493	-6.34253	0.228605	A_01_P1745061	ADGRB3
-2.61554	10.521	-5.28587	0.000997911	0.0160307	-0.303105	0.00526922	A_01_P1709486	ADGRD1
0.491053	3.20275	1.13864	0.290845	0.38479	-5.83249	0.126478	A_01_P1721996	ADGRD2
2.34449	7.3407	5.43534	0.00084481	0.0160307	-0.137339	0.00526922	A_01_P1703701	ADGRE2
0.847586	7.96691	3.4093	0.0106034	0.0311332	-2.68721	0.0102333	A_01_P1703696	ADGRE5
0.911588	3.05981	2.54115	0.0369592	0.0749043	-3.94195	0.0246207	A_01_P005900	ADGRF2
2.59591	4.46593	4.46797	0.00262314	0.0167062	-1.27346	0.00549123	A_01_P1682416	ADGRF3
1.54165	2.18737	3.71571	0.00695819	0.0243199	-2.26091	0.00799384	A_01_P010873	ADGRF5
0.738466	8.17805	2.13539	0.0685176	0.121065	-4.53825	0.0397936	A_01_P001144	ADGRG1
-1.91962	10.7704	-7.568	0.000104887	0.0160307	1.87922	0.00526922	A_01_P1712956	ADGRG3
-1.15417	7.44278	-6.10263	0.000391102	0.0160307	0.610751	0.00526922	A_01_P1699431	ADGRG5
-2.69354	6.52094	-6.22853	0.000366208	0.0160307	0.68557	0.00526922	A_01_P006575	ADGRG6
-1.23498	5.45594	-3.39949	0.0107497	0.0313554	-2.70106	0.0103064	A_01_P1703691	ADGRL1
0.0377747	1.59202	0.096517	0.925707	0.949299	-6.4893	0.31203	A_01_P1766541	ADGRL2
0.64973	3.17087	1.4524	0.18799	0.27106	-5.46781	0.089096	A_01_P1688136	ADGRL3
1.35823	1.57777	4.11695	0.00395643	0.0187337	-1.69965	0.00615766	A_01_P1766511	ADGRL4
-2.16891	2.7363	-5.04474	0.00131388	0.0160307	-0.577958	0.00526922	A_01_P1671311	ADH1A
0.822361	10.972	3.75625	0.00658764	0.0236291	-2.20548	0.00776676	A_01_P1688246	ADH5
-0.115421	1.74493	-0.220352	0.831635	0.879491	-6.46758	0.289084	A_01_P1755451	ADH6
-0.449216	3.38811	-1.06664	0.320145	0.415117	-5.90785	0.136447	A_01_P1738346	ADHFE1
0.992788	6.67552	3.76149	0.00654134	0.0234984	-2.19834	0.00772381	A_01_P1734811	ADI1
-0.761409	12.7834	-4.69904	0.00193011	0.0161313	-0.970548	0.00530227	A_01_P008109	ADIPOR1
-0.732805	7.53016	-3.31123	0.0121676	0.0338548	-2.82619	0.0111279	A_01_P1729496	ADK
-1.18447	4.42972	-3.44031	0.0101547	0.0302827	-2.6435	0.00995377	A_01_P1679691	ADM
-1.50552	5.23574	-4.48602	0.0025651	0.016635	-1.25087	0.00546785	A_01_P1719161	ADM2
-0.204697	6.93948	-1.06465	0.320479	0.415421	-5.91034	0.136547	A_01_P014793	ADNP
-0.558	6.65342	-2.79691	0.0251389	0.0559922	-3.56236	0.0184044	A_01_P012317	ADNP2
-0.910362	6.83645	-3.70703	0.00704035	0.0244883	-2.2728	0.00804918	A_01_P016666	ADO
-0.881846	4.5998	-3.50431	0.00906185	0.0282105	-2.53781	0.00927264	A_01_P019446	ADORA1
0.727236	9.44681	2.94046	0.0207011	0.0487901	-3.36069	0.016037	A_01_P010976	ADORA2A
0.361265	8.82263	1.51993	0.1706	0.25088	-5.38275	0.0824628	A_01_P012824	ADORA3
1.39467	7.13509	5.75637	0.000596641	0.0160307	0.207017	0.00526922	A_01_P1771121	ADPGK
1.19006	9.69746	5.28501	0.000998875	0.0160307	-0.304068	0.00526922	A_01_P016085	ADPRH
0.233648	12.0902	1.56586	0.158983	0.237016	-5.32352	0.0779058	A_01_P010050	ADPRHL2
-0.315522	8.42609	-1.76763	0.11807	0.186405	-5.05455	0.0612705	A_01_P001251	ADPRM
-0.833038	1.68752	-1.46305	0.185146	0.267837	-5.45453	0.0880366	A_01_P1833231	ADRA1A
-1.07305	1.72093	-2.41312	0.0451606	0.0873591	-4.13407	0.0287145	A_01_P1696466	ADRA1D
0.773163	1.81254	1.36143	0.213918	0.301087	-5.57903	0.0989659	A_01_P002553	ADRA2B
-1.50051	12.9594	-6.34502	0.000325982	0.0160307	0.798731	0.00526922	A_01_P1763073	ADRA2C
-0.347889	6.04593	-1.79177	0.113901	0.181158	-5.02148	0.0595457	A_01_P1670701	ADRB2
-1.55346	3.35084	-2.53093	0.0378702	0.0763342	-3.96114	0.0250907	A_01_P1737936	ADRB3
0.238406	11.7069	1.35631	0.215144	0.302384	-5.58526	0.099392	A_01_P010878	ADRM1
0.647891	7.17789	2.4308	0.043981	0.0856392	-4.10815	0.0281492	A_01_P1815256	ADSL
-0.325216	10.9543	-1.96617	0.0877007	0.147123	-4.77789	0.0483585	A_01_P012737	ADSS
0.209393	5.35308	0.799379	0.449284	0.545291	-6.15437	0.179234	A_01_P015846	ADTRP
1.19987	7.2644	3.9584	0.00503273	0.0206985	-1.93272	0.0068035	A_01_P1761346	AEBP1
1.43056	5.22774	4.19348	0.00370819	0.0183368	-1.62344	0.0060272	A_01_P1731931	AEBP2
0.310185	2.95318	0.704339	0.503072	0.596359	-6.22793	0.19602	A_01_P1748731	AEN
0.621801	13.4431	2.88711	0.022376	0.0515273	-3.43855	0.0169368	A_01_P1702766	AES
-1.54008	5.90264	-7.00177	0.000163821	0.0160307	1.4522	0.00526922	A_01_P1754211	AFAP1
-1.0181	2.84333	-1.80421	0.11244	0.179303	-5.00546	0.058936	A_01_P1687566	AFAP1L1
-1.35497	7.56182	-4.75609	0.00184594	0.0161313	-0.919264	0.00530227	A_01_P1805686	AFDN
1.17842	7.00711	3.68914	0.00721322	0.024803	-2.29737	0.00815262	A_01_P1798186	AFF1
2.40793	3.80713	4.11756	0.00408888	0.0189972	-1.72237	0.00624427	A_01_P1736581	AFF3
-0.321005	6.38825	-1.57592	0.156665	0.234259	-5.31046	0.0769999	A_01_P1753016	AFF4
0.307751	6.19061	1.39535	0.203559	0.289109	-5.5381	0.0950286	A_01_P1746641	AFG1L
1.1765	9.77752	4.19857	0.00368407	0.0183104	-1.61684	0.00601852	A_01_P1676086	AFG3L2
-0.530371	1.21455	-1.19534	0.269349	0.361335	-5.77078	0.118769	A_01_P1755041	AFM
0.611701	17.6174	4.33986	0.00307879	0.0173111	-1.43529	0.00569009	A_01_P1739931	AFMID
-0.168505	1.17832	-0.597827	0.567763	0.654705	-6.30095	0.215198	A_01_P018114	AFP
0.427831	11.3495	2.48406	0.0402304	0.0799707	-4.02578	0.026286	A_01_P004871	AFTPH
0.56359	8.19232	2.66939	0.030763	0.0651389	-3.75666	0.0214108	A_01_P1830761	AGA
0.684256	4.63044	1.65787	0.139556	0.213456	-5.20319	0.0701618	A_01_P1678181	AGAP1
-0.118298	2.63229	-0.369775	0.721889	0.790328	-6.41933	0.259777	A_01_P1732991	AGAP2
-0.041819	3.35532	-0.11721	0.909828	0.937991	-6.48685	0.308313	A_01_P1762891	AGAP3
-1.4684	1.71071	-1.76716	0.118791	0.187183	-5.05615	0.0615261	A_01_P1809846	AGBL1
-1.89689	8.6275	-6.01826	0.000453611	0.0160307	0.47646	0.00526922	A_01_P1725821	AGBL2
0.171479	3.63401	0.363027	0.726872	0.794455	-6.4219	0.261133	A_01_P1765921	AGBL4
1.3257	5.57359	3.67178	0.00738522	0.0251832	-2.32124	0.0082776	A_01_P012959	AGBL5
-1.85572	11.5601	-6.73312	0.000223673	0.0160307	1.16233	0.00526922	A_01_P1743826	AGER
-0.610004	7.36504	-2.76006	0.0269557	0.0589727	-3.62444	0.019384	A_01_P1775396	AGFG1
1.52297	5.78909	3.19967	0.0142516	0.0376108	-2.98562	0.0123625	A_01_P019850	AGFG2
-0.727856	7.14879	-3.3238	0.0119001	0.0334076	-2.80556	0.0109809	A_01_P1687156	AGGF1
1.08382	8.92836	3.36351	0.0113052	0.0323953	-2.75196	0.0106482	A_01_P017732	AGK
-1.54916	6.30796	-4.75515	0.00184804	0.0161313	-0.920407	0.00530227	A_01_P1691821	AGL
-1.52663	6.45849	-4.60293	0.00222168	0.0162415	-1.10586	0.00533851	A_01_P1701086	AGMAT
0.75536	8.52346	3.39951	0.0107495	0.0313554	-2.70104	0.0103064	A_01_P019469	AGO1
1.93427	8.73659	5.21133	0.00108555	0.0160307	-0.387082	0.00526922	A_01_P1765251	AGO3
0.261846	9.04813	1.44052	0.190586	0.273989	-5.48259	0.0900588	A_01_P1776141	AGO4
1.35799	11.9158	4.49564	0.00253476	0.0166142	-1.23886	0.00546102	A_01_P010002	AGPAT1
0.154877	5.41702	0.586612	0.575154	0.661207	-6.30769	0.217336	A_01_P1721400	AGPAT2
-0.339111	8.49156	-1.86125	0.102667	0.167063	-4.92535	0.0549126	A_01_P1689916	AGPAT3
1.86959	5.29402	5.05164	0.00130343	0.0160307	-0.56996	0.00526922	A_01_P1790586	AGPAT4
-1.51069	6.63876	-4.64821	0.00210251	0.016158	-1.0503	0.00531104	A_01_P1774426	AGPAT5
-0.271932	10.767	-1.54821	0.163235	0.242209	-5.34636	0.0796129	A_01_P009029	AGPS
-0.246441	2.01913	-0.235141	0.820561	0.871034	-6.46386	0.286304	A_01_P1761731	AGR2
-1.35772	3.21924	-3.59461	0.00815086	0.0265238	-2.42358	0.00871823	A_01_P1763331	AGRN
-0.969272	5.10128	-2.29332	0.0540475	0.100375	-4.30924	0.0329928	A_01_P1713176	AGRP
-0.261692	2.19073	-0.499533	0.632111	0.713264	-6.35816	0.234446	A_01_P1770986	AGT
-0.944344	8.02268	-3.12251	0.0159133	0.0404933	-3.09666	0.0133099	A_01_P1723826	AGTPBP1
-0.0981514	3.22311	-0.194082	0.851404	0.894866	-6.47359	0.294138	A_01_P010350	AGTR1
-1.79871	2.30494	-3.69703	0.00713643	0.0246494	-2.28653	0.00810215	A_01_P1741776	AGTR2
-0.114862	11.1395	-0.574234	0.583069	0.668358	-6.31532	0.219686	A_01_P010587	AGTRAP
-1.86494	9.35917	-6.39454	0.000310397	0.0160307	0.846263	0.00526922	A_01_P013632	AGXT
-1.37653	4.91223	-3.94812	0.00510135	0.0208374	-1.94644	0.00684914	A_01_P005863	AGXT2
-0.0803637	9.41739	-0.386346	0.710258	0.780385	-6.41237	0.256509	A_01_P1716671	AHCY
0.767524	7.63403	3.58552	0.00826718	0.0267376	-2.4373	0.00878853	A_01_P1691911	AHCYL1
1.80503	4.55849	2.75126	0.0273133	0.0595579	-3.63745	0.0195764	A_01_P003568	AHCYL2
2.93581	7.19532	5.00477	0.00137625	0.0160329	-0.624413	0.00526994	A_01_P1691326	AHDC1
-0.90132	4.92428	-2.78315	0.0260602	0.0575483	-3.59069	0.0189158	A_01_P1746056	AHI1
3.44076	7.87848	5.78515	0.000578701	0.0160307	0.237118	0.00526922	A_01_P1679356	AHNAK
-1.23866	10.1578	-3.96593	0.00498308	0.020629	-1.92268	0.00678063	A_01_P1803101	AHR
1.66333	13.0662	6.07789	0.00042667	0.0160307	0.536403	0.00526922	A_01_P011070	AHSA1
0.98489	10.2545	4.9168	0.00152432	0.0160329	-0.727061	0.00526994	A_01_P1735741	AHSA2P
-1.38949	14.1796	-5.26739	0.00101888	0.0160307	-0.32384	0.00526922	A_01_P003709	AHSP
1.5368	7.53065	4.90664	0.00154369	0.0160329	-0.739568	0.00526994	A_01_P1815526	AICDA
-1.05984	10.9985	-3.45135	0.00999993	0.0299704	-2.62798	0.00985111	A_01_P013220	AIDA
-0.315805	10.432	-1.59044	0.153994	0.230976	-5.29187	0.0759207	A_01_P1695071	AIF1
1.94364	5.98707	5.1998	0.00109986	0.0160307	-0.400151	0.00526922	A_01_P017959	AIFM1
-0.228234	8.87979	-1.30995	0.229345	0.318188	-5.64036	0.104587	A_01_P002932	AIFM3
0.270625	6.31489	1.47431	0.181553	0.263589	-5.4404	0.0866404	A_01_P019339	AIG1
0.261229	12.5957	1.1884	0.271904	0.364167	-5.77844	0.1197	A_01_P001625	AIM2
0.708508	9.54499	3.60623	0.00799411	0.0262678	-2.40519	0.00863409	A_01_P1690166	AIMP2
-0.846962	12.1758	-4.59779	0.00223568	0.0162638	-1.1122	0.00534584	A_01_P020153	AIP
2.80456	2.5695	5.15864	0.00115264	0.0160307	-0.446972	0.00526922	A_01_P013537	AIPL1
-0.47232	1.08116	-1.08184	0.313769	0.408477	-5.89223	0.134264	A_01_P1721351	AJM1
-2.31268	8.60172	-4.66823	0.00205208	0.0161313	-1.02584	0.00530227	A_01_P1736801	AJUBA
-0.640505	7.39179	-3.22416	0.0135318	0.0364294	-2.94041	0.0119742	A_01_P1723951	AK1
0.587653	11.0329	3.32977	0.0116635	0.0330164	-2.78995	0.0108523	A_01_P1775186	AK2
-0.391643	1.41106	-1.17277	0.277193	0.369668	-5.79599	0.121508	A_01_P014963	AK7
-0.833049	11.6096	-5.67331	0.000616555	0.0160307	0.163477	0.00526922	A_01_P007220	AK8
-2.39664	4.13396	-5.147	0.00116807	0.0160307	-0.460263	0.00526922	A_01_P1746586	AK9
1.79216	8.96535	4.70926	0.00195283	0.0161313	-0.975918	0.00530227	A_01_P1674816	AKAP1
-0.272703	5.36841	-1.28438	0.237687	0.327045	-5.6702	0.107498	A_01_P1714496	AKAP11
-1.26551	3.33364	-2.92682	0.0211163	0.0494745	-3.38058	0.016262	A_01_P1685316	AKAP12
2.57189	9.93721	5.26586	0.00102064	0.0160307	-0.325559	0.00526922	A_01_P1748696	AKAP13
-0.218394	3.065	-0.325567	0.753889	0.816701	-6.436	0.268446	A_01_P1741871	AKAP14
1.51669	8.23909	4.81494	0.00172066	0.0161313	-0.848589	0.00530227	A_01_P005886	AKAP17A
2.83831	4.51775	4.63427	0.00213845	0.0161796	-1.06738	0.00531815	A_01_P1722406	AKAP2
0.536227	1.35033	0.83631	0.42951	0.525583	-6.12366	0.172757	A_01_P1681191	AKAP3
3.49475	2.62323	3.9499	0.00508941	0.0208145	-1.94407	0.00684162	A_01_P1683991	AKAP4
1.00383	3.10433	2.12576	0.0695149	0.12247	-4.55211	0.0402552	A_01_P002152	AKAP5
-1.1496	8.14006	-4.05687	0.00442389	0.0195839	-1.80211	0.00643712	A_01_P009362	AKAP7
1.55077	11.8274	4.43263	0.00274096	0.0169176	-1.31783	0.00556073	A_01_P011323	AKAP8L
0.538079	6.30352	2.44117	0.0430292	0.0841926	-4.09019	0.0276737	A_01_P1761881	AKAP9
0.0524659	10.1558	0.322092	0.756277	0.818533	-6.43733	0.269048	A_01_P1679706	AKIP1
0.389586	10.4219	2.19532	0.062134	0.112093	-4.44891	0.0368444	A_01_P1691421	AKIRIN1
-0.00736187	6.18787	-0.0326734	0.974804	0.983197	-6.49388	0.323172	A_01_P1786266	AKIRIN2
1.4844	6.94119	4.70685	0.00195852	0.0161313	-0.978847	0.00530227	A_01_P1722246	AKNA
-1.73377	7.2285	-4.54244	0.00239261	0.0165173	-1.18062	0.00542914	A_01_P1767071	AKNAD1
0.460443	13.5134	3.00135	0.018716	0.0454307	-3.26517	0.0149328	A_01_P007262	AKR1A1
0.718104	12.423	3.27869	0.0127397	0.0349135	-2.87256	0.0114759	A_01_P008242	AKR1B1
-1.40092	7.22602	-4.10181	0.00417309	0.0191141	-1.74301	0.0062827	A_01_P1728146	AKR1C1
-0.646018	1.54615	-1.19776	0.268458	0.360445	-5.76809	0.118476	A_01_P1789116	AKR1C2
-0.580174	1.23963	-1.17998	0.275038	0.367331	-5.7877	0.12074	A_01_P011419	AKR1D1
1.66545	2.43112	4.15036	0.00391944	0.0186934	-1.67952	0.00614444	A_01_P006668	AKR7A2
0.693335	10.8918	2.51017	0.0390612	0.078231	-3.99164	0.0257141	A_01_P008294	AKT1
0.491523	5.34346	1.55351	0.162508	0.241327	-5.33973	0.0793229	A_01_P1673806	AKT1S1
1.77527	5.81561	4.66077	0.00207073	0.0161313	-1.03495	0.00530227	A_01_P1673591	AKT2
1.07056	6.87487	4.61547	0.00218796	0.0162011	-1.09045	0.00532523	A_01_P1770751	AKT3
0.720449	8.4813	3.36903	0.0112181	0.0322272	-2.74415	0.0105929	A_01_P016644	AKTIP
-0.996738	9.14178	-4.56306	0.00233279	0.0164373	-1.15508	0.00540287	A_01_P1678501	ALAD
1.36264	11.249	4.31842	0.00316318	0.0174371	-1.46263	0.00573148	A_01_P1689086	ALAS1
2.08610057226502e-05	16.5193	0.000124291	0.999904	0.999987	-6.49447	0.328691	A_01_P003662	ALAS2
-0.0662015	0.935603	-0.239972	0.816853	0.868636	-6.46266	0.285516	A_01_P1755066	ALB
-1.09189	10.7365	-3.1997	0.0142511	0.0376108	-2.98559	0.0123625	A_01_P1688756	ALCAM
-0.942919	5.5787	-3.07625	0.0170068	0.0423986	-3.16348	0.0139362	A_01_P1799271	ALDH16A1
1.23431	7.1478	4.23149	0.00353223	0.0180917	-1.57425	0.00594667	A_01_P009527	ALDH18A1
1.34732	8.19666	5.71145	0.000625897	0.0160307	0.159774	0.00526922	A_01_P1821386	ALDH1A1
0.597975	1.59286	0.717017	0.495666	0.5894	-6.21857	0.193733	A_01_P009256	ALDH1A2
0.420534	3.91303	0.773302	0.463651	0.559274	-6.17533	0.18383	A_01_P017923	ALDH1A3
-1.40144	1.72287	-3.01771	0.0185061	0.0450592	-3.24833	0.0148107	A_01_P1678646	ALDH1B1
-1.31731	6.04063	-4.37369	0.0029506	0.0171084	-1.3923	0.00562343	A_01_P019728	ALDH1L1
-0.203941	2.08617	-0.367772	0.723479	0.791765	-6.42001	0.260249	A_01_P1733776	ALDH1L2
0.197152	10.4215	1.19024	0.270669	0.36286	-5.7768	0.11927	A_01_P1734046	ALDH2
-1.12369	7.85658	-4.9144	0.00152967	0.0160329	-0.730407	0.00526994	A_01_P017355	ALDH3A1
1.54193	8.23447	6.15129	0.000395921	0.0160307	0.609493	0.00526922	A_01_P1822221	ALDH3A2
-0.61295	4.24091	-1.55049	0.163222	0.242205	-5.34362	0.0796116	A_01_P1679226	ALDH3B1
0.478209	8.49126	2.12902	0.0691757	0.122025	-4.54742	0.0401089	A_01_P008980	ALDH4A1
1.12135	6.13966	3.38267	0.0110057	0.0318482	-2.72483	0.0104683	A_01_P1743146	ALDH5A1
1.43723	6.64	4.86309	0.0016251	0.0160329	-0.791172	0.00526994	A_01_P003324	ALDH6A1
0.723171	7.3846	3.0499	0.0176653	0.0435291	-3.20165	0.0143078	A_01_P014704	ALDH7A1
1.38956	4.05462	3.47362	0.00969535	0.029385	-2.5967	0.00965871	A_01_P018804	ALDH8A1
1.21756	7.86726	4.39737	0.00286433	0.0170528	-1.36231	0.00560518	A_01_P1800441	ALDH9A1
0.346528	15.7022	1.8845	0.099778	0.163282	-4.89437	0.0536701	A_01_P1773046	ALDOA
1.54334	1.72571	3.5882	0.00827787	0.0267513	-2.43677	0.00879302	A_01_P006238	ALDOB
0.103973	10.4736	0.656346	0.53144	0.621897	-6.26233	0.204414	A_01_P019628	ALDOC
0.783305	6.1214	2.54344	0.0371707	0.0752431	-3.94276	0.024732	A_01_P005883	ALG1
-0.607966	11.1312	-3.72123	0.0067152	0.023867	-2.23485	0.00784497	A_01_P1815331	ALG12
-1.74547	7.16405	-4.39956	0.00285648	0.0170528	-1.35954	0.00560518	A_01_P011752	ALG13
-0.0254413	10.3737	-0.149798	0.884919	0.919846	-6.48205	0.302349	A_01_P003785	ALG2
0.65776	8.07926	3.01586	0.0185558	0.045157	-3.25102	0.0148429	A_01_P017152	ALG3
0.116115	10.1133	0.704755	0.502498	0.595827	-6.22798	0.195845	A_01_P016257	ALG5
-0.34837	9.21571	-1.83488	0.107004	0.172613	-4.96238	0.056737	A_01_P1766291	ALG6
-1.63267	5.01752	-3.80774	0.00614751	0.0227982	-2.13543	0.00749364	A_01_P1679876	ALG8
0.761715	7.67209	2.88801	0.0223462	0.0514788	-3.43722	0.0169208	A_01_P1727531	ALG9
-1.10253	1.55265	-1.96962	0.0878602	0.147317	-4.7749	0.0484225	A_01_P019389	ALKAL1
-1.70053	3.27206	-2.3442	0.0500742	0.0946067	-4.23495	0.0310967	A_01_P1734751	ALKAL2
0.146836	8.52352	0.87532	0.408863	0.505337	-6.09046	0.166102	A_01_P008694	ALKBH1
-0.0451676	9.65481	-0.228092	0.825807	0.875001	-6.46568	0.287609	A_01_P015143	ALKBH2
0.0889339	6.99313	0.355194	0.732489	0.799491	-6.42497	0.262789	A_01_P004278	ALKBH3
2.07568	14.5829	5.98292	0.000470471	0.0160307	0.440688	0.00526922	A_01_P1760981	ALKBH4
0.34746	9.32335	2.13401	0.0680788	0.120532	-4.5374	0.0396181	A_01_P1674576	ALKBH5
0.222225	9.07058	1.24253	0.251904	0.342453	-5.71824	0.112563	A_01_P008612	ALKBH6
-1.82147	13.2293	-5.44807	0.000833031	0.0160307	-0.123389	0.00526922	A_01_P001684	ALKBH7
0.295976	1.67724	0.970694	0.362301	0.458267	-6.00311	0.15063	A_01_P014691	ALLC
-0.778626	4.26098	-1.84758	0.10542	0.170625	-4.94565	0.0560835	A_01_P1708196	ALOX12
-2.15793	4.92822	-5.59754	0.000707492	0.0160307	0.0386111	0.00526922	A_01_P016046	ALOX12B
1.27005	6.45499	4.14845	0.00392906	0.0187136	-1.68201	0.00615107	A_01_P1708091	ALOX15
-1.30705	5.15667	-3.86195	0.00571829	0.0220186	-2.0621	0.00723739	A_01_P009713	ALOX15B
2.05391	9.35337	6.39201	0.000311173	0.0160307	0.84384	0.00526922	A_01_P009461	ALOX5
1.06171	15.1109	4.39023	0.00289006	0.0170839	-1.37135	0.00561538	A_01_P006972	ALOX5AP
-0.49622	3.07892	-0.94656	0.374143	0.470444	-6.02542	0.154632	A_01_P005091	ALOXE3
-0.67679	2.17039	-1.5709	0.158456	0.236431	-5.31727	0.0777138	A_01_P1701766	ALPI
1.95744	8.44887	6.27646	0.000349021	0.0160307	0.732363	0.00526922	A_01_P1688371	ALPK1
0.875637	3.01257	1.69167	0.132796	0.204867	-5.15814	0.0673388	A_01_P1764456	ALPL
1.08243	3.88711	2.11423	0.0707301	0.124172	-4.5687	0.0408147	A_01_P1720186	ALS2
-0.891851	6.20409	-3.33746	0.0117264	0.0331076	-2.7889	0.0108823	A_01_P010348	ALS2CL
-0.57333	5.2324	-2.23581	0.0587077	0.10718	-4.39159	0.0352296	A_01_P1720171	ALS2CR12
1.22762	3.10603	1.73969	0.123717	0.193305	-5.09346	0.0635385	A_01_P009193	ALX3
-1.67275	6.27426	-4.60315	0.0022211	0.0162415	-1.1056	0.00533851	A_01_P1819586	ALX4
-0.534512	11.4536	-2.48727	0.04042	0.0802763	-4.02528	0.0263864	A_01_P006882	ALYREF
2.04807	3.61775	5.16265	0.00114738	0.0160307	-0.442404	0.00526922	A_01_P1807386	AMACR
-1.49618	6.74968	-7.72813	8.4164103104238e-05	0.0160307	2.07672	0.00526922	A_01_P1755141	AMBN
1.8232	3.03367	2.945	0.0205648	0.04857	-3.35408	0.0159647	A_01_P1725901	AMBRA1
-1.03197	9.16532	-3.48224	0.00958013	0.0292094	-2.58461	0.00960099	A_01_P008298	AMD1
0.14894	5.27134	0.604544	0.563641	0.651151	-6.29655	0.21403	A_01_P017904	AMDHD1
-0.924514	7.89775	-3.86644	0.00568415	0.0219868	-2.05604	0.00722695	A_01_P016028	AMDHD2
0.741196	7.93582	3.15462	0.0151981	0.0392512	-3.05038	0.0129017	A_01_P013283	AMER1
-0.0841445	0.999503	-0.303386	0.769934	0.829624	-6.44374	0.272693	A_01_P1693591	AMER2
-1.62028	5.54587	-5.12587	0.00119666	0.0160307	-0.484441	0.00526922	A_01_P1683026	AMER3
-0.327967	11.4297	-1.89099	0.0983686	0.161309	-4.88424	0.0530215	A_01_P001173	AMFR
-0.468873	1.08216	-1.0945	0.308539	0.403218	-5.87911	0.132536	A_01_P1699841	AMH
1.06185	6.94123	3.59313	0.00822209	0.0266607	-2.42992	0.00876324	A_01_P1732716	AMHR2
1.00938	7.58571	3.35123	0.0115017	0.0327375	-2.76937	0.0107607	A_01_P1794741	AMIGO1
-1.34442	6.33341	-3.83321	0.00594161	0.0224602	-2.10092	0.00738257	A_01_P1815816	AMIGO2
-0.534306	8.85623	-2.7463	0.027285	0.0595288	-3.6405	0.0195668	A_01_P1771866	AMMECR1
1.96097	8.7283	5.61627	0.000693299	0.0160307	0.0586718	0.00526922	A_01_P1737181	AMMECR1L
-1.52816	8.36501	-4.08363	0.00427264	0.0192466	-1.76688	0.00632628	A_01_P1732106	AMN1
-0.803776	2.41485	-1.24613	0.251229	0.341789	-5.71381	0.112344	A_01_P1727226	AMOTL1
0.355064	3.52278	0.759793	0.471205	0.566451	-6.18596	0.186189	A_01_P010042	AMPD1
0.877294	11.6142	3.66466	0.00745705	0.0252688	-2.33104	0.00830571	A_01_P1767131	AMPD2
1.0159	2.60473	2.26064	0.0567658	0.104308	-4.35684	0.0342854	A_01_P1726381	AMPD3
-0.402597	1.06726	-1.17911	0.274954	0.367259	-5.78895	0.120716	A_01_P006811	AMPH
1.51465	5.34418	4.31092	0.00319332	0.0174897	-1.47222	0.00574878	A_01_P1689121	AMT
2.05081	5.75609	4.19371	0.0037071	0.0183368	-1.62315	0.0060272	A_01_P1767001	AMY2B
0.623865	9.92752	3.19448	0.0142555	0.0376108	-2.98888	0.0123625	A_01_P1710461	AMZ2
1.52131	8.69854	4.64857	0.0021016	0.016158	-1.04986	0.00531104	A_01_P016455	ANAPC1
-1.01952	4.97261	-3.41534	0.0105144	0.0309844	-2.67869	0.0101844	A_01_P1793626	ANAPC10
0.279351	12.7721	1.64427	0.142157	0.216513	-5.22105	0.0711669	A_01_P1675386	ANAPC11
0.130394	8.13154	0.710525	0.499117	0.592705	-6.22375	0.194819	A_01_P1679781	ANAPC15
-0.739222	11.4235	-3.33176	0.0118209	0.0332796	-2.79701	0.0109389	A_01_P1680661	ANAPC16
-0.325258	10.8652	-2.00037	0.0832972	0.14124	-4.7293	0.0464249	A_01_P013712	ANAPC2
0.649592	10.4027	3.78702	0.00613996	0.0227863	-2.14425	0.00748973	A_01_P015340	ANAPC4
0.354185	5.64886	1.38461	0.207026	0.293052	-5.55107	0.0963247	A_01_P1734321	ANAPC5
1.43252	3.26559	3.08896	0.0166988	0.041872	-3.14511	0.0137631	A_01_P1789491	ANAPC7
0.19397	3.84881	0.307943	0.766729	0.826883	-6.44212	0.271792	A_01_P1811091	ANGEL1
-0.289351	7.27748	-1.54155	0.164713	0.243901	-5.3549	0.0801689	A_01_P1692381	ANGEL2
-2.21954	7.91046	-5.2675	0.00101876	0.0160307	-0.323721	0.00526922	A_01_P007578	ANGPT1
-0.296939	4.49579	-0.827079	0.434399	0.530473	-6.13144	0.174364	A_01_P003419	ANGPT2
-0.478102	2.45857	-1.10729	0.303324	0.397868	-5.86573	0.130777	A_01_P018198	ANGPT4
1.35627	2.81165	2.02903	0.0803766	0.137405	-4.69062	0.0451642	A_01_P1724031	ANGPTL2
0.973861	1.48238	2.31734	0.0521338	0.0976293	-4.2742	0.0320902	A_01_P012019	ANGPTL4
0.12199	5.98003	0.602678	0.564698	0.652119	-6.29787	0.214348	A_01_P1826611	ANGPTL6
-1.10049	2.72182	-1.86167	0.103231	0.167728	-4.92612	0.0551314	A_01_P1763991	ANGPTL7
-0.688288	4.19024	-2.37158	0.0475896	0.0910409	-4.19086	0.0299247	A_01_P1703421	ANGPTL8
-1.00341	5.75517	-4.50206	0.00243368	0.0165956	-1.20703	0.0054549	A_01_P1738081	ANK1
-0.661702	1.4738	-1.76495	0.119018	0.187516	-5.05892	0.0616354	A_01_P1692981	ANK2
1.92046	4.40438	4.06096	0.00440042	0.0195246	-1.79673	0.00641765	A_01_P1729831	ANK3
0.519217	6.17305	2.32242	0.051445	0.0966972	-4.26452	0.0317839	A_01_P1719971	ANKAR
3.31485	2.60179	1.44418	0.190212	0.273567	-5.47802	0.0899202	A_01_P1677011	ANKEF1
-0.22229	4.92177	-0.928615	0.38233	0.478789	-6.04253	0.157375	A_01_P007317	ANKFN1
1.37025	5.09995	4.06241	0.0043921	0.0195186	-1.79481	0.00641565	A_01_P1823706	ANKFY1
-0.221827	2.83928	-0.441903	0.671359	0.747242	-6.3874	0.245615	A_01_P018746	ANKH
-1.35837	8.19553	-4.50184	0.00251539	0.0166142	-1.23112	0.00546102	A_01_P1690571	ANKIB1
0.206983	3.63347	0.408544	0.694597	0.767219	-6.40278	0.252181	A_01_P1703916	ANKLE1
0.612543	7.67928	2.85874	0.0232625	0.0529129	-3.47861	0.0173922	A_01_P1734681	ANKLE2
-0.626848	1.43534	-1.85963	0.102932	0.167362	-4.92763	0.0550109	A_01_P1721056	ANKMY1
0.334978	9.29089	1.7572	0.12019	0.188974	-5.06918	0.0621148	A_01_P004826	ANKMY2
-1.11379	8.56433	-4.40998	0.00281954	0.0170086	-1.34639	0.00559066	A_01_P019269	ANKRA2
-0.907657	1.70231	-1.1944	0.269695	0.361695	-5.77182	0.118887	A_01_P003110	ANKRD1
1.80467	11.2124	5.10657	0.00122346	0.0160307	-0.506593	0.00526922	A_01_P1715281	ANKRD10
-1.09532	9.93205	-5.43	0.0008477	0.0160307	-0.141269	0.00526922	A_01_P1676056	ANKRD11
2.21902	6.31801	4.93162	0.00149903	0.0160329	-0.710104	0.00526994	A_01_P1733961	ANKRD13A
-0.727299	4.16358	-2.63796	0.0318521	0.0668467	-3.79716	0.0219722	A_01_P002757	ANKRD13B
0.59422	12.148	3.46949	0.00962105	0.0292689	-2.59405	0.00962056	A_01_P016498	ANKRD13D
-0.718811	5.88226	-3.52188	0.00884227	0.0278231	-2.51304	0.00914532	A_01_P1700591	ANKRD16
1.21632	7.30552	3.55192	0.0087009	0.0275851	-2.48721	0.0090671	A_01_P000319	ANKRD2
-1.92978	10.9561	-4.17085	0.00381744	0.0185498	-1.65283	0.00609722	A_01_P013579	ANKRD22
-1.42734	4.08352	-3.96824	0.00496798	0.0206152	-1.9196	0.00677612	A_01_P1682831	ANKRD23
-1.09899	1.9653	-3.32248	0.011709	0.03309	-2.79644	0.0108765	A_01_P1702896	ANKRD24
-1.79812	6.08832	-6.02725	0.000449434	0.0160307	0.485523	0.00526922	A_01_P1781061	ANKRD26
0.924927	9.26498	3.90219	0.00542067	0.0214135	-2.00795	0.0070385	A_01_P019023	ANKRD27
-0.677223	11.0362	-3.40619	0.0106495	0.0312007	-2.6916	0.0102555	A_01_P1693536	ANKRD28
0.169541	1.29669	0.431855	0.67832	0.753016	-6.39215	0.247513	A_01_P1707196	ANKRD29
0.0952655	0.915033	0.332765	0.748526	0.812284	-6.43351	0.266994	A_01_P1779862	ANKRD30A
-1.34362	2.26386	-1.9997	0.0839892	0.142241	-4.7323	0.0467539	A_01_P1752246	ANKRD31
-0.139095	4.59253	-0.509804	0.625062	0.706728	-6.35277	0.232298	A_01_P1751431	ANKRD33B
-0.332584	3.72283	-0.916259	0.388805	0.485366	-6.05338	0.159537	A_01_P1767526	ANKRD34A
-0.244826	6.70528	-1.36707	0.211614	0.298356	-5.57242	0.098068	A_01_P1807141	ANKRD37
0.662133	4.45175	1.63853	0.143569	0.21816	-5.2288	0.0717081	A_01_P1709346	ANKRD40
0.816861	2.9844	2.27597	0.0550685	0.101858	-4.33172	0.0334801	A_01_P1727031	ANKRD42
-1.46687	11.9328	-4.37412	0.00294899	0.0171084	-1.39175	0.00562343	A_01_P1790551	ANKRD44
-1.21964	2.00461	-3.05812	0.017457	0.0431677	-3.18973	0.014189	A_01_P1770416	ANKRD45
-1.20414	9.74405	-4.13671	0.00398899	0.0188107	-1.69733	0.00618297	A_01_P015499	ANKRD46
-0.415	9.46704	-2.4528	0.0420595	0.0827651	-4.07076	0.0272045	A_01_P004626	ANKRD49
-1.69968	5.48372	-5.06814	0.00127883	0.0160307	-0.550883	0.00526922	A_01_P1688441	ANKRD50
1.0639	2.56124	1.5686	0.158987	0.237016	-5.32025	0.0779058	A_01_P1816831	ANKRD52
2.34325	3.18374	4.1603	0.00386957	0.0185958	-1.66656	0.00611235	A_01_P010262	ANKRD53
-1.46757	5.04337	-5.88647	0.000495739	0.0160307	0.38039	0.00526922	A_01_P1815236	ANKRD54
-1.20352	3.34243	-3.37498	0.0109843	0.031809	-2.72788	0.0104554	A_01_P1751951	ANKRD55
-0.124065	6.86663	-0.620819	0.553329	0.641763	-6.28615	0.210944	A_01_P1745391	ANKRD6
0.505079	1.13267	1.31047	0.229772	0.318632	-5.6395	0.104733	A_01_P1715786	ANKRD60
-1.87147	2.30476	-2.81518	0.0248617	0.0555431	-3.54375	0.0182567	A_01_P1795361	ANKRD65
0.915349	4.4134	2.8804	0.0225961	0.0518586	-3.44834	0.0170457	A_01_P1694436	ANKS1A
0.900404	9.54954	3.74015	0.00673213	0.0239022	-2.22746	0.00785653	A_01_P019337	ANKS3
0.612296	1.50582	1.8247	0.108437	0.174464	-4.97608	0.0573454	A_01_P011424	ANKS4B
0.971835	3.64393	2.47806	0.0409801	0.0811356	-4.0388	0.0266689	A_01_P1722601	ANKS6
-0.785552	2.09492	-1.06775	0.319677	0.41468	-5.90672	0.136303	A_01_P1689491	ANKUB1
1.63656	9.10047	4.96184	0.0014469	0.0160329	-0.674599	0.00526994	A_01_P1678066	ANKZF1
-0.13273	1.80391	-0.399599	0.700716	0.772256	-6.40686	0.253837	A_01_P004797	ANLN
-0.834132	2.02921	-2.2746	0.0552889	0.102162	-4.33446	0.0335802	A_01_P1679201	ANO1
-0.918839	2.70941	-2.01485	0.0821037	0.13978	-4.71079	0.045945	A_01_P1731436	ANO2
0.183214	2.25823	0.397648	0.702265	0.773533	-6.40755	0.254256	A_01_P019687	ANO3
0.609262	9.18265	3.57177	0.00824947	0.0267094	-2.44291	0.00877925	A_01_P1681481	ANO6
-0.167584	4.66409	-0.596651	0.568645	0.655372	-6.30154	0.215417	A_01_P015384	ANO7
-1.67179	1.82248	-2.81759	0.0247741	0.0554028	-3.54023	0.0182106	A_01_P1699421	ANO9
0.0183242	1.43822	0.0335619	0.974126	0.982721	-6.49385	0.323016	A_01_P1683766	ANOS1
1.59485	7.92873	3.92275	0.00527514	0.0211422	-1.98038	0.00694932	A_01_P1748105	ANP32A
1.3735	13.294	4.88368	0.00158603	0.0160329	-0.766732	0.00526994	A_01_P1781186	ANP32B
-0.739239	5.90042	-2.29637	0.0538007	0.100026	-4.3048	0.0328781	A_01_P013560	ANP32E
-2.25463	5.16015	-4.36214	0.00299371	0.0171829	-1.40696	0.00564793	A_01_P006019	ANPEP
0.390263	2.81948	0.862014	0.416103	0.512766	-6.10163	0.168544	A_01_P1735856	ANTXR1
0.642121	6.99802	3.64557	0.00744941	0.0252609	-2.33978	0.00830312	A_01_P1754856	ANTXR2
-2.02743	2.35906	-2.6942	0.0297145	0.0634506	-3.72121	0.0208559	A_01_P1812936	ANTXRL
-0.866804	11.948	-2.06754	0.0758654	0.131277	-4.63566	0.0431499	A_01_P011105	ANXA1
-0.0109853	0.821599	-0.0401883	0.969004	0.979471	-6.49358	0.321947	A_01_P001860	ANXA10
1.95035	6.10542	4.75162	0.00185586	0.0161313	-0.924657	0.00530227	A_01_P1729436	ANXA11
-0.0944189	1.01683	-0.339774	0.743451	0.808185	-6.43094	0.265646	A_01_P019252	ANXA13
2.40371	13.5725	5.94535	0.000489166	0.0160307	0.402455	0.00526922	A_01_P012656	ANXA2
0.737807	10.9157	3.51846	0.00911181	0.0283192	-2.53391	0.00930838	A_01_P016707	ANXA3
0.765183	8.05168	4.42654	0.0026584	0.0167558	-1.29795	0.00550753	A_01_P006429	ANXA4
1.75505	11.1449	5.25192	0.00103682	0.0160307	-0.341244	0.00526922	A_01_P1755706	ANXA5
1.77941	8.8987	3.7228	0.0068918	0.0241839	-2.2512	0.00794911	A_01_P1753536	ANXA6
0.621364	9.0356	3.60236	0.00790713	0.0261209	-2.40007	0.00858581	A_01_P018925	ANXA7
0.14812	0.904303	0.498048	0.632885	0.713977	-6.35917	0.234681	A_01_P014834	ANXA9
0.825299	11.1397	4.39073	0.00286075	0.0170528	-1.36384	0.00560518	A_01_P002462	AOAH
-0.754635	5.66174	-2.88959	0.0222948	0.0514052	-3.43492	0.0168966	A_01_P013509	AOC1
0.86853	3.47024	1.71187	0.128901	0.199857	-5.13101	0.065692	A_01_P011402	AOC2
0.850711	6.14779	1.84393	0.105994	0.171345	-4.95071	0.0563202	A_01_P1720121	AOX1
-0.955403	5.33988	-3.22961	0.0136574	0.0366081	-2.94271	0.0120329	A_01_P1720126	AOX2
-1.52906	6.56188	-4.05073	0.00445945	0.0196423	-1.81022	0.00645633	A_01_P1688361	AP1AR
1.4412	12.8761	4.85331	0.00164403	0.0160329	-0.802803	0.00526994	A_01_P1677267	AP1B1
0.953672	9.95193	4.325	0.00313704	0.0173754	-1.45424	0.00571122	A_01_P019982	AP1G1
1.09695	10.7001	4.27702	0.00333339	0.0178017	-1.51563	0.00585132	A_01_P017154	AP1G2
0.874807	9.02215	3.06634	0.0172515	0.0428109	-3.17783	0.0140717	A_01_P013844	AP1M1
-0.156132	1.86029	-0.397051	0.702686	0.773817	-6.40781	0.25435	A_01_P1700186	AP1M2
-0.609993	7.42623	-2.48756	0.0404026	0.0802485	-4.02485	0.0263773	A_01_P1690281	AP1S1
-1.24348	12.2719	-4.37328	0.0029521	0.0171084	-1.39281	0.00562343	A_01_P1739746	AP1S2
-0.12959	5.24433	-0.611161	0.559361	0.647086	-6.29243	0.212694	A_01_P1678096	AP1S3
2.61685	3.6046	4.11426	0.00410636	0.019003	-1.72669	0.0062462	A_01_P1705981	AP2A1
1.85832	6.90715	4.2444	0.00347458	0.0179813	-1.5576	0.00591036	A_01_P1724536	AP2A2
1.14604	7.38772	3.27473	0.0128113	0.0350512	-2.87821	0.0115212	A_01_P1709201	AP2B1
0.71898	13.5405	3.0596	0.01742	0.0431076	-3.1876	0.0141693	A_01_P1774176	AP2M1
0.434105	13.0899	2.47593	0.0411105	0.0813082	-4.04192	0.0267256	A_01_P016062	AP2S1
0.631994	7.31034	2.9377	0.0206921	0.0487791	-3.36229	0.0160335	A_01_P1687161	AP3B1
-1.10833	6.28608	-3.95471	0.00505727	0.0207536	-1.93765	0.0068216	A_01_P001982	AP3B2
1.46271	7.61062	5.16697	0.00114174	0.0160307	-0.437479	0.00526922	A_01_P017876	AP3D1
-1.31963	12.2382	-4.37355	0.00295112	0.0171084	-1.39248	0.00562343	A_01_P008228	AP3M1
1.26893	6.5712	5.01057	0.001367	0.0160329	-0.617655	0.00526994	A_01_P1738106	AP3M2
-0.881355	9.66907	-3.81289	0.00610524	0.0227044	-2.12844	0.00746281	A_01_P015793	AP3S1
1.18508	8.69114	4.37725	0.00293744	0.0170963	-1.38778	0.00561946	A_01_P009888	AP4B1
-0.206269	6.68064	-0.922705	0.385537	0.482196	-6.04761	0.158495	A_01_P1747601	AP4E1
-0.710084	9.06326	-3.72374	0.00675321	0.023952	-2.23736	0.0078729	A_01_P016433	AP4M1
-0.9645	2.54908	-2.70182	0.0290468	0.0623599	-3.70433	0.0204974	A_01_P1777881	AP4S1
5.06562	4.82943	5.20408	0.00109452	0.0160307	-0.395297	0.00526922	A_01_P019121	AP5B1
-1.0062	9.6968	-4.15675	0.00388733	0.0186316	-1.6712	0.0061241	A_01_P013470	AP5M1
-0.126031	7.18716	-0.517466	0.620142	0.7021	-6.34838	0.230777	A_01_P1676966	AP5S1
-0.902556	8.00049	-4.36868	0.00293138	0.0170917	-1.38946	0.00561796	A_01_P1760586	AP5Z1
0.710055	9.52086	2.9367	0.0208146	0.0489757	-3.36617	0.0160981	A_01_P014012	APAF1
0.833821	5.79802	2.36776	0.0483366	0.0920916	-4.20051	0.03027	A_01_P013830	APBA1
1.75344	8.77928	4.71318	0.00194362	0.0161313	-0.971158	0.00530227	A_01_P1685626	APBA2
0.615981	11.073	2.9182	0.0213832	0.0498794	-3.39315	0.0163951	A_01_P1702856	APBA3
0.620945	7.68953	2.77244	0.0264742	0.0582355	-3.60639	0.0191417	A_01_P1726516	APBB1
-1.6606	9.694	-6.2314	0.000365152	0.0160307	0.688383	0.00526922	A_01_P1786861	APBB2
-0.310056	5.44862	-1.30761	0.230267	0.319119	-5.64304	0.104893	A_01_P1753241	APBB3
-1.30909	6.09229	-4.22574	0.00355827	0.0181517	-1.58168	0.00596637	A_01_P003286	APC
-2.09196	11.7041	-5.7955	0.000572394	0.0160307	0.247918	0.00526922	A_01_P1702596	APC2
1.52332	1.92802	3.00066	0.0189685	0.0458458	-3.27309	0.0150693	A_01_P010482	APCDD1L
0.243592	12.8158	1.55893	0.160688	0.239087	-5.33253	0.0785866	A_01_P017488	APEH
-0.523345	11.4836	-3.14457	0.0151178	0.0391322	-3.05339	0.0128626	A_01_P018652	APEX1
1.21552	7.70137	4.0512	0.0044567	0.0196423	-1.8096	0.00645633	A_01_P012649	APEX2
0.16958	10.637	0.558527	0.5932	0.676882	-6.32478	0.222488	A_01_P017303	APH1A
-0.0837888	8.63671	-0.402907	0.698533	0.770599	-6.40529	0.253292	A_01_P1747881	APH1B
-0.862981	10.4699	-3.61092	0.00802431	0.0263172	-2.40527	0.00865033	A_01_P013664	API5
0.150568	7.2119	0.847242	0.423367	0.519563	-6.1148	0.170778	A_01_P1679521	APIP
-0.327481	4.02209	-0.991584	0.353011	0.44888	-5.98269	0.147545	A_01_P1735841	APLF
-1.71485	3.09813	-2.58374	0.0350058	0.0718369	-3.88354	0.0236124	A_01_P1741976	APLN
-0.544196	2.73806	-1.3665	0.212392	0.299277	-5.57293	0.098371	A_01_P1671751	APLNR
0.45899	1.56984	1.28657	0.237224	0.326646	-5.66753	0.107367	A_01_P010409	APLP1
1.67442	10.713	4.6235	0.00216665	0.0161808	-1.08058	0.00531854	A_01_P1728006	APLP2
1.8551	10.343	5.17211	0.00113507	0.0160307	-0.431625	0.00526922	A_01_P010434	APMAP
-0.192931	3.54367	-0.558757	0.592913	0.676684	-6.32479	0.222423	A_01_P014724	APOA5
-2.19814	3.91332	-4.70653	0.00195926	0.0161313	-0.979226	0.00530227	A_01_P000466	APOB
-1.19425	2.57465	-2.87215	0.0228704	0.0522359	-3.46039	0.0171697	A_01_P001089	APOBEC2
3.2476	6.79605	12.229	4.00084184446391e-06	0.0160307	4.66594	0.00526922	A_01_P1815241	APOBEC3A
1.31203	9.0928	6.77012	0.000207819	0.0160307	1.22758	0.00526922	A_01_P1718676	APOBEC3B
2.75423	8.56581	4.66161	0.00206861	0.0161313	-1.03392	0.00530227	A_01_P002884	APOBEC3C
2.03156	3.73091	3.31538	0.0120967	0.0337304	-2.82029	0.011087	A_01_P1718681	APOBEC3D
1.13824	3.83937	3.16186	0.0150416	0.0389997	-3.03996	0.012819	A_01_P1671776	APOBEC3F
1.37271	11.865	8.35914	4.99389157497304e-05	0.0160307	2.55584	0.00526922	A_01_P1831606	APOBEC3G
0.127997	12.8774	0.566035	0.588345	0.672569	-6.32029	0.22107	A_01_P012369	APOBEC3H
-1.13422	3.69317	-2.11799	0.0703318	0.123628	-4.5633	0.0406358	A_01_P000709	APOBEC4
1.71666	10.2059	4.53113	0.00242613	0.016584	-1.19466	0.00545109	A_01_P014509	APOBR
0.167085	6.11872	0.780948	0.459093	0.554563	-6.16959	0.182282	A_01_P006040	APOC1
0.511812	1.61931	1.51573	0.171006	0.251356	-5.38797	0.0826195	A_01_P007307	APOC2
0.409214	2.5024	0.791107	0.453821	0.549638	-6.16107	0.180663	A_01_P004377	APOC3
-0.598746	5.39372	-1.07099	0.318311	0.413226	-5.9034	0.135825	A_01_P1759566	APOD
-0.618965	3.20163	-1.96581	0.0877482	0.147182	-4.7784	0.0483778	A_01_P004289	APOE
-0.420862	1.59924	-0.525643	0.614726	0.697129	-6.34381	0.229143	A_01_P008014	APOF
0.359097	3.15154	0.707726	0.501087	0.594482	-6.22544	0.195403	A_01_P1710396	APOH
3.1303	11.841	7.16117	0.000150403	0.0160307	1.54055	0.00526922	A_01_P002936	APOL2
-0.376245	2.52535	-0.74535	0.479373	0.57393	-6.19715	0.188648	A_01_P1718481	APOL4
1.9477	4.09915	3.8434	0.00586133	0.0223021	-2.08713	0.0073306	A_01_P1786286	APOL5
-1.34762	5.76582	-3.85053	0.00580592	0.0222033	-2.07751	0.00729811	A_01_P1700951	APOLD1
-0.0331964	8.3865	-0.185903	0.857506	0.899384	-6.47535	0.295623	A_01_P1743696	APOM
0.477706	8.97593	2.67176	0.0302834	0.0643641	-3.74719	0.0211562	A_01_P006269	APOO
-1.45971	7.38652	-3.95964	0.00502453	0.0206822	-1.93107	0.00679813	A_01_P1741206	APOOL
1.95972	3.80704	5.08396	0.00125571	0.0160307	-0.532626	0.00526922	A_01_P1697936	APP
-0.201056	7.27975	-1.10464	0.303875	0.398437	-5.86896	0.130964	A_01_P1709536	APPBP2
-1.70468	11.377	-6.92798	0.000186268	0.0160307	1.33739	0.00526922	A_01_P005329	APPL2
-1.04903	11.1606	-4.59112	0.00225397	0.0162873	-1.12041	0.00535356	A_01_P1713851	APRT
1.0074	6.24054	3.80031	0.006209	0.0228853	-2.14551	0.0075223	A_01_P1723046	APTX
-1.57027	12.7795	-6.31097	0.000337207	0.0160307	0.765847	0.00526922	A_01_P1761511	AQP1
0.818848	1.43227	2.3161	0.0519247	0.0973527	-4.27369	0.0319994	A_01_P1800421	AQP10
-0.148189	3.17028	-0.386338	0.710235	0.780385	-6.4124	0.256509	A_01_P007060	AQP11
-0.784243	7.77118	-3.85292	0.00569701	0.0219931	-2.06369	0.00722902	A_01_P1723026	AQP3
-0.993503	3.8238	-1.4674	0.183995	0.266447	-5.44909	0.0875797	A_01_P017855	AQP4
0.609741	2.36219	1.29662	0.234254	0.32353	-5.65569	0.106343	A_01_P1732486	AQP6
1.24297	2.104	3.41096	0.0104412	0.0308494	-2.67673	0.01014	A_01_P1723031	AQP7
2.71381	3.62931	3.47561	0.00966856	0.0293425	-2.5939	0.00964474	A_01_P1712271	AQP8
-0.00354083	8.64859	-0.0162242	0.98749	0.991849	-6.49433	0.326016	A_01_P003255	AQP9
0.239383	9.38639	1.32266	0.225306	0.313866	-5.62539	0.103166	A_01_P1685651	AQR
1.1764	1.73748	2.55763	0.0363932	0.0740159	-3.92191	0.0243286	A_01_P1671446	AR
1.67977	6.28118	4.00222	0.00475121	0.0202107	-1.87441	0.00664315	A_01_P1683931	ARAF
1.10108	12.9476	4.58401	0.00227366	0.016322	-1.12918	0.00536496	A_01_P016757	ARAP1
-0.985929	10.0631	-3.82225	0.00602927	0.0226155	-2.11576	0.0074336	A_01_P002995	ARAP2
1.82201	8.14937	4.25121	0.00344458	0.0179389	-1.54883	0.00589643	A_01_P004087	ARAP3
-1.86002	5.74404	-5.42396	0.000855506	0.0160307	-0.149843	0.00526922	A_01_P012400	ARC
1.46922	5.49272	4.6037	0.0022196	0.0162394	-1.10492	0.0053378	A_01_P1680131	ARCN1
-0.664824	2.24603	-1.40573	0.20092	0.286009	-5.52537	0.0940099	A_01_P015638	AREG
1.32261	10.2329	4.85256	0.00164548	0.0160329	-0.803692	0.00526994	A_01_P1750511	AREL1
1.75108	10.3805	5.10365	0.00122758	0.0160307	-0.509951	0.00526922	A_01_P1732386	ARF3
-0.326301	10.5947	-1.98493	0.0852579	0.143895	-4.75127	0.0472976	A_01_P1741771	ARF4
0.151656	14.8079	1.10541	0.303651	0.398165	-5.86807	0.130875	A_01_P013039	ARF5
0.0634729	12.0506	0.42433	0.683369	0.757158	-6.39581	0.248874	A_01_P1749851	ARF6
1.1131	11.6667	3.81786	0.00606476	0.0226486	-2.1217	0.00744448	A_01_P001635	ARFGAP1
1.22689	12.6716	4.09902	0.0041882	0.0191391	-1.74667	0.00629091	A_01_P005527	ARFGAP2
0.0677691	9.25778	0.370378	0.721469	0.790001	-6.41908	0.259669	A_01_P015034	ARFGEF1
-1.11435	7.1443	-3.81446	0.00609244	0.0226985	-2.12631	0.00746087	A_01_P1694476	ARFGEF2
-1.18483	5.17288	-2.77097	0.0265315	0.0583192	-3.60854	0.0191692	A_01_P1745991	ARFGEF3
-1.03389	9.1042	-4.16485	0.00384699	0.0185877	-1.66064	0.00610967	A_01_P1688541	ARFIP1
0.47589	4.57582	1.4342	0.192943	0.276774	-5.49038	0.0909744	A_01_P014741	ARFIP2
1.08644	7.4251	4.80814	0.00173464	0.0161313	-0.856722	0.00530227	A_01_P1715461	ARFRP1
-0.419266	8.47571	-1.55627	0.161859	0.240573	-5.33617	0.0790752	A_01_P1798121	ARG2
-0.331923	3.2788	-0.885943	0.403786	0.500258	-6.08075	0.164432	A_01_P1756856	ARGFX
-0.477989	12.9306	-1.95583	0.0896917	0.149797	-4.79435	0.0492375	A_01_P017974	ARGLU1
1.62521	4.40531	3.29923	0.0123753	0.0342843	-2.84327	0.0112691	A_01_P1725886	ARHGAP1
-1.11695	3.0563	-2.30847	0.0528322	0.0985799	-4.28714	0.0324027	A_01_P1747051	ARHGAP11A
1.36097	9.40626	3.81845	0.00606002	0.0226451	-2.12091	0.00744333	A_01_P1728856	ARHGAP12
0.0824644	12.2688	0.587183	0.574522	0.660673	-6.30762	0.21716	A_01_P005763	ARHGAP15
0.387217	7.2729	1.93464	0.0920935	0.152938	-4.82284	0.05027	A_01_P010757	ARHGAP18
0.674521	3.82647	2.13254	0.0683458	0.120838	-4.54009	0.0397187	A_01_P1730166	ARHGAP19
-1.63166	3.85687	-3.95934	0.00502648	0.0206843	-1.93146	0.00679884	A_01_P1727491	ARHGAP20
-0.685486	5.46746	-3.15103	0.0149698	0.0388601	-3.04373	0.0127731	A_01_P1812671	ARHGAP21
-0.405365	2.14878	-1.10689	0.303197	0.397746	-5.86639	0.130737	A_01_P1709601	ARHGAP23
1.73733	6.6508	4.56754	0.00231998	0.0164152	-1.14953	0.0053956	A_01_P1755336	ARHGAP24
1.32993	12.9658	5.10695	0.00122293	0.0160307	-0.506158	0.00526922	A_01_P008344	ARHGAP25
1.42006	11.4632	4.99872	0.00138598	0.0160329	-0.631472	0.00526994	A_01_P1771461	ARHGAP27
-1.33831	3.65467	-2.84128	0.0239278	0.0540346	-3.50554	0.0177609	A_01_P1796511	ARHGAP29
1.8195	6.83315	5.33559	0.000943808	0.0160307	-0.24757	0.00526922	A_01_P1700366	ARHGAP30
1.89951	2.11947	5.40539	0.000836428	0.0160307	-0.136778	0.00526922	A_01_P1756791	ARHGAP31
-1.97778	10.2709	-6.14699	0.000397652	0.0160307	0.605233	0.00526922	A_01_P1727986	ARHGAP32
-0.792481	6.52145	-3.31928	0.0120305	0.0336188	-2.81475	0.0110503	A_01_P1704736	ARHGAP33
1.88726	2.72452	3.60783	0.00805825	0.0263595	-2.40955	0.00866422	A_01_P1705711	ARHGAP35
0.834635	15.0216	4.84925	0.00165196	0.0160329	-0.807642	0.00526994	A_01_P1742546	ARHGAP4
-2.03918	6.56637	-4.81578	0.00171894	0.0161313	-0.847584	0.00530227	A_01_P1727271	ARHGAP42
0.527991	12.2613	2.63405	0.0324841	0.0678708	-3.80958	0.0223088	A_01_P1702561	ARHGAP45
-1.66582	7.34983	-4.04238	0.00450824	0.0197475	-1.82124	0.0064909	A_01_P1686321	ARHGAP5
1.10831	2.22892	2.90696	0.0216339	0.0502811	-3.407	0.0165271	A_01_P1739676	ARHGAP6
2.0901	10.9422	4.40267	0.0028454	0.0170274	-1.35561	0.00559683	A_01_P1711106	ARHGDIA
-0.974177	8.98754	-5.14521	0.00112809	0.0160307	-0.434107	0.00526922	A_01_P1826881	ARHGEF1
1.07924	2.82751	2.35219	0.0494783	0.0937191	-4.22328	0.030805	A_01_P1737301	ARHGEF10
1.57682	7.21066	5.42626	0.000853327	0.0160307	-0.147308	0.00526922	A_01_P004219	ARHGEF10L
1.39228	5.81687	3.1808	0.0146402	0.0383139	-3.01272	0.0125936	A_01_P009695	ARHGEF11
-0.803755	4.88581	-2.61482	0.0334249	0.0693247	-3.83784	0.0227867	A_01_P1680161	ARHGEF12
-0.917582	2.03647	-0.999903	0.349351	0.444963	-5.97449	0.146257	A_01_P007868	ARHGEF15
-0.850262	6.95351	-3.54899	0.00873605	0.027656	-2.49129	0.00909039	A_01_P003167	ARHGEF16
-0.515225	6.10866	-2.15824	0.0661632	0.117657	-4.50507	0.0386733	A_01_P008076	ARHGEF17
-0.857053	4.71297	-2.59807	0.0342674	0.070696	-3.86247	0.0232374	A_01_P1764256	ARHGEF19
0.538908	11.4733	2.81397	0.024906	0.0556139	-3.54553	0.01828	A_01_P016858	ARHGEF2
-0.62192	5.49806	-2.6668	0.0306018	0.06489	-3.75601	0.021329	A_01_P019297	ARHGEF25
0.859573	1.36902	2.5749	0.0350063	0.0718369	-3.89038	0.0236124	A_01_P1758871	ARHGEF26
1.6084	2.06001	3.7884	0.00630893	0.0230749	-2.16169	0.00758459	A_01_P1752216	ARHGEF28
0.42996	12.338	2.47986	0.040683	0.0807023	-4.03413	0.0265264	A_01_P014811	ARHGEF3
-1.69449	2.43745	-2.86343	0.0231642	0.0527338	-3.47315	0.0173333	A_01_P1778981	ARHGEF33
0.594643	4.00479	1.46885	0.183613	0.266055	-5.44728	0.0874509	A_01_P1793516	ARHGEF37
1.78094	17.4321	6.30138	0.000340444	0.0160307	0.756561	0.00526922	A_01_P1818951	ARHGEF4
2.1412	5.46352	4.85406	0.00164258	0.0160329	-0.801917	0.00526994	A_01_P1749196	ARHGEF40
1.34448	7.37297	3.73831	0.00674888	0.0239438	-2.22998	0.0078702	A_01_P015230	ARHGEF5
1.64108	3.9523	3.06231	0.017352	0.0429931	-3.18367	0.0141316	A_01_P1684371	ARHGEF6
2.32164	7.51733	5.41007	0.000868758	0.0160307	-0.165123	0.00526922	A_01_P1715291	ARHGEF7
1.21441	6.42701	4.3035	0.00322342	0.0175589	-1.48171	0.00577151	A_01_P1740806	ARHGEF9
2.41376	7.11915	4.62195	0.00217075	0.0161808	-1.08249	0.00531854	A_01_P1691306	ARID1A
0.564637	4.68196	1.88399	0.0998537	0.163395	-4.89508	0.0537072	A_01_P1745661	ARID1B
-0.26114	7.46461	-1.34106	0.219581	0.307475	-5.60356	0.101065	A_01_P1732246	ARID2
1.31945	7.77659	5.24794	0.00104148	0.0160307	-0.345724	0.00526922	A_01_P014714	ARID3A
0.534234	4.7239	1.40343	0.201576	0.286824	-5.52817	0.0942775	A_01_P1797426	ARID3B
-1.46006	3.34014	-3.61008	0.00803344	0.0263245	-2.40643	0.00865273	A_01_P1722941	ARID3C
-0.765263	7.33207	-3.66485	0.00735583	0.0251226	-2.32203	0.00825769	A_01_P1750091	ARID4A
-1.04542	9.7122	-3.26346	0.0130172	0.0354717	-2.89429	0.0116594	A_01_P013987	ARID4B
-0.0636536	9.53719	-0.338346	0.744533	0.809072	-6.43143	0.265938	A_01_P019283	ARID5A
2.06725	9.43748	4.54786	0.00237672	0.0165121	-1.1739	0.00542744	A_01_P1729806	ARID5B
0.874825	7.72496	3.61133	0.0080198	0.0263104	-2.40471	0.00864811	A_01_P1685981	ARIH1
1.47202	10.3621	4.6967	0.00198264	0.0161313	-0.991173	0.00530227	A_01_P1833936	ARIH2
-1.7516	5.45938	-6.12698	0.000405823	0.0160307	0.585371	0.00526922	A_01_P1780806	ARIH2OS
-1.36457	8.24623	-4.47485	0.00260084	0.0166803	-1.26484	0.00548274	A_01_P1733681	ARL1
-0.0263889	4.17203	-0.0864394	0.933422	0.95546	-6.49033	0.314055	A_01_P1753906	ARL10
0.0738317	9.05702	0.363801	0.726279	0.794135	-6.42162	0.261028	A_01_P1714661	ARL11
-1.03451	1.8348	-3.0472	0.0174019	0.0430763	-3.19485	0.014159	A_01_P1741341	ARL13A
0.145565	3.95611	0.488217	0.639507	0.719843	-6.36438	0.236609	A_01_P1756466	ARL13B
-0.0947304	0.950235	-0.340972	0.742585	0.807694	-6.43049	0.265485	A_01_P003089	ARL14
-1.51018	9.08712	-4.25785	0.0034156	0.0179389	-1.54028	0.00589641	A_01_P1679566	ARL14EP
0.863537	2.72374	1.5564	0.161829	0.240543	-5.33601	0.0790654	A_01_P1752821	ARL14EPL
-0.769517	6.33423	-3.0377	0.017979	0.0441237	-3.21932	0.0145032	A_01_P007900	ARL15
-0.698681	8.34913	-2.91287	0.02155	0.0501743	-3.40093	0.016492	A_01_P1830621	ARL16
0.356467	12.3155	2.09161	0.0728675	0.127239	-4.59985	0.0418227	A_01_P000638	ARL2
0.375361	9.4993	1.71504	0.128302	0.199032	-5.12676	0.0654207	A_01_P016325	ARL2BP
-1.4714	6.42857	-2.98705	0.0193464	0.046477	-3.29287	0.0152768	A_01_P1693551	ARL3
-3.1047	5.56819	-7.13297	0.000154299	0.0160307	1.51635	0.00526922	A_01_P1690511	ARL4A
-1.51422	4.52504	-4.5585	0.00234586	0.0164682	-1.16071	0.00541301	A_01_P017739	ARL4D
-1.74133	7.49624	-4.14632	0.0039399	0.0187293	-1.6848	0.00615624	A_01_P009700	ARL5B
-1.40475	5.11409	-3.76276	0.0065302	0.0234797	-2.19661	0.00771766	A_01_P004759	ARL6
-0.430282	12.2805	-2.4829	0.040496	0.080387	-4.02964	0.0264228	A_01_P1713045	ARL6IP1
-0.343177	7.68859	-1.65673	0.139528	0.213439	-5.20449	0.0701563	A_01_P004472	ARL8B
-0.944512	8.66897	-3.62217	0.0079018	0.0261173	-2.3897	0.00858464	A_01_P1789716	ARMC1
-0.247674	8.97101	-1.50644	0.173321	0.254067	-5.39978	0.0835107	A_01_P1762041	ARMC10
-0.701529	16.6424	-5.2786	0.000998105	0.0160307	-0.305102	0.00526922	A_01_P000182	ARMC12
-1.28555	1.86654	-1.77472	0.117467	0.185602	-5.04583	0.0610064	A_01_P007172	ARMC3
-0.763271	1.23257	-1.24091	0.253044	0.34359	-5.71974	0.112936	A_01_P1673426	ARMC6
0.77082	3.07902	2.04495	0.0782614	0.134529	-4.66709	0.0442189	A_01_P1710661	ARMC7
0.680846	9.16972	3.39721	0.0106975	0.0312774	-2.69929	0.0102807	A_01_P1689561	ARMC8
1.16777	4.58519	2.99054	0.0192489	0.0463177	-3.2878	0.0152244	A_01_P1720816	ARMC9
0.33323	7.48886	1.84684	0.104905	0.169907	-4.94538	0.0558476	A_01_P1684201	ARMCX1
0.310727	8.33554	1.81223	0.110476	0.176961	-4.9933	0.0581661	A_01_P018024	ARMCX2
1.06553	5.64288	3.666	0.00744346	0.0252609	-2.32919	0.00830312	A_01_P002882	ARMCX3
-0.147849	6.55768	-0.69953	0.505666	0.598747	-6.23169	0.196805	A_01_P1829041	ARMCX4
0.169211	8.18538	0.947827	0.373085	0.46951	-6.0247	0.154326	A_01_P016073	ARMCX5
0.862889	3.27179	1.9754	0.087103	0.146347	-4.76673	0.0481036	A_01_P015618	ARMH1
1.15178	8.14161	4.26009	0.00340587	0.0179175	-1.53739	0.00588938	A_01_P1804471	ARMH2
1.90128	4.80357	4.29203	0.00327057	0.0177023	-1.49639	0.00581866	A_01_P1730491	ARMH3
-1.27677	8.15311	-4.16305	0.00385593	0.0185877	-1.66299	0.00610967	A_01_P007059	ARMT1
1.16037	5.11833	3.58548	0.00830887	0.0268287	-2.44055	0.00881846	A_01_P1767656	ARNT
-1.07312	1.87965	-2.31483	0.05233	0.0978941	-4.27786	0.0321773	A_01_P1748551	ARNT2
0.599834	10.9169	3.16321	0.0149347	0.0387944	-3.03497	0.0127515	A_01_P012595	ARNTL
-0.737308	4.41489	-3.05628	0.0171735	0.0426664	-3.1816	0.0140242	A_01_P004605	ARNTL2
0.215171	14.7045	1.50708	0.173443	0.2542	-5.39903	0.0835543	A_01_P012639	ARPC1B
0.561711	14.1485	4.12501	0.00391497	0.0186839	-1.689	0.00614131	A_01_P1720536	ARPC2
0.655038	13.9119	4.62517	0.00207532	0.0161313	-1.04836	0.00530227	A_01_P002960	ARPC3
1.11932	11.1158	4.06132	0.00439835	0.0195246	-1.79625	0.00641765	A_01_P1678421	ARPC5L
-1.659	9.35213	-4.96005	0.00144994	0.0160329	-0.676707	0.00526994	A_01_P013700	ARPP19
0.486979	2.12035	1.18161	0.274428	0.366721	-5.78591	0.120539	A_01_P1740926	ARR3
1.12337	7.44291	4.18008	0.00377246	0.0184518	-1.64083	0.00606503	A_01_P1726891	ARRB1
0.922297	15.2426	3.91421	0.00533507	0.0212483	-1.99183	0.00698419	A_01_P002418	ARRB2
0.538394	11.5905	2.80915	0.025083	0.0559199	-3.55259	0.0183806	A_01_P000369	ARRDC1
0.67804	8.30326	2.78479	0.0259972	0.0574465	-3.58828	0.0188824	A_01_P011308	ARRDC2
2.5691	4.37201	4.74633	0.00186768	0.0161313	-0.931044	0.00530227	A_01_P1825191	ARRDC5
1.38409	11.3419	5.24388	0.00104628	0.0160307	-0.350303	0.00526922	A_01_P006649	ARSA
2.59944	2.7522	4.41462	0.00280325	0.0170086	-1.34053	0.00559066	A_01_P1687166	ARSB
-1.57611	6.31555	-5.85528	0.000537435	0.0160307	0.309971	0.00526922	A_01_P1701746	ARSD
-1.34879	1.98939	-2.63576	0.032402	0.0677468	-3.80708	0.022268	A_01_P1829526	ARSH
-0.736613	1.64431	-2.32948	0.0506608	0.0954496	-4.2523	0.0313738	A_01_P010167	ARSI
-0.483444	4.36855	-1.81174	0.110557	0.177024	-4.99398	0.0581869	A_01_P1752606	ARSK
-0.0761151	2.5613	-0.119531	0.908079	0.936755	-6.48654	0.307907	A_01_P014779	ART1
-0.0902605	1.70376	-0.150799	0.884218	0.919416	-6.48186	0.302208	A_01_P1754966	ART3
-2.4801	5.0023	-5.5406	0.000752655	0.0160307	-0.022695	0.00526922	A_01_P006211	ART4
0.143907	4.48535	0.489004	0.639109	0.719533	-6.36383	0.236507	A_01_P018878	ARTN
-0.392618	8.93846	-2.16903	0.0645684	0.115521	-4.48665	0.0379711	A_01_P001079	ARV1
1.32313	9.97267	3.84601	0.00584103	0.0222488	-2.08362	0.00731307	A_01_P018780	ARVCF
1.02664	3.51773	2.91632	0.0212748	0.0497266	-3.39166	0.0163449	A_01_P014732	AS3MT
-0.399081	8.40823	-2.20761	0.0609093	0.110403	-4.43055	0.0362889	A_01_P1737486	ASAH1
-0.715352	1.89952	-2.25536	0.0566667	0.104195	-4.36089	0.0342484	A_01_P017239	ASAH2
-1.37706	8.78051	-4.08755	0.00425096	0.0192161	-1.76173	0.00631624	A_01_P1739116	ASAP1
-2.21759	2.89068	-5.86052	0.000522626	0.0160307	0.333221	0.00526922	A_01_P015003	ASAP2
0.689713	6.44369	3.08069	0.0167732	0.0420227	-3.15281	0.0138127	A_01_P016747	ASAP3
-0.386147	9.10319	-2.0864	0.0732284	0.127709	-4.60642	0.0419774	A_01_P1721021	ASB1
-0.0246297	5.22105	-0.0721407	0.944427	0.962973	-6.49158	0.316525	A_01_P1762901	ASB10
-1.28121	2.34114	-2.3538	0.0493584	0.0935366	-4.22092	0.030745	A_01_P008966	ASB11
-0.650632	3.48284	-1.30881	0.230305	0.319147	-5.64144	0.104902	A_01_P016759	ASB12
-0.0128449	0.835298	-0.0469395	0.963801	0.976281	-6.49325	0.320899	A_01_P008389	ASB14
-1.32182	3.64297	-3.42709	0.0103435	0.0306643	-2.66213	0.0100792	A_01_P1762286	ASB15
-0.631852	5.28363	-2.20176	0.0620149	0.111946	-4.44234	0.036796	A_01_P1710001	ASB16
-0.611429	2.24672	-1.43634	0.192353	0.276095	-5.48773	0.0907511	A_01_P1720941	ASB18
-1.01332	5.06351	-3.95002	0.00500145	0.0206492	-1.93212	0.0067873	A_01_P1789501	ASB2
0.446272	9.10495	2.18688	0.0633035	0.113642	-4.46326	0.0373537	A_01_P017916	ASB3
-0.446376	1.11642	-1.10535	0.304111	0.398658	-5.86777	0.131037	A_01_P1761806	ASB4
-1.81335	2.03214	-2.6334	0.0325156	0.0679247	-3.81054	0.0223265	A_01_P1756186	ASB5
0.0463442	7.57321	0.236574	0.81941	0.870434	-6.46354	0.286107	A_01_P1721856	ASB6
-0.414603	6.87811	-2.32657	0.0508841	0.0958173	-4.25657	0.0314947	A_01_P1749021	ASB7
0.203818	8.97137	1.04266	0.330136	0.425457	-5.93241	0.139846	A_01_P1681496	ASB8
-0.109627	4.73631	-0.301399	0.771518	0.830879	-6.44431	0.273106	A_01_P1739741	ASB9
1.06431	6.82015	3.78024	0.00637844	0.0231904	-2.17279	0.00762256	A_01_P1729581	ASCC1
1.00057	11.5441	3.69608	0.00714563	0.0246669	-2.28784	0.00810788	A_01_P003234	ASCC2
0.963389	8.23167	4.821	0.00166793	0.0160329	-0.82347	0.00526994	A_01_P1745481	ASCC3
-0.845819	6.60645	-3.38927	0.0109045	0.0316552	-2.7155	0.0104049	A_01_P1724661	ASCL2
0.536614	1.3599	0.909651	0.392058	0.488475	-6.05938	0.160559	A_01_P019198	ASCL3
-0.36937	1.61744	-0.690191	0.51142	0.603921	-6.23819	0.198506	A_01_P010273	ASCL4
-0.938207	6.19905	-3.04248	0.0178555	0.0439005	-3.2124	0.0144299	A_01_P1769746	ASCL5
-1.87993	9.11007	-4.77676	0.00180083	0.0161313	-0.894378	0.00530227	A_01_P020118	ASF1A
0.221898	10.3289	0.715273	0.496681	0.59046	-6.21987	0.194081	A_01_P011382	ASF1B
1.04446	5.09512	3.13529	0.0156245	0.0400111	-3.07823	0.0131515	A_01_P000553	ASH1L
1.12881	7.99806	4.43465	0.00273408	0.0169093	-1.3153	0.00555802	A_01_P1812361	ASH2L
-1.03082	5.04791	-2.93163	0.020969	0.0492459	-3.37357	0.0161869	A_01_P007993	ASIC1
-0.615234	1.55713	-0.812928	0.441969	0.53795	-6.14323	0.176821	A_01_P001827	ASIC2
0.206587	2.50784	0.567433	0.587292	0.67187	-6.3196	0.22084	A_01_P1762871	ASIC3
-1.74065	9.36782	-6.32984	0.000330933	0.0160307	0.784093	0.00526922	A_01_P1678072	ASIC4
-0.552271	6.63417	-2.66468	0.0306842	0.06503	-3.75891	0.0213751	A_01_P1672381	ASIP
0.0443598	9.0764	0.197295	0.84898	0.893226	-6.4729	0.293599	A_01_P008475	ASL
-0.963138	4.03127	-1.91046	0.0959853	0.158099	-4.85809	0.0519662	A_01_P1672536	ASMT
-0.0132144	7.60502	-0.0775589	0.940231	0.960342	-6.49114	0.31566	A_01_P1703591	ASNA1
0.609208	9.86215	2.30026	0.0534872	0.0995445	-4.29912	0.0327198	A_01_P004418	ASNS
-0.707791	1.38919	-1.04284	0.330333	0.425688	-5.93199	0.139922	A_01_P005478	ASPA
-0.126978	2.02311	-0.25997	0.802069	0.856181	-6.45709	0.281422	A_01_P1706081	ASPDH
0.7784	2.85813	1.198	0.268371	0.360368	-5.76783	0.118451	A_01_P1751146	ASPG
-1.35469	4.25308	-3.56021	0.00860225	0.0274257	-2.47567	0.0090147	A_01_P1789591	ASPH
-2.08609	9.43734	-5.81476	0.000560865	0.0160307	0.267963	0.00526922	A_01_P007402	ASPHD1
1.2821	8.86044	5.19976	0.00109991	0.0160307	-0.400198	0.00526922	A_01_P1814736	ASPHD2
-2.14677	5.56534	-5.1514	0.00116221	0.0160307	-0.455242	0.00526922	A_01_P018684	ASPM
-1.77824	6.91419	-7.14416	0.000152739	0.0160307	1.52596	0.00526922	A_01_P1735886	ASPRV1
2.72847	7.37906	5.68637	0.000642922	0.0160307	0.133267	0.00526922	A_01_P008961	ASRGL1
-0.036541	7.9513	-0.203043	0.844563	0.889957	-6.47167	0.292524	A_01_P010832	ASTE1
-0.602899	3.89436	-1.41861	0.197276	0.281665	-5.50959	0.092582	A_01_P006025	ASTL
1.23665	2.22492	2.36813	0.0483096	0.0920479	-4.19996	0.0302557	A_01_P1797981	ASTN1
-0.889832	7.7202	-4.13344	0.00399296	0.0188182	-1.69935	0.00618544	A_01_P1716781	ASXL1
2.36187	3.71534	4.22465	0.00356321	0.0181549	-1.58308	0.00596743	A_01_P1735141	ASXL2
2.33185	3.10463	3.89587	0.0054663	0.0215186	-2.01644	0.00707307	A_01_P1674181	ASXL3
-0.797461	7.67409	-3.79844	0.00616282	0.0228149	-2.1414	0.00749913	A_01_P002279	ATAD1
1.34219	8.1238	4.88493	0.00158371	0.0160329	-0.765262	0.00526994	A_01_P1682376	ATAD2B
-0.505093	5.11866	-1.82498	0.109024	0.175231	-4.97688	0.0575974	A_01_P1823771	ATAD5
0.735092	4.35623	2.49624	0.0396165	0.0790634	-4.00912	0.0259877	A_01_P1670911	ATAT1
1.7704	4.10193	3.50876	0.0092347	0.0285653	-2.54746	0.00938929	A_01_P1771266	ATCAY
0.80763	6.38497	4.02869	0.00444294	0.0196319	-1.81695	0.00645292	A_01_P1730896	ATE1
-0.557729	9.90474	-3.01342	0.0183769	0.0448051	-3.24716	0.0147272	A_01_P1789276	ATF1
-1.23686	10.6181	-3.82499	0.00600722	0.0225884	-2.11204	0.00742471	A_01_P1776026	ATF2
2.00657	8.97953	4.34819	0.00304667	0.0172643	-1.42469	0.00567468	A_01_P013192	ATF3
-0.28865	9.62575	-1.45774	0.186372	0.269216	-5.46115	0.08849	A_01_P1742651	ATF4
1.18986	6.1771	3.21094	0.0140247	0.0372152	-2.96946	0.0122324	A_01_P1743811	ATF6B
1.83154	7.73697	5.99222	0.000465972	0.0160307	0.450111	0.00526922	A_01_P017541	ATF7IP
0.833795	6.43965	3.55368	0.00867987	0.0275405	-2.48476	0.00905242	A_01_P1711846	ATF7IP2
-0.0572448	11.5469	-0.313857	0.762367	0.82356	-6.44013	0.2707	A_01_P007114	ATG101
1.28485	10.4361	4.26702	0.00337599	0.0178735	-1.52848	0.00587494	A_01_P1725891	ATG13
0.299172	9.59782	1.78188	0.115591	0.183233	-5.03504	0.0602278	A_01_P000018	ATG16L1
-1.46012	8.24846	-5.4718	0.000811548	0.0160307	-0.0974396	0.00526922	A_01_P1798201	ATG2A
1.15408	6.11445	3.94416	0.00512807	0.0208927	-1.95173	0.00686732	A_01_P001262	ATG2B
0.105355	9.25385	0.399983	0.700619	0.772184	-6.40654	0.253813	A_01_P008686	ATG3
-0.87884	7.98232	-2.82573	0.0244798	0.0549276	-3.52831	0.0180544	A_01_P1741641	ATG4A
-0.351027	6.80979	-1.70681	0.129365	0.200419	-5.13726	0.0658766	A_01_P1678236	ATG4B
-0.602215	1.31605	-1.30054	0.232978	0.322213	-5.65112	0.10591	A_01_P020211	ATG4C
-0.946073	7.05492	-3.4888	0.00949333	0.0290704	-2.5754	0.0095553	A_01_P018102	ATG5
0.511585	7.71672	2.10401	0.0718231	0.125738	-4.58338	0.0413295	A_01_P1688946	ATG7
-2.22224	8.06256	-10.8104	9.02918515645964e-06	0.0160307	4.03019	0.00526922	A_01_P1766926	ATG9A
-0.600858	3.34906	-1.44419	0.19021	0.273567	-5.47801	0.0899202	A_01_P1762866	ATG9B
0.371612	2.95957	0.803551	0.447035	0.543005	-6.15095	0.178483	A_01_P1686391	ATL1
-1.40045	6.21759	-3.95586	0.00504959	0.0207341	-1.93611	0.0068152	A_01_P1735406	ATL2
0.819762	9.35465	4.2613	0.00333487	0.0178017	-1.52199	0.00585132	A_01_P1725366	ATL3
-0.445309	6.77955	-2.18992	0.0626389	0.112774	-4.45674	0.0370683	A_01_P1727451	ATM
-1.30986	7.08262	-4.57169	0.00230823	0.0163796	-1.1444	0.0053839	A_01_P002194	ATMIN
-1.15456	6.58504	-4.61347	0.0021933	0.0162011	-1.0929	0.00532523	A_01_P1731511	ATN1
-0.848736	2.1595	-1.51613	0.171539	0.251951	-5.38759	0.0828149	A_01_P007729	ATOH1
0.950092	4.12962	2.87877	0.0226379	0.0519194	-3.45044	0.0170657	A_01_P1833472	ATOH8
-0.791893	14.0629	-4.911	0.00153475	0.0160329	-0.733906	0.00526994	A_01_P010890	ATOX1
-0.0642968	1.84663	-0.113606	0.912612	0.939964	-6.48731	0.308962	A_01_P1753676	ATP10B
2.00551	3.46559	3.66949	0.00740827	0.0252257	-2.32439	0.00829156	A_01_P1798286	ATP10D
3.46163	6.29297	4.88823	0.00157754	0.0160329	-0.761345	0.00526994	A_01_P1715311	ATP11A
-1.21237	7.3969	-4.0076	0.00471784	0.0201454	-1.86727	0.0066217	A_01_P001933	ATP11B
-1.14016	6.89611	-3.85758	0.00575159	0.022111	-2.06799	0.00726777	A_01_P1742251	ATP11C
-0.51903	1.97004	-0.937347	0.378556	0.474888	-6.034	0.156093	A_01_P1714121	ATP12A
1.70331	9.14061	5.43445	0.000845639	0.0160307	-0.138313	0.00526922	A_01_P1788796	ATP13A1
1.64711	10.9668	4.21214	0.00362065	0.0182129	-1.59926	0.00598649	A_01_P004210	ATP13A2
-1.07735	6.67023	-3.91388	0.00533738	0.0212503	-1.99226	0.00698487	A_01_P1759551	ATP13A3
-1.18008	4.11639	-3.54021	0.00884244	0.0278231	-2.50354	0.00914532	A_01_P1759516	ATP13A4
2.02916	8.48659	5.6668	0.000656566	0.0160307	0.112515	0.00526922	A_01_P003683	ATP1A1
-1.86435	11.0344	-6.78433	0.000213088	0.0160307	1.20881	0.00526922	A_01_P009625	ATP1A3
0.592149	5.37062	1.3405	0.22031	0.308297	-5.60403	0.101336	A_01_P1692696	ATP1B1
-0.516853	3.60806	-1.4974	0.175922	0.256978	-5.41131	0.0844673	A_01_P005426	ATP1B2
1.49261	7.90621	4.49611	0.0025333	0.0166142	-1.23828	0.00546102	A_01_P016436	ATP1B3
-0.87241	1.51634	-1.20323	0.266464	0.358379	-5.76203	0.117797	A_01_P1741896	ATP1B4
-1.10424	6.25381	-5.19065	0.00106746	0.0160307	-0.379625	0.00526922	A_01_P018945	ATP23
0.735753	4.88881	1.91762	0.094965	0.156765	-4.84807	0.051528	A_01_P1675692	ATP2A1
1.04966	4.609	3.48542	0.0095347	0.0291415	-2.57993	0.00957868	A_01_P1733971	ATP2A2
1.28699	10.247	3.82106	0.0060389	0.022624	-2.11737	0.00743639	A_01_P000336	ATP2A3
-1.70112	10.013	-4.48291	0.00257501	0.0166379	-1.25477	0.00546881	A_01_P013414	ATP2B1
0.877716	2.72705	1.45655	0.186876	0.269829	-5.46263	0.0886915	A_01_P1701516	ATP2B3
2.327	5.81729	4.96309	0.0014448	0.0160329	-0.673142	0.00526994	A_01_P1769581	ATP2B4
0.438743	8.78041	2.53606	0.037108	0.0751493	-3.9478	0.0247012	A_01_P001650	ATP2C1
0.322244	1.85884	0.357995	0.730478	0.797626	-6.42388	0.262176	A_01_P1713746	ATP2C2
-0.0756246	2.24793	-0.141555	0.89126	0.924459	-6.48335	0.303865	A_01_P005150	ATP4B
0.979768	14.3975	4.38583	0.00290602	0.0170917	-1.37692	0.00561796	A_01_P009696	ATP5F1A
2.08936	12.9364	5.37961	0.00089862	0.0160307	-0.198735	0.00526922	A_01_P1698371	ATP5F1B
-0.858387	3.70753	-1.75233	0.121426	0.19049	-5.07632	0.062613	A_01_P007794	ATP5F1C
-0.259119	15.1086	-2.09875	0.0718046	0.125724	-4.58832	0.0413249	A_01_P1670246	ATP5F1E
-0.454287	10.711	-2.59993	0.0337676	0.0698833	-3.85408	0.0229703	A_01_P1764886	ATP5IF1
0.118684	13.4516	0.816304	0.439766	0.53568	-6.14086	0.176075	A_01_P010415	ATP5MC1
-0.311244	14.7619	-2.34931	0.0491655	0.0932604	-4.22317	0.0306542	A_01_P1681626	ATP5MC2
0.590739	13.5311	3.67018	0.00733233	0.0250689	-2.31733	0.00824001	A_01_P1677717	ATP5MC3
-0.40781	10.6432	-1.89356	0.0984383	0.161391	-4.88173	0.0530486	A_01_P013317	ATP5MD
-0.0229255	14.3023	-0.150289	0.884584	0.91962	-6.48195	0.302274	A_01_P008701	ATP5ME
0.184516	12.9914	1.2699	0.242528	0.332276	-5.68694	0.109217	A_01_P1777186	ATP5MF
0.180652	13.9117	1.3319	0.222385	0.310652	-5.61446	0.10211	A_01_P1706906	ATP5MG
-0.872598	11.8135	-3.77323	0.00643885	0.0233053	-2.18234	0.00766033	A_01_P1686816	ATP5MPL
0.676802	12.7464	3.96974	0.00491306	0.0205555	-1.91135	0.0067565	A_01_P1691946	ATP5PB
-0.666081	11.9314	-3.57035	0.00848321	0.0271939	-2.46157	0.0089385	A_01_P1755856	ATP5PD
-0.285042	7.97944	-1.49864	0.175331	0.256252	-5.4097	0.0842289	A_01_P017147	ATP5PF
-0.191873	13.2195	-1.01051	0.344575	0.440012	-5.96412	0.14463	A_01_P018635	ATP5PO
-0.429419	18.0884	-3.45632	0.00993103	0.0298324	-2.62099	0.00980576	A_01_P002414	ATP6
2.54723	6.47752	5.34904	0.000929742	0.0160307	-0.232619	0.00526922	A_01_P016180	ATP6AP1
0.662176	12.0196	3.68288	0.00722397	0.0248201	-2.30139	0.00815824	A_01_P006354	ATP6AP2
2.44801	3.47281	4.08536	0.00426306	0.0192304	-1.76461	0.00632094	A_01_P1675001	ATP6V0A1
0.761846	7.69243	3.00331	0.0188959	0.0457366	-3.26924	0.0150334	A_01_P1734471	ATP6V0A2
1.09946	1.54174	1.59707	0.152535	0.229149	-5.28325	0.0753203	A_01_P1762566	ATP6V0A4
-0.765847	13.8662	-4.63541	0.00213548	0.0161796	-1.06598	0.00531815	A_01_P010646	ATP6V0B
1.4652	8.54795	3.90964	0.00536742	0.0213164	-1.99795	0.0070066	A_01_P1828221	ATP6V0D1
-0.813284	6.77493	-2.2617	0.0566753	0.104195	-4.3553	0.0342484	A_01_P014171	ATP6V0D2
0.29753	14.5163	2.21051	0.060643	0.110054	-4.42633	0.0361743	A_01_P016225	ATP6V0E1
0.406994	13.0655	2.13572	0.0684829	0.121022	-4.53776	0.0397793	A_01_P001167	ATP6V0E2
1.12008	5.77475	4.85046	0.00160984	0.0160329	-0.787932	0.00526994	A_01_P1688011	ATP6V1A
-1.69179	9.01273	-4.54306	0.00239078	0.0165173	-1.17985	0.00542914	A_01_P005474	ATP6V1B1
2.29008	7.22209	5.29665	0.000985895	0.0160307	-0.291031	0.00526922	A_01_P1692971	ATP6V1B2
0.356379	8.24887	2.08371	0.0734546	0.12803	-4.60998	0.0420828	A_01_P1812031	ATP6V1C1
2.88921	3.57519	5.01759	0.0013559	0.0160329	-0.609488	0.00526994	A_01_P1682336	ATP6V1C2
-1.28055	10.4805	-4.66764	0.00205356	0.0161313	-1.02657	0.00530227	A_01_P1686486	ATP6V1D
0.711691	10.2939	2.99065	0.0192457	0.0463147	-3.28764	0.0152234	A_01_P1717671	ATP6V1E1
-0.379182	4.93986	-1.52393	0.169002	0.249057	-5.3775	0.0818636	A_01_P005704	ATP6V1E2
-0.311622	14.1847	-2.42831	0.0436408	0.0851092	-4.10688	0.027975	A_01_P011504	ATP6V1F
0.155614	0.926493	0.51074	0.624389	0.706107	-6.35231	0.232094	A_01_P1803531	ATP6V1FNB
-1.07387	11.7087	-3.7186	0.00693104	0.0242711	-2.25695	0.00797778	A_01_P008454	ATP6V1G1
-1.13609	4.57039	-2.89983	0.0219641	0.0508497	-3.41997	0.016714	A_01_P1671171	ATP6V1G2
2.19041	2.50621	5.69212	0.000629941	0.0160307	0.150581	0.00526922	A_01_P1692531	ATP6V1G3
1.7035	8.74626	4.56672	0.00232232	0.016422	-1.15054	0.00539783	A_01_P1738231	ATP6V1H
1.15053	7.53995	4.61935	0.00217763	0.0161933	-1.08568	0.00532266	A_01_P1684141	ATP7A
0.358274	6.17437	1.59578	0.152481	0.229097	-5.28473	0.0753032	A_01_P005959	ATP7B
-3.05964	11.7993	-11.3311	6.80836411823917e-06	0.0160307	4.2537	0.00526922	A_01_P1672646	ATP8
-1.12079	10.3924	-3.67199	0.00738315	0.0251798	-2.32095	0.00827647	A_01_P1790826	ATP8A1
-0.0249767	1.35969	-0.0823547	0.936545	0.957646	-6.49071	0.314773	A_01_P1707611	ATP8B1
1.85359	4.93584	4.41169	0.00281353	0.0170086	-1.34423	0.00559066	A_01_P1768027	ATP8B2
-0.0664846	3.26209	-0.113747	0.912505	0.939935	-6.48729	0.308952	A_01_P1826456	ATP8B3
0.3513	5.18155	1.28122	0.239324	0.328772	-5.67357	0.108066	A_01_P1747561	ATP8B4
1.47582	2.12992	3.05662	0.0174948	0.0432344	-3.19191	0.0142109	A_01_P1830541	ATP9A
-0.966969	9.34221	-4.27234	0.00335325	0.0178389	-1.52164	0.00586355	A_01_P1798481	ATP9B
0.795234	2.48616	1.40998	0.199712	0.284559	-5.52017	0.0935331	A_01_P005660	ATPAF2
1.90381	4.45351	4.20548	0.00365165	0.018261	-1.60789	0.00600229	A_01_P1751416	ATPSCKMT
0.764916	8.31452	3.79588	0.006164	0.0228149	-2.14272	0.00749913	A_01_P006242	ATR
0.553024	9.96262	2.63138	0.0326132	0.0680865	-3.81351	0.0223797	A_01_P008926	ATRAID
0.604828	8.38519	2.74442	0.02759	0.0599961	-3.64748	0.0197204	A_01_P010417	ATRIP
0.696163	1.45037	1.88245	0.0998674	0.163406	-4.89672	0.0537108	A_01_P1717096	ATRN
1.1015	9.67998	4.76689	0.00182223	0.0161313	-0.90626	0.00530227	A_01_P1741121	ATRX
2.82108	3.09669	4.30722	0.00320829	0.0175264	-1.47695	0.00576083	A_01_P1684576	ATXN1
1.89146	3.89219	2.87557	0.0227564	0.0520957	-3.4554	0.0171236	A_01_P1713406	ATXN1L
1.90204	9.60747	4.61834	0.00218032	0.0161966	-1.08692	0.00532374	A_01_P1734026	ATXN2
2.11016	10.7944	4.74478	0.00187116	0.0161313	-0.932919	0.00530227	A_01_P1712356	ATXN2L
-0.799706	10.0315	-3.25666	0.0131433	0.0356941	-2.90401	0.0117325	A_01_P1701781	ATXN3
0.676902	1.16607	1.52308	0.169825	0.249992	-5.37873	0.082171	A_01_P1739711	ATXN3L
3.26479	7.36752	5.02353	0.00134659	0.0160329	-0.602582	0.00526994	A_01_P1801996	ATXN7
-0.48208	5.82624	-1.86165	0.103235	0.167728	-4.92615	0.0551314	A_01_P1762116	ATXN7L1
-0.357684	18.1688	-3.92491	0.00509968	0.0208342	-1.95643	0.00684808	A_01_P013633	ATXN7L2
0.45605	11.8995	2.44154	0.0432798	0.0845578	-4.0924	0.0277937	A_01_P1675061	ATXN7L3
-0.211273	8.80517	-0.85799	0.418182	0.514821	-6.10512	0.169219	A_01_P004893	AUH
0.601074	4.89649	2.06872	0.0757309	0.131114	-4.63397	0.0430967	A_01_P020201	AUNIP
0.155287	13.1568	1.1324	0.29276	0.386935	-5.83959	0.127184	A_01_P014446	AUP1
0.683721	6.37335	2.72621	0.0283415	0.0611716	-3.67421	0.0201068	A_01_P006813	AURKA
-0.872288	14.0786	-4.88573	0.00158221	0.0160329	-0.76431	0.00526994	A_01_P017977	AURKAIP1
2.08041	3.80117	4.01304	0.0046844	0.0200938	-1.86007	0.00660472	A_01_P1708431	AURKB
0.242072	7.328	0.877652	0.408095	0.504623	-6.08796	0.165867	A_01_P008213	AURKC
-1.99379	7.52683	-4.80884	0.0017332	0.0161313	-0.855886	0.00530227	A_01_P1690321	AUTS2
0.343957	9.31634	1.82303	0.108888	0.175046	-4.97872	0.0575368	A_01_P012206	AVEN
0.30786	3.08703	0.398077	0.701962	0.773235	-6.40737	0.254158	A_01_P1733016	AVIL
0.75184	8.21541	3.64343	0.00761448	0.0255799	-2.35511	0.00840797	A_01_P002145	AVL9
-1.38401	3.96399	-2.48093	0.0408049	0.0808921	-4.03459	0.0265888	A_01_P013793	AVP
2.63418	2.87795	4.77679	0.00180076	0.0161313	-0.894339	0.00530227	A_01_P1776366	AVPR1A
-0.189297	1.27589	-0.660511	0.52891	0.619759	-6.25946	0.203712	A_01_P019488	AVPR1B
-2.03304	2.65016	-3.46484	0.00981413	0.029588	-2.60901	0.00972541	A_01_P1742541	AVPR2
0.108098	4.75713	0.265786	0.797757	0.852803	-6.45541	0.280312	A_01_P1740916	AWAT1
2.02044	3.99843	2.08521	0.0738799	0.1286	-4.61036	0.0422703	A_01_P006819	AWAT2
0.251117	1.82829	0.685726	0.513907	0.605902	-6.24157	0.199157	A_01_P009769	AXDND1
1.44671	7.39689	5.05754	0.00129458	0.0160307	-0.563136	0.00526922	A_01_P1675436	AXIN1
0.442577	2.62421	0.652124	0.534314	0.624492	-6.2649	0.205267	A_01_P1705226	AXL
-0.77346	2.94182	-1.68691	0.133729	0.206039	-5.1645	0.0677239	A_01_P006761	AZGP1
-0.737771	9.01541	-2.91302	0.0215455	0.0501687	-3.40072	0.0164902	A_01_P1689726	AZI2
-1.13379	9.71749	-3.61982	0.00792723	0.0261539	-2.39295	0.00859666	A_01_P1774651	AZIN1
0.956478	3.6878	2.67913	0.0303392	0.0644479	-3.74261	0.0211837	A_01_P017060	AZIN2
-0.87247	8.08388	-3.68308	0.00727274	0.0249212	-2.30569	0.00819146	A_01_P015002	AZU1
0.310134	17.7269	1.54735	0.163965	0.24299	-5.34765	0.0798695	A_01_P1685786	B2M
-0.553369	5.33357	-1.84363	0.106041	0.171385	-4.95112	0.0563335	A_01_P1801386	B3GALNT1
0.415963	5.3738	1.86397	0.102249	0.166581	-4.92155	0.0547543	A_01_P1770886	B3GALNT2
0.143588	1.82851	0.224071	0.828846	0.877361	-6.46667	0.288384	A_01_P001469	B3GALT1
-0.0985369	8.28806	-0.588752	0.573523	0.659787	-6.30664	0.216869	A_01_P1743916	B3GALT4
-2.06614	6.62187	-5.52137	0.000768623	0.0160307	-0.0435126	0.00526922	A_01_P1763371	B3GALT6
0.268707	2.29957	0.406075	0.696331	0.768706	-6.40387	0.25267	A_01_P1728076	B3GAT1
-0.272339	4.18935	-0.494125	0.635743	0.716522	-6.36105	0.235517	A_01_P013548	B3GAT2
-0.501523	9.09881	-2.92574	0.0207857	0.0489314	-3.37272	0.0160835	A_01_P1725421	B3GAT3
-0.852437	11.2863	-4.22046	0.00358235	0.0181853	-1.58851	0.00597742	A_01_P019164	B3GLCT
-1.0584	7.22954	-3.98403	0.00486597	0.0204701	-1.89859	0.00672843	A_01_P1735761	B3GNT2
-0.0352514	2.34991	-0.0998601	0.92311	0.947405	-6.48894	0.311407	A_01_P1697991	B3GNT3
0.798889	4.47168	1.75981	0.12009	0.188867	-5.06615	0.0620798	A_01_P013182	B3GNT4
-0.29261	4.42147	-0.814241	0.441262	0.537282	-6.14214	0.176602	A_01_P005142	B3GNT5
-1.64858	5.95869	-5.12096	0.00120342	0.0160307	-0.490074	0.00526922	A_01_P1726936	B3GNT6
-0.765011	8.68998	-2.80031	0.0254109	0.0564553	-3.56554	0.0185566	A_01_P002845	B3GNT8
1.19562	5.9442	4.10864	0.00413634	0.0190461	-1.73406	0.00626036	A_01_P001842	B3GNT9
2.30066	9.15937	4.85425	0.0016422	0.0160329	-0.801688	0.00526994	A_01_P019611	B3GNTL1
-0.935307	4.75897	-3.3146	0.0120174	0.0336099	-2.81673	0.0110474	A_01_P011670	B4GALNT2
-1.88484	8.36142	-5.98893	0.000467557	0.0160307	0.446782	0.00526922	A_01_P011264	B4GALNT3
-1.87213	3.833	-4.76786	0.00182011	0.0161313	-0.90509	0.00530227	A_01_P1819131	B4GALNT4
1.70922	12.7432	5.17228	0.00113484	0.0160307	-0.431427	0.00526922	A_01_P017294	B4GALT1
-0.48647	3.59687	-0.803304	0.447169	0.54314	-6.15115	0.178527	A_01_P1765651	B4GALT2
0.470415	8.58153	2.33656	0.0504437	0.0951462	-4.24448	0.0312741	A_01_P006169	B4GALT4
-1.29809	7.72396	-3.99197	0.00481549	0.0203478	-1.88802	0.00668821	A_01_P1676666	B4GALT5
-0.659657	3.4813	-1.49178	0.177664	0.258982	-5.41845	0.085126	A_01_P005961	B4GALT6
-1.11641	6.6289	-4.80977	0.00173127	0.0161313	-0.854769	0.00530227	A_01_P018369	B4GALT7
-0.12447	7.51133	-0.671925	0.522015	0.613282	-6.25151	0.201583	A_01_P000626	B4GAT1
-1.39616	5.31903	-3.9959	0.00479074	0.0203045	-1.8828	0.00667398	A_01_P001444	B9D1
0.33581	12.6041	1.76857	0.118542	0.186914	-5.05422	0.0614378	A_01_P019369	B9D2
1.5318	2.02191	4.63484	0.00205076	0.0161313	-1.03637	0.00530227	A_01_P1738891	BAALC
0.0537965	0.839634	0.193511	0.851755	0.895155	-6.47376	0.294233	A_01_P003283	BAAT
-0.564558	14.2051	-3.92377	0.00513913	0.0209234	-1.96217	0.00687742	A_01_P008348	BABAM1
0.926995	7.70765	3.00233	0.0189229	0.0457741	-3.27067	0.0150457	A_01_P1735261	BABAM2
2.20467	5.05544	3.91871	0.00530341	0.0211885	-1.9858	0.00696455	A_01_P1727611	BACE1
-0.729965	10.5339	-3.61627	0.00796575	0.0262134	-2.39786	0.0086162	A_01_P1804021	BACE2
-0.749	10.6803	-2.7404	0.0277543	0.0602597	-3.65339	0.0198071	A_01_P008046	BACH1
-1.184	9.97553	-4.72139	0.00192451	0.0161313	-0.961211	0.00530227	A_01_P018296	BACH2
-0.928607	8.01092	-4.22994	0.00353926	0.0181043	-1.57626	0.00595081	A_01_P1725321	BAD
-0.107801	4.3352	-0.230558	0.823989	0.87358	-6.46504	0.287141	A_01_P013430	BAG2
-2.70142	10.9289	-5.58498	0.000717193	0.0160307	0.0251264	0.00526922	A_01_P1832271	BAG3
-1.72222	8.87555	-4.7415	0.00187854	0.0161313	-0.93688	0.00530227	A_01_P1737951	BAG4
-0.228023	7.78766	-1.2444	0.251254	0.341804	-5.71611	0.112349	A_01_P1751111	BAG5
1.96052	7.12257	4.72713	0.00191127	0.0161313	-0.954263	0.00530227	A_01_P1672491	BAG6
-1.18461	4.11167	-2.25412	0.057324	0.105098	-4.36632	0.0345451	A_01_P1711071	BAHCC1
0.853759	9.95014	3.53884	0.0088591	0.0278454	-2.50545	0.00915264	A_01_P020193	BAHD1
-0.668978	6.14619	-2.27681	0.0554042	0.102335	-4.33331	0.0336371	A_01_P1711041	BAIAP2
-0.421431	3.5874	-1.38274	0.206964	0.293	-5.55348	0.0963075	A_01_P001858	BAIAP2L1
0.103766	4.48553	0.197316	0.848964	0.893226	-6.4729	0.293599	A_01_P1718621	BAIAP2L2
0.34469	5.31397	1.18291	0.273944	0.366259	-5.78448	0.120388	A_01_P1711416	BAIAP3
0.699594	8.68831	4.20905	0.0035098	0.0180019	-1.57855	0.00591712	A_01_P1701596	BAK1
0.339133	5.06965	1.32124	0.22601	0.314625	-5.62696	0.103416	A_01_P000361	BAMBI
-0.130362	11.3733	-0.810663	0.442803	0.538635	-6.14552	0.177047	A_01_P005876	BANF1
-0.344234	9.37717	-1.92299	0.0935848	0.154917	-4.83889	0.0509205	A_01_P1797756	BANK1
-0.0916218	6.5576	-0.445956	0.668379	0.744762	-6.38562	0.2448	A_01_P1676046	BANP
0.561126	9.32413	2.46628	0.0417078	0.0822292	-4.05609	0.0270283	A_01_P013013	BAP1
0.255983	8.39457	1.28331	0.238323	0.3277	-5.6713	0.107713	A_01_P005782	BARD1
-1.09443	5.67417	-4.70212	0.00192404	0.0161313	-0.967224	0.00530227	A_01_P000012	BARHL1
-1.33188	5.62612	-3.80733	0.00615087	0.0228022	-2.13598	0.00749497	A_01_P015938	BARHL2
-0.788169	3.05828	-2.49373	0.0395459	0.078962	-4.01034	0.0259544	A_01_P015629	BARX1
0.833414	12.9264	3.11366	0.0161166	0.040808	-3.10943	0.0134134	A_01_P1686911	BASP1
0.34151	11.9125	1.96467	0.0881863	0.147739	-4.78089	0.0485612	A_01_P006034	BATF
1.10371	4.6924	3.05239	0.0176019	0.0434133	-3.19803	0.0142697	A_01_P1725226	BATF2
0.457304	6.061	1.61968	0.147582	0.22309	-5.25363	0.0733285	A_01_P016667	BATF3
0.226592	10.2925	1.31141	0.228876	0.317723	-5.63865	0.104434	A_01_P004780	BAX
-0.206032	10.4184	-0.848668	0.423026	0.519359	-6.11314	0.170711	A_01_P1749676	BAZ1A
2.21827	4.48965	3.67026	0.00740053	0.0252138	-2.32334	0.00828764	A_01_P1761076	BAZ1B
2.08858	8.65823	5.43662	0.000843621	0.0160307	-0.13594	0.00526922	A_01_P1681721	BAZ2A
2.0758	7.07658	4.54347	0.00238957	0.0165173	-1.17933	0.00542914	A_01_P1719416	BAZ2B
-0.125327	5.34027	-0.568184	0.586702	0.671403	-6.31926	0.220687	A_01_P1705726	BBC3
0.031182	8.42643	0.181924	0.860517	0.901735	-6.47616	0.296396	A_01_P1730676	BBIP1
1.92308	2.65895	3.91593	0.00532294	0.0212177	-1.98952	0.00697416	A_01_P1810586	BBOF1
1.2692	7.10379	4.05148	0.00445505	0.0196423	-1.80922	0.00645633	A_01_P009477	BBS2
0.178768	8.40272	1.0059	0.346161	0.441634	-5.9691	0.145163	A_01_P004314	BBS4
-1.11454	6.878	-4.08406	0.00427025	0.0192466	-1.76632	0.00632628	A_01_P1719556	BBS5
-0.741153	6.76718	-3.22846	0.0136798	0.036635	-2.94436	0.0120418	A_01_P015400	BBS7
0.618636	5.62212	2.01541	0.0820349	0.139677	-4.71	0.0459112	A_01_P1761441	BBS9
-1.17635	2.59069	-2.13226	0.0688405	0.121536	-4.54276	0.0399484	A_01_P1673676	BCAM
-1.14755	2.74197	-3.79372	0.00608437	0.0226881	-2.13505	0.00745747	A_01_P010075	BCAN
1.09331	5.98144	3.78223	0.00636147	0.0231509	-2.17009	0.00760959	A_01_P1762156	BCAP29
-1.20807	6.18355	-5.07181	0.00127148	0.0160307	-0.545482	0.00526922	A_01_P1831226	BCAR1
2.28232	2.6705	4.2183	0.00359226	0.0181973	-1.5913	0.00598135	A_01_P003883	BCAR3
0.618357	2.63988	1.46026	0.185886	0.268662	-5.45801	0.0883077	A_01_P012236	BCAS1
0.36345	8.18861	1.61132	0.149395	0.225424	-5.2646	0.0740956	A_01_P005502	BCAS2
-1.02294	6.65786	-4.20816	0.00363911	0.0182166	-1.60441	0.0059877	A_01_P011191	BCAS3
0.666239	6.75638	2.72897	0.0282263	0.0610005	-3.67016	0.0200506	A_01_P1715906	BCAS4
0.0247902	4.84298	0.0957766	0.926244	0.949767	-6.48939	0.312184	A_01_P1732001	BCAT1
0.894704	9.60042	3.62166	0.00790733	0.0261209	-2.39041	0.00858581	A_01_P001665	BCAT2
0.630801	4.82519	1.71122	0.129026	0.200011	-5.13189	0.0657427	A_01_P002510	BCCIP
1.40709	8.55573	3.80074	0.00620538	0.02288	-2.14492	0.00752053	A_01_P016438	BCDIN3D
0.285421	2.02943	0.828225	0.433406	0.529492	-6.1309	0.174041	A_01_P009010	BCHE
0.858601	7.35501	3.76549	0.0065062	0.0234367	-2.19288	0.00770351	A_01_P1745236	BCKDHB
0.332228	11.8359	1.6088	0.149947	0.226004	-5.26791	0.0742864	A_01_P1712551	BCKDK
0.129231	10.8622	0.74035	0.481933	0.576154	-6.2013	0.189379	A_01_P1766636	BCL10
0.676711	10.1157	2.69511	0.0296745	0.0633873	-3.71988	0.0208351	A_01_P1735701	BCL11A
2.00552	4.07319	2.96134	0.0200821	0.0477285	-3.33028	0.0156881	A_01_P1750956	BCL11B
-0.0621197	6.25583	-0.299727	0.772616	0.831723	-6.44495	0.273383	A_01_P1707701	BCL2
-0.196696	8.42578	-0.639098	0.542292	0.63197	-6.27373	0.207725	A_01_P1748536	BCL2A1
-0.33668	9.19613	-1.91888	0.0941646	0.155676	-4.84467	0.0511699	A_01_P002594	BCL2L1
-0.832894	9.14433	-3.99149	0.00481855	0.020357	-1.88867	0.00669126	A_01_P1693596	BCL2L11
-0.374627	7.67016	-1.90752	0.095918	0.158031	-4.86097	0.0519441	A_01_P1831071	BCL2L12
-1.19212	8.42445	-4.0572	0.004422	0.0195815	-1.80168	0.00643634	A_01_P1814516	BCL2L13
3.07121	3.48654	3.2998	0.0123654	0.0342609	-2.84246	0.0112614	A_01_P014829	BCL2L14
1.05978	3.89983	3.19662	0.0141993	0.0375228	-2.98527	0.0123336	A_01_P1767316	BCL2L15
1.76424	12.8083	4.21743	0.00359624	0.0181973	-1.59242	0.00598135	A_01_P001583	BCL6
-0.675984	5.80836	-2.30805	0.0528652	0.0986184	-4.28775	0.0324154	A_01_P1822041	BCL6B
2.09887	5.21469	3.01409	0.0186034	0.0452499	-3.25359	0.0148734	A_01_P002565	BCL7A
0.0155853	4.70765	0.041661	0.967886	0.978751	-6.49351	0.321711	A_01_P006355	BCL7B
-1.23947	12.4145	-5.70611	0.000629481	0.0160307	0.154136	0.00526922	A_01_P005133	BCL7C
-0.563305	6.06414	-2.81722	0.0243938	0.0548129	-3.5324	0.0180167	A_01_P008784	BCL9
-0.202496	5.97189	-0.782524	0.458541	0.554122	-6.16798	0.182137	A_01_P1727706	BCL9L
1.01983	10.7205	4.81812	0.00171416	0.0161313	-0.844782	0.00530227	A_01_P1746031	BCLAF1
-0.871102	6.43989	-2.9367	0.0208148	0.0489757	-3.36618	0.0160981	A_01_P017889	BCLAF3
2.25335	3.06637	4.78449	0.00178428	0.0161313	-0.885091	0.00530227	A_01_P1799301	BCO1
1.11604	2.73642	1.67959	0.135176	0.207852	-5.17429	0.0683198	A_01_P006152	BCO2
-0.097976	6.23442	-0.452208	0.664113	0.741468	-6.38255	0.243717	A_01_P017380	BCOR
1.47656	3.76577	3.4239	0.0103895	0.0307476	-2.66661	0.0101066	A_01_P1741996	BCORL1
1.28235	9.58292	4.36455	0.00298465	0.01717	-1.4039	0.0056437	A_01_P1677191	BCR
0.528849	10.3827	2.70453	0.0291783	0.0625633	-3.70458	0.0205643	A_01_P015770	BCS1L
0.169907	6.00459	0.797341	0.45004	0.546041	-6.15642	0.179481	A_01_P1759571	BDH1
0.0390194	3.28512	0.0723867	0.944238	0.962904	-6.49156	0.316502	A_01_P012912	BDKRB1
0.329053	5.3526	1.04211	0.330648	0.425932	-5.93272	0.140002	A_01_P1810801	BDKRB2
-0.586985	1.8098	-1.40702	0.200553	0.285538	-5.52379	0.0938549	A_01_P1697941	BDNF
1.88324	5.29659	4.95044	0.00146634	0.0160329	-0.687985	0.00526994	A_01_P1752156	BDP1
0.757028	12.2216	3.83704	0.00591129	0.0224045	-2.09573	0.00736425	A_01_P010333	BECN1
0.697196	1.35232	1.11611	0.29977	0.394207	-5.85645	0.129574	A_01_P1770766	BECN2
-0.461726	2.84607	-1.31055	0.229234	0.318071	-5.63962	0.104548	A_01_P009952	BEGAIN
-0.270963	2.50334	-0.391775	0.706414	0.777022	-6.41007	0.255403	A_01_P1739791	BEND2
-0.975234	2.06925	-2.78348	0.0257084	0.0569513	-3.58345	0.0187196	A_01_P1793671	BEND4
0.552486	4.6526	2.10863	0.0707549	0.124193	-4.57413	0.0408215	A_01_P002629	BEND5
1.3074	4.49468	4.68223	0.00195447	0.0161313	-0.985285	0.00530227	A_01_P1744946	BEND6
-0.255789	8.69137	-1.24882	0.250152	0.340636	-5.71084	0.111965	A_01_P1701236	BEND7
1.50273	8.43055	3.8147	0.0060905	0.0226948	-2.12599	0.00745967	A_01_P001838	BEST1
-0.576125	1.76016	-1.24253	0.25248	0.342981	-5.7179	0.112736	A_01_P011852	BEST2
2.1738	3.41786	3.79355	0.00626553	0.0229726	-2.1547	0.00755098	A_01_P011104	BEST3
-1.32591	9.21079	-4.38116	0.00292309	0.0170917	-1.38283	0.00561796	A_01_P005588	BET1
0.0581094	5.79907	0.286577	0.782281	0.839656	-6.44917	0.275991	A_01_P1679111	BET1L
0.734946	10.4693	3.00927	0.0187336	0.0454595	-3.26059	0.0149423	A_01_P017860	BEX1
0.0777378	8.80644	0.327541	0.752455	0.815557	-6.43529	0.268069	A_01_P012942	BEX2
0.30346	8.596	1.54363	0.164504	0.243621	-5.35232	0.0800771	A_01_P001829	BEX3
-0.289595	6.17599	-1.34471	0.218527	0.306162	-5.59918	0.100634	A_01_P018153	BEX4
-0.549155	1.46437	-1.79	0.114201	0.181478	-5.0239	0.0596509	A_01_P001279	BEX5
1.32225	8.02436	4.16651	0.0038388	0.0185852	-1.65848	0.00610886	A_01_P1711966	BFAR
0.510079	6.07345	1.76237	0.119636	0.188266	-5.06267	0.061882	A_01_P1671896	BGLAP
-0.915195	2.04589	-1.58501	0.155238	0.232475	-5.29895	0.0764134	A_01_P008818	BHLHA15
-1.68848	6.67451	-7.7257	8.83919640170332e-05	0.0160307	2.03525	0.00526922	A_01_P1821886	BHLHA9
-1.32013	5.67031	-4.54169	0.00239482	0.0165173	-1.18155	0.00542914	A_01_P013735	BHLHB9
1.45293	8.2296	4.61765	0.00218216	0.0161966	-1.08777	0.00532374	A_01_P011601	BHLHE40
0.38848	1.39891	0.592183	0.571612	0.658058	-6.30421	0.2163	A_01_P1732016	BHLHE41
0.440664	1.84659	0.629218	0.54839	0.637496	-6.28032	0.209542	A_01_P012017	BHMT
1.40113	2.42385	4.08838	0.0041073	0.019003	-1.7375	0.0062462	A_01_P1752361	BHMT2
1.37354	10.7406	4.84808	0.00165426	0.0160329	-0.809036	0.00526994	A_01_P1679076	BICD2
1.11952	4.302	2.95411	0.0202943	0.0481127	-3.34082	0.0158144	A_01_P1734221	BICDL1
2.13284	7.51616	4.44045	0.00271439	0.016876	-1.308	0.00554707	A_01_P1711651	BICDL2
2.13151	2.93633	4.11131	0.00412206	0.0190297	-1.73055	0.00625496	A_01_P1744431	BICRAL
0.513286	12.443	3.2201	0.0135805	0.0365007	-2.94495	0.0119976	A_01_P1717676	BID
-0.486045	7.83512	-2.48057	0.040453	0.0803284	-4.03104	0.0264036	A_01_P1718906	BIK
0.778016	13.0061	3.47889	0.00962462	0.0292689	-2.58929	0.00962056	A_01_P015880	BIN1
2.14052	13.5835	5.18664	0.00111644	0.0160307	-0.415094	0.00526922	A_01_P019057	BIN2
2.10494	9.55743	4.81148	0.00172776	0.0161313	-0.852726	0.00530227	A_01_P014965	BIN3
-0.783231	10.9461	-2.41693	0.0449035	0.0869655	-4.12848	0.0285851	A_01_P012498	BIRC2
-0.382817	7.00447	-1.78732	0.11502	0.182498	-5.02817	0.0599863	A_01_P1774571	BIRC3
-0.818367	3.87031	-2.93666	0.0204548	0.0484111	-3.35668	0.0159125	A_01_P1675301	BIRC5
1.48953	8.76438	4.75844	0.00184075	0.0161313	-0.916431	0.00530227	A_01_P1701066	BIRC6
-1.09923	2.38683	-2.04629	0.0783231	0.1346	-4.66602	0.0442425	A_01_P009772	BIRC7
-0.553364	1.61488	-0.582101	0.578031	0.663726	-6.31049	0.218163	A_01_P019979	BIRC8
0.797292	10.4201	3.54415	0.00879456	0.027776	-2.49805	0.00912985	A_01_P007916	BLCAP
0.772851	7.06607	2.83581	0.0241206	0.0543657	-3.51356	0.0178697	A_01_P1737371	BLK
0.393093	10.003	2.35648	0.0486362	0.092559	-4.21263	0.0304237	A_01_P006387	BLM
1.44028	8.18194	4.59629	0.00223977	0.0162638	-1.11404	0.00534584	A_01_P001952	BLMH
1.45521	9.68103	4.61356	0.00219306	0.0162011	-1.0928	0.00532523	A_01_P1730126	BLNK
-0.543333	11.5435	-2.70389	0.0292916	0.0627497	-3.70698	0.0206255	A_01_P1680891	BLOC1S2
-1.01539	4.18297	-3.67561	0.00714802	0.024669	-2.29802	0.00810859	A_01_P010006	BLOC1S3
0.238413	11.6702	1.47319	0.181847	0.26393	-5.4418	0.0867525	A_01_P005780	BLVRA
-1.78662	13.1963	-6.85361	0.000199649	0.0160307	1.27115	0.00526922	A_01_P1673601	BLVRB
-0.625124	7.24684	-2.28061	0.0550889	0.101888	-4.32777	0.0334899	A_01_P1692701	BLZF1
-1.55726	5.40334	-5.06782	0.0012793	0.0160307	-0.551252	0.00526922	A_01_P1747196	BMF
-1.37637	10.2644	-4.56461	0.00232834	0.016434	-1.15315	0.00540179	A_01_P010670	BMI1
-0.922031	1.57591	-1.26877	0.243492	0.333322	-5.68793	0.109561	A_01_P1737591	BMP1
0.0924329	2.96847	0.159114	0.877893	0.914881	-6.48043	0.300717	A_01_P1717211	BMP2
-1.63682	11.392	-6.69554	0.000231813	0.0160307	1.12801	0.00526922	A_01_P1776216	BMP2K
1.06176	4.29317	3.50842	0.00912581	0.0283497	-2.54012	0.0093184	A_01_P1806211	BMP3
0.45362	2.65874	1.16905	0.279037	0.371669	-5.79973	0.122166	A_01_P1686406	BMP4
-1.13846	1.57668	-1.98966	0.085262	0.143895	-4.74654	0.0472976	A_01_P008318	BMP5
2.37976	2.28373	4.04131	0.00451453	0.0197475	-1.82265	0.0064909	A_01_P003615	BMP7
0.232654	3.48283	0.681241	0.516525	0.608364	-6.24483	0.199966	A_01_P1680541	BMPR1A
0.114004	2.99962	0.242557	0.815025	0.867092	-6.46191	0.285009	A_01_P019438	BMPR1B
1.99803	5.20953	4.67776	0.00202855	0.0161313	-1.01423	0.00530227	A_01_P1812889	BMS1
-1.45426	9.58231	-3.92771	0.00524064	0.0210768	-1.97373	0.00692784	A_01_P1762186	BMT2
1.46986	7.80466	3.86267	0.00571279	0.0220045	-2.06113	0.00723278	A_01_P013117	BMX
-0.0164672	0.82016	-0.0602517	0.953548	0.969322	-6.49246	0.318611	A_01_P1748621	BNC1
1.50461	4.5705	3.74282	0.006708	0.0238592	-2.22382	0.00784241	A_01_P1792906	BNC2
0.396411	8.52117	1.99553	0.0841932	0.142525	-4.73715	0.0468474	A_01_P003146	BNIP1
-0.351777	8.56228	-1.35418	0.216112	0.303386	-5.58771	0.0997215	A_01_P016486	BNIP2
-1.65242	15.4937	-5.80589	0.00056614	0.0160307	0.258743	0.00526922	A_01_P1694306	BNIP3L
-0.121164	7.93918	-0.407348	0.695437	0.768039	-6.40331	0.25245	A_01_P1767691	BNIPL
0.112021	8.33774	0.618619	0.554694	0.642842	-6.2876	0.211299	A_01_P1774226	BOD1
1.71935	4.77017	4.25518	0.00342721	0.0179389	-1.54371	0.00589643	A_01_P1754321	BOD1L1
-0.0107354	4.55649	-0.0402701	0.968941	0.979471	-6.49358	0.321947	A_01_P1721121	BOK
-0.930336	11.6125	-3.47903	0.00962282	0.0292689	-2.5891	0.00962056	A_01_P019567	BOLA1
-0.132175	12.0018	-0.782357	0.458386	0.553963	-6.16838	0.182085	A_01_P1712461	BOLA2B
-0.446439	6.88438	-1.83524	0.107374	0.173075	-4.96273	0.0568889	A_01_P015435	BOLA3
0.654393	1.23141	1.13854	0.290887	0.384823	-5.83261	0.12649	A_01_P006537	BOLL
0.185428	10.8437	1.12071	0.297402	0.391786	-5.85203	0.128778	A_01_P008068	BOP1
1.03148	8.38805	3.86182	0.00571925	0.0220187	-2.06227	0.00723744	A_01_P006246	BORCS5
-1.03316	9.88849	-4.67097	0.00204528	0.0161313	-1.0225	0.00530227	A_01_P1708426	BORCS6
-2.41731	4.5936	-4.4914	0.00254809	0.0166244	-1.24415	0.00546435	A_01_P008955	BORCS7
-0.107896	8.55543	-0.624338	0.55113	0.6399	-6.28386	0.210332	A_01_P1704081	BORCS8
-1.16695	13.3301	-4.85652	0.00163779	0.0160329	-0.798982	0.00526994	A_01_P009284	BPGM
0.938093	5.97113	3.08617	0.0167659	0.0420136	-3.14914	0.0138096	A_01_P1684476	BPHL
-0.665424	7.85217	-2.07631	0.0748737	0.129959	-4.62311	0.042717	A_01_P002994	BPI
-1.69221	6.50086	-4.28956	0.00328082	0.0177023	-1.49955	0.00581866	A_01_P1716726	BPIFA1
-1.24926	5.61282	-3.3464	0.01158	0.0328855	-2.77621	0.0108093	A_01_P017055	BPIFA2
-0.112372	1.22528	-0.385474	0.71071	0.780773	-6.41288	0.256636	A_01_P1716721	BPIFB1
-1.77293	5.58738	-6.26309	0.000353723	0.0160307	0.719343	0.00526922	A_01_P017412	BPIFB2
-2.12765	7.90007	-6.85444	0.000199495	0.0160307	1.27189	0.00526922	A_01_P1814211	BPIFB4
-0.29372	1.74022	-0.436778	0.674905	0.750347	-6.38984	0.246635	A_01_P1716746	BPIFB6
-1.57259	5.65419	-5.52033	0.000769494	0.0160307	-0.0446355	0.00526922	A_01_P011137	BPIFC
-2.74904	11.7561	-5.53239	0.000759428	0.0160307	-0.0315778	0.00526922	A_01_P1832596	BPNT1
0.817993	3.05751	2.17906	0.0639462	0.114687	-4.474	0.0376971	A_01_P016269	BRAF
0.444635	9.21594	2.69201	0.0293817	0.0629026	-3.71724	0.0206758	A_01_P1816476	BRAP
-1.36959	10.5868	-6.14464	0.000398602	0.0160307	0.602905	0.00526922	A_01_P1760561	BRAT1
0.055946	4.81529	0.206127	0.84228	0.888181	-6.47095	0.291941	A_01_P1670931	BRCA1
0.086838	2.51183	0.173054	0.867311	0.907333	-6.47787	0.298236	A_01_P1714286	BRCA2
0.245978	6.01865	1.32365	0.224979	0.313557	-5.62423	0.103065	A_01_P1684451	BRCC3
1.73455	8.58979	5.02321	0.00134709	0.0160329	-0.602954	0.00526994	A_01_P018126	BRD1
1.32936	10.9773	4.89726	0.00156084	0.0160329	-0.75066	0.00526994	A_01_P1684856	BRD2
3.47101	4.92133	4.24611	0.00346704	0.0179599	-1.5554	0.00590332	A_01_P1721556	BRD3
1.28279	10.0879	3.84924	0.00581586	0.0222048	-2.07924	0.00729862	A_01_P010752	BRD4
0.962636	9.97244	3.79416	0.0062604	0.022968	-2.15387	0.00754947	A_01_P016468	BRD7
1.21279	8.7922	3.84135	0.00587738	0.0223278	-2.08991	0.00733905	A_01_P1753156	BRD8
3.25187	5.49732	5.52673	0.000764134	0.0160307	-0.037703	0.00526922	A_01_P1832291	BRD9
1.32688	4.77963	3.83345	0.00593972	0.0224602	-2.10059	0.00738257	A_01_P1751241	BRF1
0.00902844	9.42567	0.0527328	0.959338	0.973253	-6.49293	0.319903	A_01_P004095	BRF2
-0.311153	13.3418	-1.862	0.103088	0.167569	-4.92546	0.0550791	A_01_P1690201	BRI3
1.484	6.02465	3.46631	0.0097941	0.02955	-2.60695	0.00971295	A_01_P1786546	BRI3BP
-0.633457	11.6169	-2.84791	0.0236966	0.0536388	-3.49585	0.0176308	A_01_P016723	BRICD5
0.502264	2.31147	0.478948	0.645995	0.725463	-6.36899	0.238456	A_01_P1770496	BRINP2
-0.188032	3.45951	-0.603573	0.564133	0.651593	-6.2973	0.214176	A_01_P1709521	BRIP1
-0.157919	8.91392	-0.886481	0.403199	0.499608	-6.08061	0.164219	A_01_P005914	BRIX1
-0.570902	13.6213	-2.81516	0.0248625	0.0555431	-3.54379	0.0182567	A_01_P1790886	BRK1
-0.6809	4.15053	-2.41982	0.0442031	0.0859872	-4.11939	0.0282635	A_01_P009603	BRMS1L
0.00974597	6.35856	0.046809	0.963903	0.976303	-6.49326	0.320906	A_01_P1692356	BROX
0.934376	8.99607	3.2839	0.0126461	0.0347513	-2.86512	0.0114226	A_01_P015099	BRPF3
-0.93827	2.33858	-1.63066	0.145231	0.220265	-5.23918	0.0723999	A_01_P1706556	BRSK1
-0.83911	3.09592	-1.16674	0.280021	0.37277	-5.80216	0.122528	A_01_P1820506	BRSK2
0.868842	10.1123	3.43168	0.0102775	0.0305587	-2.65565	0.0100445	A_01_P1760046	BRWD1
1.03214	6.91049	3.67315	0.00737149	0.0251581	-2.31935	0.00826933	A_01_P1741146	BRWD3
-0.121529	8.00217	-0.613621	0.557939	0.645673	-6.29072	0.21223	A_01_P1725396	BSCL2
-1.84719	12.6544	-7.14016	0.000153294	0.0160307	1.52253	0.00526922	A_01_P1673031	BSG
-1.05685	3.96903	-2.36037	0.0488751	0.0928725	-4.21132	0.0305267	A_01_P1757721	BSN
-1.42361	5.1848	-4.59712	0.00223751	0.0162638	-1.11302	0.00534584	A_01_P009599	BSND
0.689429	5.77005	2.31235	0.0525255	0.0981386	-4.28148	0.0322577	A_01_P1722301	BSPRY
0.660677	8.00148	2.76913	0.0266034	0.0584548	-3.61124	0.0192138	A_01_P1754356	BST1
0.720505	13.4013	4.60708	0.00216134	0.0161808	-1.08427	0.00531854	A_01_P002607	BST2
-0.776406	3.38976	-2.06067	0.0766227	0.13229	-4.64537	0.0434831	A_01_P1727786	BSX
-1.52792	10.8776	-4.25531	0.00342666	0.0179389	-1.54355	0.00589643	A_01_P1730016	BTAF1
-0.654628	8.89625	-2.78705	0.0259109	0.0572931	-3.58496	0.018832	A_01_P014438	BTBD1
0.142088	8.17244	0.783129	0.457836	0.553439	-6.1679	0.181913	A_01_P013014	BTBD10
-0.815778	5.97577	-3.50206	0.00923137	0.0285588	-2.55074	0.00938712	A_01_P1816386	BTBD11
-0.135251	3.05693	-0.21859	0.832957	0.880341	-6.46801	0.289364	A_01_P1730911	BTBD16
-0.964702	3.37733	-2.02084	0.0813705	0.138794	-4.70228	0.045621	A_01_P1822941	BTBD17
-1.36661	10.2848	-6.70738	0.000229215	0.0160307	1.13884	0.00526922	A_01_P003264	BTBD2
-1.38099	7.12205	-4.11244	0.00411606	0.0190231	-1.72908	0.0062528	A_01_P1751246	BTBD6
1.15425	4.58324	2.0636	0.0763156	0.131904	-4.6413	0.0433561	A_01_P1811096	BTBD7
1.11393	5.27443	3.55472	0.00866752	0.0275324	-2.48332	0.00904975	A_01_P1744226	BTBD9
2.36261	2.54853	5.4049	0.000873749	0.0160307	-0.170819	0.00526922	A_01_P1754996	BTC
1.49161	4.28174	4.39915	0.00285795	0.0170528	-1.36006	0.00560518	A_01_P1694701	BTD
-0.660672	12.2167	-4.26427	0.00326855	0.0177023	-1.50658	0.00581866	A_01_P1786341	BTF3
-1.95299	5.43623	-5.4746	0.000809053	0.0160307	-0.0943831	0.00526922	A_01_P012735	BTF3L4
0.470124	14.7319	2.9073	0.0217258	0.0504256	-3.40906	0.0165746	A_01_P007659	BTG1
-0.39131	8.97617	-2.28095	0.0545163	0.101064	-4.32346	0.0332193	A_01_P1690131	BTG3
-1.71247	9.4847	-4.80719	0.0017366	0.0161313	-0.857859	0.00530227	A_01_P1756696	BTLA
-0.905483	6.08152	-2.10612	0.0715967	0.125434	-4.58036	0.0412295	A_01_P1743291	BTN1A1
1.24233	10.4246	5.5238	0.000766587	0.0160307	-0.0408818	0.00526922	A_01_P1743266	BTN2A2
0.934114	11.4519	5.22479	0.0010423	0.0160307	-0.352327	0.00526922	A_01_P1786806	BTN3A2
1.68926	3.7184	3.00364	0.0188868	0.045724	-3.26876	0.0150292	A_01_P001115	BTRC
0.370196	4.72398	1.50959	0.172534	0.253101	-5.39579	0.0831931	A_01_P006185	BUB1
-0.475672	5.26995	-2.25021	0.0571089	0.1048	-4.3684	0.0344473	A_01_P1747201	BUB1B
0.644448	9.97035	3.10113	0.0164091	0.0412925	-3.12752	0.0135726	A_01_P1681111	BUB3
2.18678	11.4283	5.17145	0.00113591	0.0160307	-0.432369	0.00526922	A_01_P1761106	BUD23
0.0433285	12.9214	0.322905	0.755686	0.818014	-6.43705	0.268877	A_01_P017530	BUD31
1.21727	1.835	3.6102	0.00782195	0.0259759	-2.38912	0.00853816	A_01_P1745511	BVES
0.425118	8.41312	2.53163	0.0373559	0.0755107	-3.95435	0.02482	A_01_P006690	BYSL
0.355444	10.8953	1.96757	0.0877896	0.147238	-4.77674	0.0483964	A_01_P004229	BZW2
-1.92352	9.32424	-4.85905	0.00163289	0.0160329	-0.795976	0.00526994	A_01_P010053	C10H20orf141
-1.08654	8.69115	-4.18429	0.00375215	0.0184157	-1.63537	0.00605315	A_01_P001014	C10H20orf144
2.48984	5.35822	4.344	0.00306277	0.017286	-1.43002	0.00568183	A_01_P1676951	C10H20orf194
1.04926	3.4466	1.28514	0.238025	0.327366	-5.66903	0.107603	A_01_P002190	C10H20orf202
0.259538	13.746	1.74596	0.122067	0.191331	-5.08427	0.0628894	A_01_P013292	C10H20orf24
0.685012	2.31928	1.33048	0.223426	0.311795	-5.61591	0.102486	A_01_P005773	C10H20orf85
-1.14196	1.84567	-2.99534	0.0190282	0.045921	-3.27828	0.015094	A_01_P1702381	C10H22orf15
-1.76578	1.91705	-3.84976	0.00581188	0.0222048	-2.07855	0.00729862	A_01_P1718221	C10H22orf31
-0.98779	1.55639	-2.15141	0.0668875	0.11875	-4.51514	0.0390324	A_01_P1718801	C10H22orf46
-0.561715	10.0614	-3.43495	0.00998721	0.0299465	-2.636	0.00984327	A_01_P010215	C11H12orf10
-1.88215	6.1653	-4.66071	0.00207086	0.0161313	-1.03502	0.00530227	A_01_P1811931	C11H12orf29
-1.26702	2.43274	-1.49661	0.176434	0.257599	-5.41235	0.0846714	A_01_P1732166	C11H12orf40
0.706216	5.61928	2.16892	0.0651514	0.116319	-4.48986	0.0382334	A_01_P1816951	C11H12orf43
0.779818	10.7976	3.54126	0.00882961	0.0278152	-2.50207	0.00914271	A_01_P010024	C11H12orf45
-1.54222	7.83235	-5.27472	0.0010105	0.0160307	-0.315604	0.00526922	A_01_P1734146	C11H12orf49
-0.109651	1.00115	-0.392151	0.705978	0.776681	-6.41006	0.255291	A_01_P014533	C11H12orf50
1.26314	2.4074	2.07884	0.0745899	0.129592	-4.61949	0.0425962	A_01_P1815826	C11H12orf54
-0.647047	14.1802	-4.84623	0.00158617	0.0160329	-0.778118	0.00526994	A_01_P009132	C11H12orf57
-3.43104	3.53849	-6.58819	0.000256955	0.0160307	1.02892	0.00526922	A_01_P1733051	C11H12orf61
0.420434	8.01722	2.20584	0.0611257	0.110719	-4.43344	0.0363928	A_01_P1816611	C11H12orf65
-0.49439	7.25258	-2.36807	0.0480425	0.0916624	-4.19773	0.030129	A_01_P005866	C11H12orf66
0.644379	1.28155	1.65553	0.140038	0.213998	-5.20631	0.0703401	A_01_P1732049	C11H12orf71
0.290604	5.07144	1.40447	0.200664	0.285679	-5.52701	0.0939014	A_01_P1733771	C11H12orf73
-0.977895	6.92923	-3.43832	0.0101829	0.0303457	-2.6463	0.00997447	A_01_P006190	C12H2orf69
0.434914	6.41934	1.86105	0.103307	0.167798	-4.92694	0.0551544	A_01_P1737076	C12H2orf76
-0.417908	2.26171	-0.944942	0.374916	0.471244	-6.02693	0.154895	A_01_P018344	C12H2orf80
-2.33346	4.98639	-4.66207	0.00206747	0.0161313	-1.03337	0.00530227	A_01_P000928	C12H2orf88
0.490994	4.38715	2.04528	0.0778418	0.133948	-4.66515	0.0440279	A_01_P016077	C13H2orf15
1.5667	3.99418	2.39724	0.0462477	0.0889532	-4.15734	0.0292385	A_01_P1698186	C13H2orf40
0.51454	7.04961	2.261	0.056735	0.104267	-4.35632	0.034272	A_01_P1818366	C13H2orf42
0.416619	5.355	1.9403	0.0911807	0.151709	-4.81448	0.0498661	A_01_P011386	C13H2orf49
0.135658	2.01616	0.230073	0.824352	0.873809	-6.46516	0.287217	A_01_P1735176	C13H2orf70
1.20842	2.18046	2.64113	0.032145	0.0673398	-3.79919	0.0221342	A_01_P1735626	C13H2orf73
0.00358315	1.42573	0.0100015	0.992286	0.994586	-6.49442	0.326915	A_01_P1818276	C13H2orf74
0.545422	1.12022	1.44697	0.189445	0.272778	-5.47456	0.0896607	A_01_P1736036	C13H2orf78
0.808545	4.61212	1.91746	0.094987	0.156791	-4.84829	0.0515364	A_01_P1736086	C13H2orf81
-1.04859	6.44667	-4.47402	0.00260333	0.0166831	-1.26583	0.00548365	A_01_P1727536	C14H11orf1
-0.474371	1.87613	-0.669947	0.523518	0.614621	-6.25256	0.202023	A_01_P014742	C14H11orf16
1.94112	6.69845	4.98424	0.00140955	0.0160329	-0.648377	0.00526994	A_01_P1806781	C14H11orf24
-0.0958403	2.54275	-0.219659	0.832155	0.879767	-6.46775	0.289175	A_01_P010580	C14H11orf42
-0.382428	4.81498	-1.42405	0.195411	0.279524	-5.50294	0.091878	A_01_P1725871	C14H11orf49
-0.0284773	4.25561	-0.115342	0.911237	0.938913	-6.4871	0.308616	A_01_P006774	C14H11orf52
-1.36068	7.6203	-4.40029	0.00285388	0.017048	-1.35862	0.00560359	A_01_P002792	C14H11orf58
-0.414031	12.7857	-2.88047	0.0222176	0.0512923	-3.43925	0.0168595	A_01_P009892	C14H11orf68
-1.57637	4.85097	-4.79663	0.0017586	0.0161313	-0.870517	0.00530227	A_01_P004752	C14H11orf71
0.914704	2.45247	2.21595	0.0607071	0.11012	-4.42177	0.036196	A_01_P1820626	C14H11orf80
-0.102282	3.9526	-0.328487	0.751664	0.814811	-6.43503	0.267824	A_01_P1701566	C14H11orf86
-0.438445	3.01722	-1.19455	0.269331	0.361335	-5.77186	0.118769	A_01_P018772	C14H11orf87
-1.52576	5.27717	-4.40887	0.00282343	0.0170114	-1.34778	0.00559156	A_01_P1819396	C14H11orf95
0.627773	10.545	3.24651	0.0132609	0.035927	-2.91525	0.011809	A_01_P004765	C14H11orf98
0.814572	7.38853	3.77871	0.00634557	0.0231338	-2.17007	0.00760398	A_01_P1821601	C15H9orf129
-0.441469	1.58329	-1.46022	0.185273	0.267987	-5.45806	0.0880858	A_01_P1722901	C15H9orf131
-1.46431	2.97156	-2.68224	0.0302452	0.0643173	-3.73878	0.0211408	A_01_P1723601	C15H9orf135
-0.14727	0.955599	-0.468802	0.652686	0.731561	-6.37437	0.24046	A_01_P1722401	C15H9orf152
-1.17624	9.7862	-4.68573	0.00200908	0.0161313	-1.00451	0.00530227	A_01_P1821486	C15H9orf153
-2.24929	11.1883	-6.26893	0.000351661	0.0160307	0.725033	0.00526922	A_01_P007519	C15H9orf16
2.46828	4.61836	1.17658	0.276309	0.368766	-5.79142	0.121212	A_01_P1722961	C15H9orf24
-1.31672	5.80947	-4.79049	0.00177154	0.0161313	-0.877886	0.00530227	A_01_P1678941	C15H9orf40
1.13945	3.99251	2.85362	0.0234992	0.0533443	-3.4875	0.017534	A_01_P018549	C15H9orf43
-1.34266	5.25774	-4.86186	0.00162748	0.0160329	-0.792639	0.00526994	A_01_P1701306	C15H9orf50
0.847418	6.86636	3.40769	0.0106273	0.0311637	-2.68949	0.0102434	A_01_P1678991	C15H9orf64
-0.62572	12.0295	-2.95769	0.0201889	0.0479202	-3.3356	0.0157511	A_01_P1678376	C15H9orf78
0.452062	6.07883	1.99628	0.0840969	0.142393	-4.73608	0.0468038	A_01_P1723656	C15H9orf85
-0.361204	1.82611	-0.638003	0.542966	0.632551	-6.27447	0.207916	A_01_P1821296	C15H9orf92
0.256976	2.05581	0.452103	0.664328	0.741603	-6.38247	0.243761	A_01_P1708126	C16H17orf107
0.146555	12.3081	0.886743	0.403187	0.499608	-6.08025	0.164219	A_01_P018407	C16H17orf49
-2.13479	9.04913	-5.72374	0.000617741	0.0160307	0.172725	0.00526922	A_01_P015403	C16H17orf50
0.30131	7.35287	1.70844	0.128916	0.199866	-5.1349	0.065695	A_01_P1711196	C16H17orf62
0.605174	3.69433	2.03915	0.078565	0.134967	-4.67393	0.0443629	A_01_P1709121	C16H17orf75
-1.52124	3.25315	-3.72691	0.00685361	0.0241043	-2.24557	0.00792296	A_01_P1784571	C16H17orf77
2.13648	6.65048	4.9653	0.00144107	0.0160329	-0.670551	0.00526994	A_01_P1675206	C16H17orf80
-0.0382186	2.17219	-0.0664362	0.948814	0.965997	-6.49202	0.317518	A_01_P1707876	C16H17orf97
-1.37464	2.32063	-2.12853	0.0692266	0.122082	-4.54812	0.0401278	A_01_P1709636	C16H17orf98
-0.381949	10.1245	-2.1731	0.0641716	0.115044	-4.48073	0.0378145	A_01_P015285	C18H18orf21
1.03397	7.09261	4.19986	0.00367798	0.018305	-1.61517	0.00601676	A_01_P1707436	C18H18orf25
-1.75702	4.78758	-6.1129	0.000408038	0.0160307	0.578507	0.00526922	A_01_P1707561	C18H18orf54
-1.95357	2.82889	-4.78881	0.00177509	0.0161313	-0.8799	0.00530227	A_01_P1824841	C18H18orf63
0.193934	5.82619	0.349001	0.736942	0.803209	-6.42735	0.264011	A_01_P1704451	C19H19orf12
1.96348	3.0609	3.63798	0.00773306	0.025796	-2.36784	0.00847903	A_01_P1706831	C19H19orf18
-1.00995	8.05577	-3.93302	0.005204	0.0210178	-1.96663	0.00690845	A_01_P1702606	C19H19orf25
0.25003	8.848	1.33134	0.222669	0.310976	-5.61509	0.102216	A_01_P1703396	C19H19orf38
1.21757	2.90706	2.60542	0.0338952	0.0700863	-3.85167	0.023037	A_01_P1833771	C19H19orf44
0.483192	9.36878	2.24256	0.058328	0.106554	-4.38313	0.0350239	A_01_P018634	C19H19orf47
-0.469692	13.7082	-3.38463	0.0107216	0.0313174	-2.7076	0.0102939	A_01_P015923	C19H19orf53
-0.160878	7.22241	-0.782757	0.458206	0.55383	-6.16802	0.182041	A_01_P004121	C19H19orf57
0.609801	5.53754	3.07643	0.0166776	0.0418365	-3.15221	0.0137514	A_01_P1703306	C19H19orf66
0.933384	3.19106	2.29247	0.0541167	0.10048	-4.31048	0.0330273	A_01_P007580	C19H19orf71
-1.52872	7.24591	-3.92743	0.00524262	0.0210768	-1.97412	0.00692784	A_01_P1787641	C1D
-1.4355	6.75093	-3.83698	0.00591179	0.0224045	-2.09582	0.00736425	A_01_P018247	C1GALT1
-0.43186	9.15198	-1.60816	0.150087	0.226187	-5.26875	0.0743465	A_01_P1741911	C1GALT1C1
-0.57722	5.01617	-1.68936	0.133247	0.205443	-5.16122	0.0675281	A_01_P1755396	C1GALT1C1L
-1.10573	3.61164	-3.10552	0.0162246	0.0409855	-3.11829	0.0134717	A_01_P1770736	C1H1orf100
0.315476	5.60921	1.31885	0.226788	0.315469	-5.62977	0.103693	A_01_P007723	C1H1orf112
-0.0973922	2.20747	-0.10894	0.916185	0.942787	-6.48788	0.309889	A_01_P016544	C1H1orf115
-0.026163	3.19839	-0.0549438	0.957657	0.972336	-6.4928	0.319602	A_01_P1769386	C1H1orf116
-0.285634	5.77921	-1.24872	0.249981	0.340443	-5.71107	0.111902	A_01_P1763966	C1H1orf127
0.571073	1.29228	1.70011	0.130558	0.201951	-5.14617	0.0663804	A_01_P1766336	C1H1orf141
-0.855696	2.10509	-1.11091	0.301863	0.396477	-5.86193	0.13032	A_01_P1766831	C1H1orf146
0.669173	1.6209	0.712871	0.49808	0.591799	-6.22165	0.194521	A_01_P1800181	C1H1orf159
0.414647	11.9912	2.27832	0.0551983	0.102058	-4.33055	0.033546	A_01_P1767226	C1H1orf162
-2.6849	11.5847	-5.4348	0.000845312	0.0160307	-0.13793	0.00526922	A_01_P1739911	C1H1orf174
-1.91115	8.92099	-3.48555	0.00953616	0.0291415	-2.57995	0.00957868	A_01_P1723521	C1H1orf185
-0.184831	2.26319	-0.300629	0.772082	0.831338	-6.44456	0.273257	A_01_P1768006	C1H1orf189
0.309339	1.61492	0.946294	0.373816	0.470207	-6.02613	0.154555	A_01_P1800056	C1H1orf198
0.687492	5.86357	1.68214	0.13467	0.20722	-5.17087	0.068112	A_01_P1692571	C1H1orf21
0.219768	1.88452	0.626813	0.549645	0.63858	-6.28217	0.209898	A_01_P1765576	C1H1orf210
0.911345	8.21402	3.14698	0.0153652	0.0395454	-3.06139	0.0129984	A_01_P009047	C1H1orf216
0.900551	6.75025	3.65535	0.00755218	0.0254389	-2.34388	0.00836162	A_01_P010043	C1H1orf27
0.557791	8.28173	2.86195	0.0229524	0.052393	-3.46928	0.0172213	A_01_P1768826	C1H1orf35
0.557594	12.631	3.57783	0.00818583	0.0266048	-2.43484	0.00874486	A_01_P002232	C1H1orf43
0.096694	9.47817	0.517521	0.619933	0.701897	-6.34852	0.23071	A_01_P005386	C1H1orf50
-1.10719	7.73541	-4.2593	0.00340931	0.0179215	-1.53841	0.0058907	A_01_P1830476	C1H1orf52
-0.975307	5.31778	-3.80231	0.00614101	0.0227866	-2.13724	0.00748985	A_01_P1769831	C1H1orf53
-0.0483835	2.09396	-0.11309	0.913007	0.94029	-6.48737	0.309068	A_01_P1767831	C1H1orf68
0.350048	5.86841	1.80136	0.112283	0.179124	-5.00829	0.0588773	A_01_P012997	C1H1orf74
1.28862	2.05736	3.50259	0.00919109	0.0284786	-2.54769	0.00936078	A_01_P019003	C1H1orf87
-1.33906	4.99937	-2.32842	0.0512737	0.0964292	-4.25801	0.0316958	A_01_P012085	C1H1orf94
-0.303878	5.29557	-1.26556	0.244118	0.33395	-5.69186	0.109768	A_01_P004537	C1QC
-1.63453	9.96035	-5.93099	0.000496526	0.0160307	0.387794	0.00526922	A_01_P015394	C1QL1
-0.24538	3.23702	-0.415847	0.689479	0.762876	-6.39951	0.250753	A_01_P1737061	C1QL2
-1.22944	2.02515	-3.31417	0.0119928	0.0335727	-2.81573	0.0110352	A_01_P1680357	C1QL3
-0.71264	3.49263	-2.44275	0.0427015	0.0837145	-4.08559	0.0275165	A_01_P007544	C1QL4
-2.05975	9.04683	-7.46401	0.000114839	0.0160307	1.79451	0.00526922	A_01_P1798376	C1QTNF1
-1.68658	6.86573	-5.21135	0.00108552	0.0160307	-0.387053	0.00526922	A_01_P1699661	C1QTNF12
-0.253545	2.52914	-0.75111	0.47575	0.570933	-6.1931	0.187663	A_01_P1753671	C1QTNF2
-0.981546	1.77857	-1.14369	0.288878	0.38274	-5.82709	0.125805	A_01_P1751591	C1QTNF3
-1.46688	4.91114	-5.32518	0.000942229	0.0160307	-0.24887	0.00526922	A_01_P013494	C1QTNF4
-0.805	5.4435	-2.99285	0.0191843	0.0461951	-3.28444	0.0151841	A_01_P1718541	C1QTNF6
-0.775737	4.13474	-2.17207	0.0648437	0.115943	-4.48531	0.03811	A_01_P1711386	C1QTNF8
0.745349	1.60464	1.88475	0.0997397	0.163254	-4.89401	0.0536606	A_01_P003817	C1QTNF9
3.73689	4.23545	6.26032	0.000354707	0.0160307	0.716641	0.00526922	A_01_P1731541	C1R
-0.636261	1.19174	-1.25898	0.246812	0.336859	-5.69916	0.110724	A_01_P1830491	C1S
0.592459	5.6516	2.83461	0.0237741	0.0537836	-3.50677	0.0176784	A_01_P1675996	C20H16orf46
0.93447	9.31117	3.05942	0.0174245	0.0431098	-3.18786	0.01417	A_01_P018716	C20H16orf54
0.804115	7.0761	2.67461	0.0305885	0.0648792	-3.74999	0.0213255	A_01_P005065	C20H16orf58
-1.25952	2.32218	-3.45706	0.00978695	0.0295322	-2.61142	0.00970709	A_01_P1788381	C20H16orf70
1.09269	2.65803	3.23735	0.013222	0.0358613	-2.91885	0.0117874	A_01_P1797781	C20H16orf71
-0.675974	11.925	-3.04832	0.0177057	0.0436149	-3.20394	0.014336	A_01_P1675581	C20H16orf72
1.93181	3.69967	4.06324	0.00438736	0.0195143	-1.79372	0.00641426	A_01_P008537	C20H16orf78
-0.485503	3.00829	-0.84803	0.42336	0.519563	-6.11369	0.170778	A_01_P005605	C20H16orf82
-0.716941	7.9645	-3.71024	0.00685164	0.0241043	-2.25339	0.00792296	A_01_P1827786	C20H16orf86
0.0698033	9.64973	0.427199	0.68137	0.755697	-6.39449	0.248394	A_01_P007362	C20H16orf87
-0.770144	3.17316	-1.15767	0.28348	0.37668	-5.81201	0.123813	A_01_P1798701	C20H16orf89
-0.750316	3.44	-2.06691	0.0757322	0.131114	-4.63572	0.0430967	A_01_P1827326	C20H16orf90
-1.09131	11.608	-3.7886	0.00630729	0.0230724	-2.16142	0.00758378	A_01_P011014	C20H16orf91
-0.139693	4.53776	-0.558474	0.592982	0.676698	-6.32508	0.222427	A_01_P1713801	C20H16orf95
1.48923	7.83728	4.39023	0.00289006	0.0170839	-1.37135	0.00561538	A_01_P003839	C2CD2
1.06158	12.6764	4.03917	0.00452714	0.0197795	-1.82548	0.00650143	A_01_P001546	C2CD2L
1.65867	9.55377	4.84629	0.00165777	0.0160329	-0.811166	0.00526994	A_01_P1726806	C2CD3
0.273634	1.06459	0.772037	0.464174	0.559791	-6.17653	0.184001	A_01_P003546	C2CD4A
-0.536103	3.83551	-1.35904	0.21464	0.301871	-5.5819	0.0992236	A_01_P1747806	C2CD4B
-0.852918	4.72622	-2.43207	0.0438977	0.085519	-4.10629	0.0281097	A_01_P1702486	C2CD4C
0.580566	2.59023	0.758096	0.47216	0.567424	-6.18728	0.18651	A_01_P1767761	C2CD4D
-0.192775	9.4784	-1.00756	0.345635	0.441105	-5.96727	0.144989	A_01_P000311	C2CD5
0.780667	2.9755	1.68586	0.133936	0.206291	-5.16591	0.0678069	A_01_P008568	C2H2orf66
0.947294	4.00585	3.04559	0.0175569	0.0433472	-3.20089	0.014248	A_01_P003981	C2H3orf14
1.2413	7.40049	3.82984	0.00596842	0.0225186	-2.10548	0.00740176	A_01_P017988	C2H3orf18
-1.71881	5.87198	-5.72433	0.000617348	0.0160307	0.173352	0.00526922	A_01_P013155	C2H3orf20
-0.760604	4.3847	-2.52559	0.0379886	0.0765275	-3.96679	0.0251542	A_01_P010529	C2H3orf22
-2.31326	9.20484	-4.71802	0.00193234	0.0161313	-0.965298	0.00530227	A_01_P1725696	C2H3orf33
-1.40903	7.60184	-4.029	0.00458764	0.0199085	-1.83893	0.00654383	A_01_P1756446	C2H3orf38
0.684404	2.33418	1.56402	0.160049	0.238314	-5.32617	0.0783327	A_01_P1756681	C2H3orf52
-1.59242	6.16159	-4.66338	0.00206419	0.0161313	-1.03177	0.00530227	A_01_P1733471	C2H3orf56
0.874133	8.5074	4.64774	0.00202822	0.0161313	-1.02395	0.00530227	A_01_P1689136	C2H3orf62
0.130365	1.02362	0.422224	0.684839	0.758448	-6.39678	0.249298	A_01_P018981	C2H3orf67
-0.766849	4.15396	-2.49826	0.0394965	0.0788817	-4.00614	0.025928	A_01_P1758401	C2H3orf70
1.11139	6.59849	3.76718	0.0064914	0.0234003	-2.19057	0.00769157	A_01_P000840	C3
0.690493	8.85313	3.59737	0.00803118	0.0263245	-2.41264	0.00865273	A_01_P1731606	C3AR1
-0.794339	4.7358	-2.24455	0.058154	0.106284	-4.38024	0.0349349	A_01_P003820	C3H21orf62
-0.441665	6.31453	-2.11274	0.0703423	0.123637	-4.56832	0.0406389	A_01_P1761361	C3H7orf25
0.631158	4.96201	2.00906	0.0828193	0.140691	-4.71902	0.0462443	A_01_P1760711	C3H7orf26
-0.0316291	7.89671	-0.186566	0.857004	0.899123	-6.47521	0.295537	A_01_P015608	C3H7orf43
-1.77617	11.6324	-4.98645	0.00140593	0.0160329	-0.645801	0.00526994	A_01_P1760466	C3H7orf50
0.680891	1.29972	1.78058	0.116452	0.184247	-5.03783	0.0605609	A_01_P1761291	C3H7orf57
1.49998	7.2666	5.05599	0.0012969	0.0160307	-0.564927	0.00526922	A_01_P1757096	C3orf31
-1.07712	9.89269	-4.20854	0.00363736	0.0182166	-1.60393	0.0059877	A_01_P1805736	C4H6orf120
0.777823	8.27387	2.68454	0.0301421	0.0641613	-3.7354	0.0210895	A_01_P1670816	C4H6orf136
-1.10404	2.07052	-1.67496	0.136099	0.209107	-5.18046	0.0687324	A_01_P1744791	C4H6orf141
0.0959237	2.10324	0.194319	0.851225	0.894797	-6.47354	0.294115	A_01_P1672081	C4H6orf15
0.802141	7.13728	3.65521	0.00751473	0.0253882	-2.34071	0.00834499	A_01_P1723071	C4H6orf203
-0.534914	1.28947	-0.990008	0.353852	0.449613	-5.9841	0.147786	A_01_P1744121	C4H6orf222
-0.303378	6.551	-1.48233	0.179506	0.261123	-5.4303	0.0858297	A_01_P011875	C4H6orf52
-0.344551	13.8221	-1.86013	0.103468	0.168002	-4.92825	0.0552215	A_01_P013821	C4H6orf62
1.54223	10.3913	4.47559	0.00259845	0.0166695	-1.26392	0.00547918	A_01_P009965	C4H6orf89
-1.25554	5.16552	-5.02986	0.00129815	0.0160307	-0.573002	0.00526922	A_01_P1722131	C5
-0.900935	13.9447	-5.86264	0.000518213	0.0160307	0.340386	0.00526922	A_01_P014009	C5AR1
0.699492	5.27464	1.95906	0.0892596	0.149191	-4.7898	0.0490382	A_01_P1673726	C5AR2
0.429464	1.80144	0.605423	0.563245	0.650788	-6.29582	0.213911	A_01_P008565	C5H4orf17
0.359002	1.54036	0.695237	0.508433	0.60121	-6.23455	0.197615	A_01_P015912	C5H4orf19
0.425481	9.77137	2.58859	0.0342952	0.0707412	-3.87015	0.0232523	A_01_P002930	C5H4orf27
0.234042	10.2335	1.11822	0.298925	0.393313	-5.85422	0.12928	A_01_P1755776	C5H4orf33
-0.426026	1.69704	-1.37006	0.21072	0.297344	-5.56882	0.0977354	A_01_P016983	C5H4orf45
-1.28252	8.05341	-3.66912	0.00741199	0.0252297	-2.3249	0.00829289	A_01_P1688586	C5H4orf46
0.0859873	0.967823	0.294207	0.776668	0.835073	-6.44674	0.274484	A_01_P1806541	C5H4orf54
0.424274	1.09751	1.24144	0.252428	0.34293	-5.71939	0.112719	A_01_P1751741	C6
-0.89822	7.19298	-4.08626	0.0042374	0.0192015	-1.76005	0.00631144	A_01_P017869	C6H5orf22
0.7036	7.80105	2.60604	0.0338642	0.0700464	-3.85076	0.0230239	A_01_P1753076	C6H5orf24
-1.30908	7.70751	-4.36393	0.00298696	0.0171701	-1.40468	0.00564374	A_01_P003158	C6H5orf30
-0.717732	8.29944	-3.2064	0.0141157	0.0373564	-2.97597	0.0122789	A_01_P000259	C6H5orf34
-0.138018	1.96601	-0.189107	0.855161	0.897862	-6.47465	0.295123	A_01_P005852	C6H5orf46
1.30826	1.66566	2.37443	0.0478554	0.0914096	-4.19074	0.0300459	A_01_P1753861	C6H5orf47
-1.07549	8.47626	-3.18686	0.0145141	0.0380972	-3.00401	0.0125224	A_01_P1687006	C6H5orf51
0.0854924	0.844248	0.303579	0.769793	0.829585	-6.44367	0.27268	A_01_P1753601	C6H5orf52
-0.442041	3.79598	-1.27883	0.239972	0.329452	-5.67641	0.108289	A_01_P1808651	C6H5orf58
-0.1299	7.66995	-0.746472	0.478383	0.573091	-6.19668	0.188372	A_01_P1752891	C6H5orf63
-2.23931	6.5503	-4.27029	0.003362	0.0178463	-1.52428	0.00586601	A_01_P1773446	C6orf125
0.362114	1.13139	1.00644	0.346216	0.441661	-5.96829	0.145172	A_01_P000587	C7
-0.076098	11.6079	-0.420801	0.685949	0.75956	-6.39732	0.249664	A_01_P1749296	C7H14orf119
0.866979	1.38726	1.4265	0.19507	0.27922	-5.49988	0.0917783	A_01_P1750951	C7H14orf177
-0.109903	1.49998	-0.28794	0.781389	0.838926	-6.44867	0.275751	A_01_P000427	C7H14orf178
-0.137079	2.81992	-0.339956	0.743465	0.808185	-6.43076	0.265646	A_01_P1751171	C7H14orf180
-0.915207	5.52916	-3.04772	0.0177209	0.0436434	-3.2048	0.0143454	A_01_P1810201	C7H14orf28
-0.488545	1.07575	-1.09671	0.307634	0.402235	-5.87681	0.132213	A_01_P1750146	C7H14orf39
0.278956	8.81061	1.54168	0.164683	0.243872	-5.35474	0.0801594	A_01_P1749286	C7H14orf93
1.73437	8.94681	4.1567	0.00388755	0.0186316	-1.67125	0.0061241	A_01_P013738	C7H15orf39
-0.834365	6.18658	-3.87605	0.00547781	0.0215319	-2.02676	0.00707742	A_01_P1748626	C7H15orf40
-0.842549	9.78689	-4.17571	0.0037803	0.0184666	-1.64403	0.00606987	A_01_P1685956	C7H15orf61
-1.28395	6.49408	-3.14204	0.0154742	0.0397257	-3.0685	0.0130576	A_01_P1747686	C7H15orf65
-1.83716	6.75265	-4.54436	0.00238696	0.0165173	-1.17823	0.00542914	A_01_P012201	C8B
-1.05595	2.21212	-3.14149	0.0151774	0.0392137	-3.05756	0.0128893	A_01_P1721331	C8G
-0.532863	1.22196	-1.28681	0.237471	0.326868	-5.66709	0.10744	A_01_P1738391	C8H8orf34
-1.0735	3.50947	-2.77011	0.0265651	0.0583867	-3.6098	0.0191914	A_01_P007971	C8H8orf37
-0.375605	10.1317	-2.16427	0.0650341	0.11617	-4.49355	0.0381846	A_01_P016526	C8H8orf59
0.565715	1.93063	1.42105	0.19659	0.280827	-5.50658	0.0923066	A_01_P1737396	C8H8orf74
-0.274129	7.05489	-1.534	0.166531	0.245994	-5.36459	0.0808571	A_01_P1739071	C8H8orf76
-0.636126	8.78354	-3.10214	0.0163039	0.0411114	-3.12319	0.0135131	A_01_P011735	C8H8orf82
-2.38559	5.79826	-4.38138	0.00292229	0.0170917	-1.38256	0.00561796	A_01_P1793381	C8H8orf88
0.876069	2.38906	1.96273	0.0887699	0.14852	-4.78461	0.0488176	A_01_P003889	C9
-0.0518472	1.31481	-0.183509	0.859318	0.900835	-6.47584	0.2961	A_01_P005732	C9H10orf120
-1.30426	2.59962	-3.12327	0.0158958	0.0404818	-3.09555	0.0133062	A_01_P1812946	C9H10orf53
-0.485882	3.01139	-1.01535	0.342415	0.437935	-5.95936	0.143947	A_01_P002506	C9H10orf62
-1.85559	2.3869	-5.64343	0.000636946	0.0160307	0.131325	0.00526922	A_01_P1680506	C9H10orf71
-0.68657	8.31155	-2.99207	0.0192061	0.0462381	-3.28557	0.0151982	A_01_P005956	C9H10orf88
-1.14145	9.60952	-3.26029	0.0130759	0.0355583	-2.89883	0.0116878	A_01_P018208	C9orf72
-0.615561	1.4174	-1.77946	0.116146	0.18388	-5.03858	0.0604406	A_01_P002679	CA1
-0.478731	1.08582	-1.09033	0.310252	0.40499	-5.88344	0.133118	A_01_P1674796	CA10
-0.249627	7.86406	-1.454	0.186937	0.269884	-5.46582	0.0887097	A_01_P1705856	CA11
2.65484	2.94456	3.80577	0.00616371	0.0228149	-2.1381	0.00749913	A_01_P1685921	CA12
-2.40686	5.57852	-5.131	0.00118966	0.0160307	-0.478571	0.00526922	A_01_P002088	CA13
-0.922875	2.44962	-1.90939	0.0961386	0.158329	-4.85959	0.052042	A_01_P010977	CA14
-1.34143	8.7269	-4.63067	0.00214782	0.0161808	-1.07178	0.00531854	A_01_P003770	CA2
-2.07258	4.66238	-5.28859	0.000994864	0.0160307	-0.300057	0.00526922	A_01_P1697076	CA3
3.48273	3.95912	2.7906	0.025776	0.057049	-3.57976	0.0187517	A_01_P012970	CA4
-2.4086	8.6955	-4.95569	0.00145735	0.0160329	-0.681815	0.00526994	A_01_P1750436	CA5A
1.09981	10.4112	3.86502	0.00569495	0.0219931	-2.05796	0.00722902	A_01_P1763816	CA6
0.148238	1.4721	0.33989	0.743513	0.808185	-6.43078	0.265646	A_01_P015097	CA7
-1.20117	8.3759	-4.49529	0.00253587	0.0166142	-1.2393	0.00546102	A_01_P007303	CA9
-0.0785588	11.4239	-0.456685	0.661024	0.738818	-6.38037	0.242846	A_01_P002246	CAB39
-0.738216	5.54738	-2.37379	0.0479018	0.0914687	-4.19168	0.0300653	A_01_P1714646	CAB39L
-0.0432128	4.55099	-0.158637	0.878202	0.915025	-6.48053	0.300764	A_01_P011753	CABCOCO1
2.27932	9.83229	5.99801	0.000463192	0.0160307	0.455977	0.00526922	A_01_P1702431	CABIN1
-0.813321	1.88743	-1.1869	0.272461	0.364749	-5.78009	0.119891	A_01_P1707181	CABLES1
1.40843	3.14709	2.66653	0.0309568	0.0654444	-3.76186	0.0215113	A_01_P1676571	CABLES2
0.273669	5.9549	1.04402	0.329818	0.425117	-5.93079	0.139734	A_01_P001273	CABP4
3.00418	2.86498	3.60683	0.00806926	0.0263817	-2.41093	0.00867153	A_01_P1705801	CABP5
-0.426873	1.91345	-1.05428	0.325403	0.420479	-5.92043	0.138209	A_01_P005173	CABS1
1.86268	7.76171	4.84556	0.00165919	0.0160329	-0.812028	0.00526994	A_01_P1707211	CABYR
-0.114343	2.46317	-0.258785	0.802949	0.856928	-6.45743	0.281668	A_01_P1721596	CACFD1
-0.216074	1.97334	-0.33546	0.746716	0.810814	-6.43242	0.266511	A_01_P004695	CACHD1
-1.21123	5.43541	-4.03411	0.00455712	0.0198304	-1.83217	0.00651814	A_01_P1700791	CACNA1A
-1.94164	7.58033	-6.90396	0.000190476	0.0160307	1.31608	0.00526922	A_01_P1721176	CACNA1B
-2.08136	4.47031	-6.40798	0.000306313	0.0160307	0.8591	0.00526922	A_01_P1731331	CACNA1C
0.22751	2.58443	0.439	0.673366	0.749056	-6.38879	0.246211	A_01_P1757501	CACNA1D
1.82922	2.93651	3.26938	0.0129086	0.0352263	-2.88585	0.0115787	A_01_P1740486	CACNA1F
-0.0211693	2.95708	-0.0497479	0.961658	0.97465	-6.4931	0.320362	A_01_P1709341	CACNA1G
0.333089	1.89439	0.718603	0.494744	0.588629	-6.21739	0.193479	A_01_P1711391	CACNA1H
-0.690839	3.33651	-1.18006	0.275009	0.367312	-5.78761	0.120734	A_01_P1718711	CACNA1I
-0.642514	1.89755	-2.18685	0.0628518	0.113053	-4.46076	0.0371601	A_01_P1769756	CACNA1S
-0.128083	5.64742	-0.422561	0.684788	0.758427	-6.39646	0.249291	A_01_P1780921	CACNA2D1
0.58248	2.20256	1.75661	0.120022	0.188785	-5.06959	0.0620528	A_01_P008519	CACNA2D2
-0.874577	1.70866	-2.2144	0.0608484	0.110318	-4.42401	0.0362608	A_01_P001383	CACNA2D3
-1.02218	1.95426	-2.96919	0.0195118	0.0467434	-3.30925	0.0153643	A_01_P1816731	CACNA2D4
1.76525	3.86505	2.85044	0.023609	0.0535023	-3.49215	0.0175859	A_01_P006875	CACNB1
2.39514	2.40923	6.30387	0.000332215	0.0160307	0.77677	0.00526922	A_01_P1728501	CACNB2
0.165103	6.06	0.792146	0.452875	0.548737	-6.16064	0.180367	A_01_P002493	CACNB3
-1.44201	3.25446	-2.83059	0.0243059	0.0546849	-3.52119	0.0179747	A_01_P1793151	CACNB4
0.906807	3.95831	1.47845	0.181101	0.263073	-5.43524	0.0864706	A_01_P004379	CACNG2
-1.92335	6.47304	-6.51754	0.000275162	0.0160307	0.962866	0.00526922	A_01_P1675171	CACNG4
-0.995502	5.79141	-2.95369	0.0203067	0.048123	-3.34143	0.0158178	A_01_P1710401	CACNG5
-0.943973	8.29063	-4.14303	0.00395663	0.0187337	-1.68909	0.00615766	A_01_P1827106	CACNG6
-1.8697	5.74358	-6.98643	0.000176454	0.0160307	1.38896	0.00526922	A_01_P012887	CACNG7
-1.23906	4.28538	-2.8047	0.0252476	0.0561868	-3.55911	0.0184683	A_01_P1827101	CACNG8
-0.458766	8.94187	-2.94922	0.0200812	0.0477285	-3.33825	0.0156881	A_01_P1702836	CACTIN
0.959056	10.6171	4.68619	0.00200797	0.0161313	-1.00395	0.00530227	A_01_P1681051	CACUL1
0.316504	10.029	1.40044	0.202436	0.28784	-5.53183	0.0946116	A_01_P007015	CACYBP
2.53731	2.912	5.22257	0.00107181	0.0160307	-0.374364	0.00526922	A_01_P1727591	CADM1
-2.22829	2.7361	-4.24596	0.00346767	0.0179599	-1.55558	0.00590332	A_01_P1688691	CADM2
-1.5449	7.54551	-3.16774	0.0149158	0.0387621	-3.0315	0.0127409	A_01_P1705346	CADM4
0.618599	1.69614	1.52797	0.168631	0.248541	-5.3725	0.0816942	A_01_P1757391	CADPS
0.154035	3.21586	0.377084	0.716838	0.786161	-6.41622	0.258407	A_01_P1726321	CALCA
0.947042	4.21619	2.10953	0.071231	0.124913	-4.57546	0.0410583	A_01_P1732746	CALCOCO1
1.39633	9.39989	5.3131	0.000967869	0.0160307	-0.272644	0.00526922	A_01_P1674761	CALCOCO2
-0.354188	1.3391	-1.21066	0.263205	0.354714	-5.75412	0.116593	A_01_P011310	CALCR
-1.90135	4.57519	-3.94069	0.00515157	0.0209482	-1.95637	0.00688559	A_01_P1677771	CALCRL
-1.91199	2.67645	-5.29517	0.000952474	0.0160307	-0.264778	0.00526922	A_01_P010231	CALD1
-0.414172	2.5781	-0.433533	0.677155	0.75204	-6.39137	0.247192	A_01_P1730581	CALHM1
1.16184	9.97528	3.6134	0.00799709	0.0262678	-2.40183	0.00863409	A_01_P017679	CALHM2
0.277088	0.95257	0.922543	0.385287	0.481984	-6.0481	0.158426	A_01_P1730586	CALHM3
-1.37114	2.35653	-2.61003	0.0336637	0.0697289	-3.84489	0.0229195	A_01_P1746411	CALHM4
0.381755	7.59489	1.01421	0.34292	0.43844	-5.96047	0.144113	A_01_P005317	CALHM6
-1.44212	7.67904	-5.40028	0.000878232	0.0160307	-0.175908	0.00526922	A_01_P014767	CALML3
-0.28391	1.60647	-0.862779	0.415297	0.511905	-6.10141	0.16826	A_01_P1728171	CALML5
2.83939	3.66275	4.34603	0.00305496	0.0172689	-1.42743	0.00567619	A_01_P006825	CALML6
-0.164706	11.7447	-0.965487	0.364867	0.460931	-6.00793	0.151506	A_01_P007791	CALR
0.72629	1.50331	1.91731	0.0949096	0.156696	-4.84825	0.0515051	A_01_P1700486	CALR3
-0.630244	8.99158	-3.52453	0.00880965	0.0277928	-2.5093	0.00913536	A_01_P020107	CALU
0.37326	6.71386	1.96769	0.0874998	0.146869	-4.77574	0.048275	A_01_P1731201	CALY
-1.15629	13.5524	-8.20855	5.6126119652608e-05	0.0160307	2.44935	0.00526922	A_01_P004159	CAMK1
2.03797	7.19972	4.57457	0.0023001	0.0163622	-1.14084	0.00537816	A_01_P1680321	CAMK1D
1.34708	5.66188	2.96483	0.0199806	0.0475503	-3.32521	0.0156296	A_01_P002212	CAMK2B
-0.874191	9.94399	-3.77508	0.00642288	0.0232804	-2.17982	0.00765215	A_01_P010467	CAMK2D
1.30111	8.30908	3.90981	0.00536619	0.0213151	-1.99772	0.00700616	A_01_P1680621	CAMK2G
-1.64639	4.84239	-4.63691	0.00213158	0.0161745	-1.06414	0.00531647	A_01_P1758456	CAMK2N2
-1.72159	8.39563	-5.57112	0.000728058	0.0160307	0.0102332	0.00526922	A_01_P1808081	CAMK4
-0.637518	1.49898	-1.55133	0.163022	0.241984	-5.34253	0.079539	A_01_P1674411	CAMKK1
2.13311	7.22198	5.01473	0.00136042	0.0160329	-0.61282	0.00526994	A_01_P1734311	CAMKK2
0.603538	5.09413	2.13591	0.0684639	0.121006	-4.5375	0.0397742	A_01_P1735526	CAMKMT
1.09271	1.57388	2.40267	0.0458725	0.0883817	-4.14938	0.0290506	A_01_P001644	CAMKV
-2.5567	9.6244	-5.25914	0.0010284	0.0160307	-0.333116	0.00526922	A_01_P1733836	CAMLG
0.939575	15.0726	5.15932	0.00115174	0.0160307	-0.446192	0.00526922	A_01_P006172	CAMP
-0.729018	8.40514	-3.16718	0.0149277	0.0387859	-3.0323	0.0127487	A_01_P1678306	CAMSAP1
-0.669591	3.82646	-2.06158	0.0762142	0.131767	-4.64285	0.0433111	A_01_P1769776	CAMSAP2
1.51096	1.99565	3.96287	0.00496334	0.02061	-1.9213	0.00677439	A_01_P1693366	CAMTA1
3.78857	3.74048	5.19208	0.00110955	0.0160307	-0.408915	0.00526922	A_01_P1823536	CAMTA2
-1.47652	9.76419	-4.39752	0.0028638	0.0170528	-1.36213	0.00560518	A_01_P006039	CAND1
1.48573	4.87282	4.38865	0.00289578	0.0170917	-1.37335	0.00561796	A_01_P1675336	CANT1
-1.44546	11.1384	-4.16459	0.00384829	0.0185877	-1.66098	0.00610967	A_01_P002550	CANX
0.939262	15.0404	5.46454	0.000818047	0.0160307	-0.10536	0.00526922	A_01_P1765471	CAP1
0.50527	1.31786	1.45429	0.187035	0.269994	-5.46546	0.0887457	A_01_P1743056	CAP2
-0.687146	15.0766	-4.59106	0.00224981	0.0162789	-1.11908	0.00535081	A_01_P006694	CAPG
1.66573	12.0944	4.99688	0.00138895	0.0160329	-0.633622	0.00526994	A_01_P002468	CAPN1
0.704875	10.7173	4.03807	0.0044023	0.0195246	-1.80664	0.00641765	A_01_P014128	CAPN10
1.61111	10.9927	4.05196	0.00445226	0.0196413	-1.80859	0.006456	A_01_P009833	CAPN15
2.00115	9.52637	5.21531	0.00108066	0.0160307	-0.382572	0.00526922	A_01_P006702	CAPN3
-0.550226	5.0377	-2.47082	0.0409335	0.0810726	-4.04417	0.0266482	A_01_P008017	CAPN5
-2.25474	4.0566	-3.53335	0.00892643	0.0279573	-2.51311	0.00918941	A_01_P018103	CAPN6
0.395783	6.63263	1.82517	0.108665	0.174771	-4.976	0.0574462	A_01_P1689631	CAPN7
0.480288	2.33037	1.15651	0.283925	0.377187	-5.81327	0.12398	A_01_P1770981	CAPN9
2.09161	5.42629	4.23682	0.00350832	0.0180004	-1.56738	0.00591663	A_01_P011188	CAPNS2
0.718413	6.2409	2.90262	0.0218749	0.0506925	-3.4159	0.0166624	A_01_P1679541	CAPRIN1
0.0324957	10.5191	0.209512	0.839691	0.885844	-6.4702	0.291172	A_01_P013761	CAPRIN2
-0.0645143	6.87227	-0.230183	0.82427	0.8738	-6.46514	0.287214	A_01_P1703016	CAPS
-1.44277	3.26326	-4.64195	0.0020329	0.0161313	-1.02757	0.00530227	A_01_P010278	CAPS2
0.0275887	1.00847	0.0970694	0.925244	0.94893	-6.48925	0.311909	A_01_P016230	CAPSL
-1.12504	13.6908	-3.85265	0.00578949	0.0221814	-2.07464	0.00729091	A_01_P1787581	CAPZA1
-1.53654	10.7271	-4.04933	0.00446758	0.0196602	-1.81207	0.0064622	A_01_P000003	CAPZA2
-0.0987891	0.972755	-0.355104	0.732401	0.799432	-6.42512	0.262769	A_01_P007698	CAPZA3
2.58111	9.60732	4.845	0.00166031	0.0160329	-0.812706	0.00526994	A_01_P1764371	CAPZB
1.8929	5.79317	4.74481	0.00187108	0.0161313	-0.932878	0.00530227	A_01_P1760571	CARD11
-1.69975	6.0434	-3.21312	0.0139813	0.0371166	-2.96633	0.0122	A_01_P1710981	CARD14
-0.584401	8.69121	-2.167	0.0653397	0.11655	-4.49264	0.0383092	A_01_P1679081	CARD19
0.782658	9.96126	4.07404	0.00426178	0.0192304	-1.7691	0.00632094	A_01_P009626	CARD9
-0.48736	13.6447	-2.52337	0.0382998	0.077037	-3.97226	0.0253217	A_01_P000224	CARHSP1
1.62585	8.75889	4.05917	0.00441066	0.0195569	-1.79908	0.00642827	A_01_P1703401	CARM1
0.74084	1.98716	1.75352	0.121213	0.190218	-5.0747	0.0625236	A_01_P015337	CARMIL1
0.0113926	13.4606	0.0535662	0.958718	0.97283	-6.49288	0.319764	A_01_P1749441	CARMIL3
-0.517456	7.03779	-2.83543	0.0237452	0.0537284	-3.50556	0.0176602	A_01_P1723701	CARNMT1
2.24344	5.71518	4.28941	0.00328144	0.0177023	-1.49975	0.00581866	A_01_P1724971	CARNS1
1.68772	9.73337	4.63825	0.00212811	0.0161745	-1.0625	0.00531647	A_01_P1679191	CARS
1.21709	10.2709	4.08925	0.00424162	0.0192096	-1.75951	0.00631409	A_01_P002204	CARS2
0.356467	9.40509	2.16563	0.0649011	0.116017	-4.49158	0.0381343	A_01_P013037	CASC3
-0.515894	7.24706	-2.31064	0.0526603	0.0983333	-4.28397	0.0323217	A_01_P1693286	CASC4
-0.612007	6.8031	-2.87824	0.022461	0.0516685	-3.4466	0.0169832	A_01_P1761826	CASD1
-1.79462	4.77169	-4.8945	0.00156594	0.0160329	-0.75393	0.00526994	A_01_P1827271	CASKIN1
0.897352	6.54512	3.91512	0.00530502	0.0211885	-1.98759	0.00696455	A_01_P007041	CASKIN2
1.5641	7.04747	4.38676	0.00290263	0.0170917	-1.37573	0.00561796	A_01_P1677891	CASP10
-1.22973	9.64721	-3.35791	0.0113943	0.0325526	-2.75989	0.0106999	A_01_P1798116	CASP12
0.91517	5.2892	2.7179	0.0286917	0.0617483	-3.68642	0.0202964	A_01_P1672876	CASP2
-0.28394	7.93622	-1.48374	0.179174	0.260767	-5.42853	0.0857127	A_01_P1756296	CASP3
0.768966	11.4486	3.41791	0.0104767	0.0309268	-2.67506	0.0101655	A_01_P013593	CASP4
1.0609	5.61322	2.56634	0.0359242	0.073206	-3.90911	0.0240624	A_01_P1727341	CASP5
0.676059	6.99841	3.23396	0.0134142	0.0362058	-2.92945	0.0119007	A_01_P1755581	CASP6
0.651418	7.10835	2.90167	0.0219052	0.0507332	-3.41728	0.0166757	A_01_P001021	CASP7
0.899303	8.98949	3.51149	0.00919999	0.0284913	-2.54365	0.00936496	A_01_P1720161	CASP8
0.978282	5.30983	4.06333	0.00427839	0.0192466	-1.77626	0.00632628	A_01_P014239	CASP9
-1.14907	5.56037	-3.52643	0.009012	0.0281209	-2.52276	0.0092432	A_01_P005776	CASR
-1.14985	7.00429	-4.755	0.00184836	0.0161313	-0.920584	0.00530227	A_01_P1715836	CASS4
1.23381	8.88301	5.20656	0.00109144	0.0160307	-0.392479	0.00526922	A_01_P001756	CAST
-0.0187966	4.12606	-0.0707222	0.945489	0.963684	-6.4917	0.316758	A_01_P1761121	CASTOR2
0.548746	1.48517	1.63327	0.144038	0.218734	-5.23527	0.0718967	A_01_P1763961	CASZ1
0.372405	11.1679	1.78574	0.115564	0.183215	-5.03077	0.060222	A_01_P1775416	CAT
-0.0463698	3.15983	-0.0822087	0.93669	0.957712	-6.49072	0.314795	A_01_P015533	CATIP
-0.922221	1.59042	-1.88707	0.0993955	0.162791	-4.89078	0.0535086	A_01_P1679256	CATSPER1
3.07726	3.61949	5.29837	0.000983986	0.0160307	-0.2891	0.00526922	A_01_P006657	CATSPER2
0.778671	4.49329	1.74376	0.122975	0.192487	-5.08794	0.0632696	A_01_P001264	CATSPER3
-0.684238	1.37981	-1.38135	0.207982	0.29416	-5.55501	0.096689	A_01_P1785016	CATSPERD
-0.238	1.01198	-0.751677	0.475429	0.570615	-6.19266	0.187558	A_01_P003594	CATSPERE
-0.392754	5.62343	-1.7929	0.113709	0.180913	-5.01992	0.0594653	A_01_P016655	CATSPERG
-0.845523	9.15645	-4.6324	0.00205909	0.0161313	-1.04017	0.00530227	A_01_P004935	CATSPERZ
-0.712854	1.73248	-2.1234	0.0691786	0.122025	-4.55273	0.0401089	A_01_P1762216	CAV2
-0.520114	2.34534	-1.14667	0.287721	0.381466	-5.82389	0.125386	A_01_P1787271	CAVIN1
-1.34984	10.0008	-4.44802	0.00268895	0.0168382	-1.29848	0.00553462	A_01_P019363	CAVIN2
1.06587	7.60337	4.887	0.00157878	0.0160329	-0.762302	0.00526994	A_01_P018224	CAVIN3
2.02861	13.4994	5.71979	0.000620348	0.0160307	0.168567	0.00526922	A_01_P1821051	CAVIN4
-1.49514	11.4566	-7.47921	0.000113321	0.0160307	1.80697	0.00526922	A_01_P1702576	CBARP
0.720406	1.92053	2.08097	0.0738032	0.128487	-4.6141	0.0422331	A_01_P1716706	CBFA2T2
-1.26202	11.6602	-4.43662	0.00272737	0.0169029	-1.31281	0.00555589	A_01_P012855	CBFB
1.32992	3.37993	2.92869	0.021059	0.049397	-3.37786	0.0162366	A_01_P1680151	CBL
1.21246	6.39678	3.37027	0.0111985	0.0321865	-2.74239	0.0105795	A_01_P001472	CBLB
-0.996791	4.32991	-3.06173	0.0173664	0.0430199	-3.1845	0.0141404	A_01_P002812	CBLC
-1.01633	9.56195	-3.56741	0.00851756	0.0272509	-2.46566	0.00895724	A_01_P1792246	CBLL1
-0.835015	1.34793	-1.91946	0.094704	0.156411	-4.84549	0.0514114	A_01_P1712761	CBLN1
-0.0658207	1.40524	-0.131558	0.898887	0.929952	-6.48487	0.305671	A_01_P018118	CBLN2
1.33853	3.28083	2.16543	0.0654941	0.116746	-4.49491	0.038374	A_01_P1749531	CBLN3
1.53292	5.12952	4.56502	0.00232717	0.016434	-1.15264	0.00540179	A_01_P1715846	CBLN4
-1.10027	9.04374	-2.5067	0.0392641	0.0785381	-3.99674	0.0258151	A_01_P008886	CBR3
-0.567954	7.69602	-3.25135	0.0129595	0.0353428	-2.89866	0.011617	A_01_P1756116	CBR4
-0.606931	1.34561	-0.944529	0.375112	0.471413	-6.02732	0.154951	A_01_P1759931	CBS
-0.85033	8.23644	-2.46007	0.0420969	0.0828181	-4.06521	0.0272219	A_01_P1723536	CBWD1
1.48422	7.7507	4.14416	0.00395085	0.0187335	-1.6876	0.00615759	A_01_P1679571	CBX1
0.607802	1.28902	1.64761	0.141501	0.215694	-5.21666	0.0708976	A_01_P1710946	CBX2
-0.76111	9.23129	-3.39272	0.010852	0.0315569	-2.71063	0.0103726	A_01_P1694341	CBX3
1.02696	4.97334	2.58251	0.0350699	0.0719273	-3.88534	0.0236421	A_01_P000229	CBX4
0.860491	6.35982	3.45978	0.00988341	0.0297328	-2.61612	0.00977301	A_01_P001392	CBX5
2.31143	7.77805	5.10682	0.00122311	0.0160307	-0.506306	0.00526922	A_01_P015536	CBX6
2.11344	11.573	4.58035	0.00228386	0.016322	-1.1337	0.00536496	A_01_P013662	CBX7
1.51166	8.04194	4.2176	0.00359548	0.0181973	-1.59221	0.00598135	A_01_P000873	CBY1
-1.00584	2.76902	-2.68919	0.0297248	0.0634661	-3.72508	0.020861	A_01_P1700871	CBY3
-0.61648	5.20154	-2.58736	0.0343884	0.0708842	-3.87237	0.0232993	A_01_P1703671	CC2D1A
1.05976	7.08741	4.06416	0.00438214	0.019508	-1.79251	0.00641218	A_01_P1766006	CC2D1B
1.46176	3.92413	4.0888	0.00424405	0.0192096	-1.76009	0.00631409	A_01_P1754346	CC2D2A
1.37173	4.65892	2.13909	0.0681378	0.120582	-4.53292	0.0396348	A_01_P1813291	CC2D2B
0.931683	10.8095	3.69809	0.00712617	0.0246494	-2.28507	0.00810215	A_01_P1729701	CCAR1
0.602386	9.71498	2.62542	0.032903	0.0685832	-3.82227	0.022543	A_01_P015326	CCAR2
-0.480397	1.18752	-1.11672	0.299529	0.393954	-5.85581	0.129491	A_01_P1707656	CCBE1
0.0272777	4.87877	0.107863	0.916969	0.943349	-6.48803	0.310074	A_01_P1712946	CCDC102A
0.161072	1.00684	0.509413	0.625275	0.706901	-6.35304	0.232355	A_01_P018009	CCDC102B
-1.0914	4.84149	-3.55248	0.00869423	0.0275713	-2.48644	0.00906256	A_01_P1710066	CCDC103
1.07611	1.48841	1.85602	0.104103	0.168862	-4.93396	0.055504	A_01_P1703736	CCDC105
1.42668	5.17216	4.3301	0.00311692	0.017346	-1.44773	0.00570154	A_01_P009331	CCDC106
-1.21605	2.15131	-1.50776	0.173623	0.254354	-5.39823	0.0836049	A_01_P1756336	CCDC110
-0.200999	5.52215	-0.83836	0.428211	0.524317	-6.12216	0.17234	A_01_P1752786	CCDC112
0.130995	3.67014	0.255581	0.805329	0.858851	-6.45834	0.2823	A_01_P1712996	CCDC113
1.29066	2.86801	2.96207	0.0200608	0.0476923	-3.32922	0.0156762	A_01_P019005	CCDC114
0.531112	8.292	2.53986	0.0372793	0.0753924	-3.94692	0.0247811	A_01_P013983	CCDC115
-0.858223	5.68532	-3.07957	0.0169259	0.0422587	-3.15869	0.0138902	A_01_P011770	CCDC116
-2.93243	10.34	-5.66818	0.000655594	0.0160307	0.113978	0.00526922	A_01_P1703346	CCDC117
1.1725	11.5302	4.37387	0.00294992	0.0171084	-1.39207	0.00562343	A_01_P009079	CCDC12
0.664089	6.4807	2.2597	0.0568461	0.104415	-4.35821	0.0343206	A_01_P009429	CCDC120
-0.752347	2.13518	-1.66926	0.137244	0.210527	-5.18806	0.0691992	A_01_P013108	CCDC121
0.335943	8.13647	1.5488	0.163622	0.242632	-5.34579	0.079752	A_01_P1673396	CCDC124
0.135537	5.64482	0.439484	0.673032	0.748824	-6.38856	0.246135	A_01_P1789186	CCDC125
0.899725	6.09099	3.48069	0.00960072	0.0292299	-2.58678	0.00960772	A_01_P1803056	CCDC126
1.31108	6.01895	4.18947	0.00372729	0.0183578	-1.62864	0.00603411	A_01_P1686861	CCDC127
-0.0224958	1.74797	-0.054076	0.958325	0.972644	-6.49285	0.319703	A_01_P1758151	CCDC13
-0.310185	7.58716	-1.586	0.154485	0.231552	-5.29739	0.0761101	A_01_P1703641	CCDC130
-0.0553622	6.29523	-0.297285	0.774408	0.833237	-6.44574	0.273881	A_01_P017926	CCDC134
1.88525	8.24097	5.61641	0.000693194	0.0160307	0.0588209	0.00526922	A_01_P1762356	CCDC136
1.17466	8.31523	4.27471	0.00334319	0.0178101	-1.5186	0.00585411	A_01_P1711091	CCDC137
-0.178047	3.70861	-0.439105	0.673294	0.74901	-6.38874	0.246196	A_01_P015826	CCDC138
-1.06774	6.84413	-3.98789	0.00484137	0.0204136	-1.89345	0.00670985	A_01_P006285	CCDC14
1.96749	3.70885	4.18312	0.00375776	0.018433	-1.63688	0.00605885	A_01_P1719861	CCDC141
-1.22077	3.03856	-2.97295	0.0197462	0.0471661	-3.31338	0.0155033	A_01_P1674606	CCDC144NL
-1.95305	2.33765	-2.77205	0.0264892	0.0582522	-3.60695	0.0191472	A_01_P1804166	CCDC146
0.0816328	1.01231	0.274959	0.790854	0.847105	-6.45275	0.278439	A_01_P004386	CCDC148
1.48256	6.02228	4.35115	0.00303535	0.0172399	-1.42092	0.00566668	A_01_P1754451	CCDC149
-1.2646	7.20198	-4.96873	0.0014353	0.0160329	-0.666528	0.00526994	A_01_P1727896	CCDC15
0.638214	4.53265	1.55468	0.162231	0.241021	-5.33822	0.0792225	A_01_P004878	CCDC150
-1.32867	10.0502	-4.05276	0.00444767	0.0196413	-1.80754	0.006456	A_01_P013091	CCDC151
-0.318252	11.3437	-0.979971	0.358463	0.45421	-5.99377	0.149296	A_01_P1782466	CCDC153
0.269466	6.64659	1.06657	0.320175	0.415117	-5.90793	0.136447	A_01_P1711436	CCDC154
-1.20492	14.3168	-5.80916	0.000564188	0.0160307	0.262145	0.00526922	A_01_P1827031	CCDC155
-0.419032	5.55725	-2.01683	0.081256	0.138649	-4.70584	0.0455732	A_01_P1718316	CCDC157
0.389774	2.05485	1.10973	0.301906	0.396512	-5.86353	0.130331	A_01_P1754951	CCDC158
-0.585357	1.24244	-1.50577	0.174121	0.254914	-5.40075	0.0837889	A_01_P1742076	CCDC160
-0.809197	9.18707	-3.84093	0.00588072	0.0223366	-2.09048	0.00734192	A_01_P1744216	CCDC167
1.04453	1.34851	2.87733	0.0225343	0.0517826	-3.44897	0.0170207	A_01_P1715191	CCDC168
-0.370411	6.93298	-1.45598	0.18703	0.269994	-5.46335	0.0887457	A_01_P1765766	CCDC17
-1.48289	3.95163	-3.54739	0.00875535	0.0277059	-2.49353	0.00910679	A_01_P1678811	CCDC171
0.060914	1.01863	0.211638	0.838091	0.884437	-6.4697	0.29071	A_01_P1730766	CCDC172
0.778705	9.08658	3.54881	0.00873824	0.0276593	-2.49155	0.00909146	A_01_P013727	CCDC174
0.306567	5.62566	1.17913	0.275355	0.367712	-5.78863	0.120865	A_01_P1750351	CCDC177
0.522725	3.03011	1.11886	0.298669	0.393085	-5.85354	0.129205	A_01_P1766866	CCDC18
0.784848	5.88328	2.81411	0.0249009	0.0556079	-3.54532	0.018278	A_01_P1722681	CCDC180
1.66297	2.06917	5.41893	0.000816407	0.0160307	-0.114662	0.00526922	A_01_P004394	CCDC181
-1.26407	13.16	-7.25088	0.000138723	0.0160307	1.61693	0.00526922	A_01_P005453	CCDC183
-1.28905	1.98497	-3.20642	0.0141153	0.0373564	-2.97594	0.0122789	A_01_P1769016	CCDC185
-1.6992	8.75105	-3.86337	0.00570748	0.0219969	-2.06019	0.00723027	A_01_P1672851	CCDC186
0.969711	5.33816	3.01663	0.0185352	0.0451161	-3.2499	0.0148294	A_01_P1721456	CCDC187
0.49393	3.88263	1.49057	0.177729	0.25906	-5.41995	0.0851518	A_01_P1675761	CCDC189
0.0775097	0.989528	0.269631	0.794797	0.850403	-6.45435	0.279523	A_01_P1770216	CCDC190
0.537767	11.2109	2.90545	0.0216575	0.050331	-3.4086	0.0165435	A_01_P018397	CCDC22
-1.02749	7.25555	-4.67475	0.00202575	0.0161313	-1.01419	0.00530227	A_01_P004916	CCDC24
0.894225	6.13621	3.55442	0.00867099	0.0275344	-2.48373	0.00905041	A_01_P1758976	CCDC25
-1.14427	2.26299	-1.60991	0.149704	0.22571	-5.26645	0.0741897	A_01_P1763606	CCDC27
-0.762691	2.56266	-1.23429	0.255358	0.346101	-5.72723	0.113762	A_01_P002326	CCDC3
-1.01864	3.83951	-2.93147	0.020942	0.0491986	-3.37298	0.0161713	A_01_P1765546	CCDC30
0.314491	5.88712	1.39626	0.203229	0.288726	-5.537	0.0949028	A_01_P1726136	CCDC34
0.600847	4.64513	1.78958	0.114908	0.182395	-5.02552	0.0599522	A_01_P1834286	CCDC36
-1.7016	2.74683	-3.17998	0.0146573	0.0383419	-3.0139	0.0126028	A_01_P1801281	CCDC39
0.0364742	1.75837	0.0802312	0.938209	0.958853	-6.4909	0.31517	A_01_P1710976	CCDC40
-1.73413	7.68857	-5.3666	0.000911723	0.0160307	-0.213138	0.00526922	A_01_P018425	CCDC42
0.244798	6.76324	1.27687	0.240189	0.329712	-5.6789	0.108375	A_01_P1710051	CCDC43
-0.668844	8.00376	-2.54417	0.0371299	0.0751798	-3.94168	0.0247112	A_01_P006893	CCDC47
0.155807	8.30657	0.899617	0.396605	0.492954	-6.06889	0.162032	A_01_P1757826	CCDC51
-0.604257	1.41476	-0.972095	0.362114	0.458103	-6.00131	0.150576	A_01_P1756596	CCDC54
-0.424478	5.36666	-1.69255	0.132373	0.204308	-5.15669	0.0671549	A_01_P1823636	CCDC57
0.10858	9.5185	0.606849	0.56207	0.649652	-6.29521	0.213537	A_01_P1756891	CCDC58
-1.13168	8.34575	-4.51211	0.0024837	0.0165958	-1.21832	0.00545497	A_01_P1786951	CCDC6
0.171822	1.41965	0.450987	0.665086	0.742108	-6.38303	0.243927	A_01_P1734211	CCDC60
1.02079	3.0639	2.14075	0.0679678	0.120362	-4.53052	0.0395624	A_01_P1701994	CCDC61
0.193483	2.45912	0.339642	0.743692	0.808306	-6.43087	0.265686	A_01_P1732381	CCDC65
-0.1466	9.766	-0.757783	0.472173	0.567424	-6.18771	0.18651	A_01_P1757476	CCDC66
-1.30463	6.19175	-2.67183	0.0307149	0.0650803	-3.75408	0.0213916	A_01_P1707571	CCDC68
0.877729	3.13069	1.80955	0.111552	0.178262	-4.99812	0.0585937	A_01_P007750	CCDC70
0.626067	2.56234	1.23016	0.256813	0.347712	-5.73189	0.114291	A_01_P1762141	CCDC71L
-0.450495	4.44085	-1.67082	0.136288	0.209345	-5.18538	0.0688106	A_01_P1726076	CCDC73
2.25974	4.50848	3.53167	0.00894713	0.0280028	-2.51545	0.00920437	A_01_P1731286	CCDC77
-1.75069	3.25786	-4.92761	0.00146653	0.0160329	-0.694769	0.00526994	A_01_P1705671	CCDC8
-0.557017	8.85479	-1.96395	0.0886085	0.148311	-4.7829	0.048749	A_01_P007093	CCDC81
-1.09887	9.37953	-3.19095	0.0144299	0.0379232	-2.99815	0.0124652	A_01_P006755	CCDC82
-0.0261975	0.865854	-0.0955305	0.926425	0.949912	-6.48942	0.312231	A_01_P019995	CCDC83
0.984298	10.0557	4.21432	0.00361056	0.0182091	-1.59644	0.00598523	A_01_P011246	CCDC84
-1.53484	8.81596	-4.70589	0.00196079	0.0161313	-0.980013	0.00530227	A_01_P1725101	CCDC85B
1.38639	8.29715	4.4075	0.00282828	0.0170234	-1.34952	0.00559549	A_01_P013342	CCDC86
-2.59072	9.18732	-4.66666	0.00205598	0.0161313	-1.02776	0.00530227	A_01_P1743016	CCDC87
-1.30558	8.92501	-4.1333	0.0040066	0.0188377	-1.70179	0.00619185	A_01_P007066	CCDC88A
1.19186	12.5718	4.43474	0.00273378	0.0169093	-1.31519	0.00555802	A_01_P018996	CCDC88B
2.12614	7.2225	5.55533	0.000740675	0.0160307	-0.00679147	0.00526922	A_01_P1810751	CCDC88C
-0.265124	9.07346	-1.44687	0.188877	0.272125	-5.47471	0.0894461	A_01_P1727041	CCDC89
-1.85712	8.98699	-5.49065	0.000794916	0.0160307	-0.0768847	0.00526922	A_01_P1705741	CCDC9
-0.473758	9.74716	-2.1808	0.0639988	0.114769	-4.47269	0.0377241	A_01_P002543	CCDC90B
0.431754	5.96788	2.19119	0.0624399	0.1125	-4.45444	0.0369781	A_01_P011399	CCDC91
1.21442	5.45363	2.95461	0.0202794	0.0481006	-3.34008	0.0158104	A_01_P1734486	CCDC92
1.12988	6.01985	3.74924	0.00665014	0.023728	-2.21505	0.00779927	A_01_P018027	CCDC93
-0.219887	2.60625	-0.424882	0.68317	0.757023	-6.39539	0.24883	A_01_P1747226	CCDC9B
0.591603	3.977	1.99356	0.0841559	0.142472	-4.73899	0.04683	A_01_P1733511	CCER1
0.974099	2.42094	2.46397	0.0418454	0.0824188	-4.05941	0.0270906	A_01_P1825881	CCER2
-1.61829	6.36865	-4.03566	0.00454794	0.0198116	-1.83012	0.00651196	A_01_P1805836	CCHCR1
-0.0175987	4.21661	-0.0352927	0.972792	0.982001	-6.49378	0.322779	A_01_P1722736	CCIN
-1.01481	2.72115	-2.49463	0.0399779	0.0795977	-4.01446	0.0261634	A_01_P1689211	CCK
-0.284954	1.00612	-0.857742	0.417943	0.514552	-6.10573	0.169131	A_01_P1754491	CCKAR
-0.346514	3.92647	-0.80543	0.446017	0.541878	-6.1494	0.178113	A_01_P1726531	CCKBR
-1.70212	14.461	-6.7608	0.000217881	0.0160307	1.1875	0.00526922	A_01_P1670581	CCL1
0.619474	1.33404	1.36618	0.21249	0.299396	-5.57332	0.0984101	A_01_P1671891	CCL11
-0.671098	4.43688	-2.21861	0.060322	0.109547	-4.41705	0.0360075	A_01_P1822356	CCL14
-0.0431537	3.51571	-0.116218	0.910613	0.938474	-6.48698	0.308472	A_01_P1671866	CCL18
1.57107	2.63008	3.30722	0.0122367	0.0339963	-2.83191	0.0111744	A_01_P1722926	CCL19
-0.00014937	1.40905	-0.000326723	0.999748	0.999958	-6.49447	0.328681	A_01_P1671826	CCL2
0.420977	2.52079	0.597943	0.567963	0.654871	-6.30058	0.215253	A_01_P1670961	CCL20
-1.51299	4.35312	-4.38698	0.00290182	0.0170917	-1.37545	0.00561796	A_01_P011985	CCL21
-1.09962	3.57537	-1.88939	0.0990515	0.162283	-4.88754	0.0533418	A_01_P1671966	CCL23
-0.12401	1.50281	-0.430443	0.679113	0.753615	-6.39298	0.24771	A_01_P1761041	CCL24
0.138691	2.97462	0.353321	0.733827	0.800658	-6.4257	0.263172	A_01_P1670571	CCL25
-0.625951	1.41786	-1.52027	0.170516	0.250796	-5.38232	0.0824354	A_01_P1761046	CCL26
0.622719	5.85471	2.35326	0.0493987	0.0935981	-4.22171	0.0307652	A_01_P1670371	CCL27
0.0276825	3.61713	0.0769925	0.940693	0.96069	-6.49118	0.315774	A_01_P1670467	CCL28
-0.645864	7.16006	-2.31725	0.0521407	0.0976345	-4.27433	0.032092	A_01_P1672151	CCL3
-0.300262	12.1577	-1.24552	0.25144	0.341959	-5.7145	0.1124	A_01_P1671886	CCL4L1
-1.71263	5.24869	-4.89683	0.00156164	0.0160329	-0.75117	0.00526994	A_01_P1696416	CCL5
-1.31735	5.24285	-4.36603	0.00297911	0.0171665	-1.40202	0.00564255	A_01_P008930	CCL7
-0.574496	1.43237	-1.86753	0.101705	0.165832	-4.91659	0.054508	A_01_P1670477	CCL8
-0.198009	11.9474	-1.20914	0.263793	0.355386	-5.7558	0.116814	A_01_P016852	CCM2
-2.15806	2.62846	-5.31273	0.00096827	0.0160307	-0.273056	0.00526922	A_01_P003459	CCN1
-1.6404	11.5649	-5.43014	0.000849673	0.0160307	-0.143044	0.00526922	A_01_P1716231	CCN5
0.699918	6.8516	2.94005	0.0207134	0.0488091	-3.36129	0.0160433	A_01_P009645	CCNA2
0.527968	8.08079	2.13944	0.068102	0.120546	-4.53241	0.0396228	A_01_P1752126	CCNB1
-0.650243	6.9717	-2.93621	0.0207603	0.0488862	-3.36507	0.0160686	A_01_P013824	CCNB1IP1
-0.0269369	6.87925	-0.124247	0.904453	0.934028	-6.48591	0.30701	A_01_P1747756	CCNB2
-1.70034	9.93868	-4.91382	0.00153071	0.0160329	-0.731091	0.00526994	A_01_P1829561	CCNB3
-1.07774	5.90364	-3.09915	0.016456	0.0413842	-3.13038	0.0136028	A_01_P003513	CCNC
1.2136	8.44514	4.29027	0.00327789	0.0177023	-1.49865	0.00581866	A_01_P013511	CCND1
0.377616	10.9283	2.25173	0.0569779	0.1046	-4.36618	0.0343816	A_01_P1731401	CCND2
-0.520319	11.8074	-2.86109	0.0231461	0.052715	-3.47434	0.0173272	A_01_P005798	CCND3
0.12997	12.8787	0.941975	0.375883	0.472157	-6.03016	0.155196	A_01_P1685726	CCNDBP1
0.205097	6.59223	0.892101	0.400775	0.4972	-6.07518	0.163427	A_01_P010681	CCNE1
-1.46057	3.39187	-3.8765	0.00560062	0.0217948	-2.04152	0.00716386	A_01_P1738706	CCNE2
0.611882	6.40643	2.41061	0.0453303	0.087621	-4.13774	0.0288006	A_01_P1675501	CCNF
-2.03835	9.02257	-5.08273	0.00125748	0.0160307	-0.534035	0.00526922	A_01_P1687691	CCNG1
-1.13509	6.43909	-4.27221	0.00335384	0.0178389	-1.52182	0.00586355	A_01_P1688036	CCNG2
-0.861241	8.73117	-3.30574	0.0122622	0.0340465	-2.83401	0.0111909	A_01_P1752521	CCNH
-0.48999	13.1579	-3.08495	0.0166165	0.0417184	-3.14478	0.0137126	A_01_P1688041	CCNI
0.162766	5.99379	0.835513	0.429532	0.525583	-6.12477	0.172757	A_01_P018567	CCNJ
1.29565	10.1594	3.5346	0.00891107	0.0279493	-2.51137	0.00918678	A_01_P1753661	CCNJL
1.30003	9.8714	5.84936	0.000540791	0.0160307	0.303846	0.00526922	A_01_P1758826	CCNL1
1.21556	12.5422	4.70838	0.0019549	0.0161313	-0.976985	0.00530227	A_01_P1763426	CCNL2
-0.817643	12.0856	-4.02428	0.00461607	0.0199445	-1.84518	0.00655567	A_01_P020103	CCNQ
-0.944643	8.1535	-3.71722	0.00694392	0.0242879	-2.25883	0.00798331	A_01_P1791046	CCNT2
-0.691265	6.96451	-3.09922	0.0164079	0.0412925	-3.12866	0.0135726	A_01_P1680461	CCNY
-0.822284	5.5894	-3.82869	0.00580323	0.0222021	-2.08719	0.00729771	A_01_P1720366	CCNYL1
-1.15267	6.00917	-3.66776	0.00742571	0.0252489	-2.32677	0.00829919	A_01_P018237	CCP110
0.729394	9.16445	3.57993	0.0083298	0.0268792	-2.44498	0.00883506	A_01_P1791676	CCPG1
1.02907	8.54354	4.21884	0.00358977	0.0181973	-1.5906	0.00598135	A_01_P1689176	CCR1
-0.209143	4.19994	-0.775645	0.461982	0.557611	-6.17387	0.183284	A_01_P1670321	CCR2
0.74185	8.18377	3.4678	0.00977176	0.0295164	-2.60472	0.00970188	A_01_P1670996	CCR3
0.84959	6.02821	2.85917	0.0233091	0.0530089	-3.47938	0.0174238	A_01_P018882	CCR4
0.414878	7.50052	1.93897	0.0918238	0.152554	-4.81765	0.0501438	A_01_P1671041	CCR5
0.433204	6.39438	2.04279	0.0782643	0.134529	-4.66922	0.0442189	A_01_P1670501	CCR6
0.882882	14.5775	4.0156	0.0046687	0.0200445	-1.85667	0.00658852	A_01_P008946	CCR7
0.530304	3.15188	0.793116	0.45272	0.548593	-6.15944	0.18032	A_01_P014152	CCR8
0.262474	8.18586	1.1131	0.300979	0.395512	-5.85962	0.130003	A_01_P1689186	CCR9
0.69564	8.18349	1.74236	0.12323	0.192798	-5.08985	0.0633718	A_01_P1689166	CCRL2
-1.07478	8.51949	-4.21056	0.00362798	0.0182166	-1.60131	0.0059877	A_01_P017744	CCS
-0.227406	7.29446	-1.17621	0.275898	0.368334	-5.79223	0.12107	A_01_P1771026	CCSAP
0.0888709	2.86506	0.246701	0.811862	0.864346	-6.46084	0.284106	A_01_P1755391	CCSER1
-1.45646	8.26928	-3.94655	0.00511194	0.0208591	-1.94854	0.0068563	A_01_P007428	CCSER2
0.245596	12.7015	1.64747	0.141061	0.215133	-5.21647	0.0707131	A_01_P000902	CCT2
-2.342	7.82818	-4.38539	0.00290762	0.0170917	-1.37747	0.00561796	A_01_P1723401	CCT3
0.420277	13.5576	3.01678	0.0181911	0.0444881	-3.2393	0.014623	A_01_P1735751	CCT4
1.31955	11.5518	5.61186	0.000696616	0.0160307	0.0539476	0.00526922	A_01_P1686871	CCT5
0.92926	10.3479	3.99286	0.00480988	0.0203385	-1.88684	0.00668517	A_01_P1690336	CCT6A
-0.459315	4.12648	-1.73226	0.124442	0.194235	-5.1027	0.0638441	A_01_P1709151	CCT6B
1.51154	13.3694	5.16233	0.0011478	0.0160307	-0.44277	0.00526922	A_01_P1736011	CCT7
0.685526	11.483	3.22521	0.0137432	0.0367581	-2.94901	0.0120822	A_01_P003892	CCT8
0.549491	11.1111	3.21588	0.0136552	0.0366063	-2.9507	0.0120323	A_01_P1672846	CCZ1
1.78708	4.43484	2.92341	0.0212217	0.0496334	-3.38556	0.0163143	A_01_P1767396	CD101
0.0601224	12.1116	0.266653	0.797114	0.852269	-6.45515	0.280137	A_01_P1671406	CD14
-0.770509	9.86618	-3.00061	0.0189699	0.0458458	-3.27316	0.0150693	A_01_P1679136	CD151
0.375203	4.13414	0.853291	0.420619	0.517205	-6.10917	0.170003	A_01_P1767501	CD160
2.2463	10.6088	8.04221	7.02354026034315e-05	0.0160307	2.2501	0.00526922	A_01_P1681236	CD163
0.742098	2.52092	2.45397	0.0419852	0.0826395	-4.06903	0.0271632	A_01_P018057	CD163L1
0.220255	13.1065	1.57748	0.156311	0.233847	-5.30844	0.0768644	A_01_P1746601	CD164
-1.78041	6.15828	-5.81902	0.000558347	0.0160307	0.272395	0.00526922	A_01_P014473	CD164L2
-0.788554	12.5803	-2.00397	0.0834544	0.141456	-4.72626	0.0464959	A_01_P003070	CD177
0.958005	10.0884	3.46841	0.00976561	0.0295015	-2.604	0.00969701	A_01_P015611	CD180
-0.100044	9.58596	-0.644817	0.538482	0.628375	-6.2702	0.206544	A_01_P1712341	CD19
0.388653	7.37832	1.75933	0.120167	0.188951	-5.06679	0.0621073	A_01_P1671606	CD1A
0.295677	8.67744	1.29242	0.235626	0.32476	-5.66058	0.106747	A_01_P1671596	CD1B
-0.691507	10.1876	-3.08318	0.0168382	0.0421215	-3.15347	0.0138451	A_01_P1671601	CD1C
-1.20318	9.53082	-4.09519	0.00420907	0.0191498	-1.75171	0.00629444	A_01_P1670346	CD1D
0.122582	1.00549	0.404166	0.697498	0.769743	-6.40486	0.253011	A_01_P001359	CD1E
-0.752337	8.83352	-3.53925	0.0088541	0.027837	-2.50488	0.0091499	A_01_P1692006	CD2
-0.378139	9.09191	-2.30522	0.0525521	0.0981652	-4.28789	0.0322664	A_01_P002156	CD200
0.305802	7.66559	0.991772	0.353046	0.448901	-5.98239	0.147551	A_01_P1756701	CD200R1
0.136283	1.3237	0.467402	0.653642	0.732529	-6.37508	0.240779	A_01_P007941	CD207
0.77278	1.29251	1.17494	0.276926	0.369396	-5.79322	0.121419	A_01_P1671436	CD209
-0.744232	1.1649	-1.70488	0.130237	0.201534	-5.14041	0.0662431	A_01_P1670356	CD209L2
2.67167	10.9052	5.18013	0.00112473	0.0160307	-0.422488	0.00526922	A_01_P009512	CD22
-0.676237	9.01754	-3.04568	0.0177731	0.0437494	-3.20776	0.0143802	A_01_P1672046	CD226
-3.03391	5.54871	-8.29033	5.73781736440209e-05	0.0160307	2.43452	0.00526922	A_01_P1834357	CD24
0.39414	5.86454	1.38366	0.207306	0.293327	-5.55223	0.0964151	A_01_P1768581	CD244
1.81301	7.91512	4.71199	0.00194641	0.0161313	-0.972604	0.00530227	A_01_P1671106	CD247
0.713097	8.33865	2.89588	0.022091	0.0510635	-3.42573	0.0167843	A_01_P002838	CD248
0.62611	13.8689	3.00113	0.0189557	0.0458301	-3.27241	0.0150641	A_01_P011408	CD27
2.68095	6.00072	4.9773	0.00142102	0.0160329	-0.656499	0.00526994	A_01_P1670126	CD274
1.61477	4.58787	3.69042	0.00720062	0.024774	-2.2956	0.00814309	A_01_P1685996	CD276
-0.301932	5.83275	-1.46605	0.183725	0.266201	-5.45076	0.087499	A_01_P1670096	CD28
-1.51011	9.33896	-3.66321	0.00747177	0.0252898	-2.33304	0.00831264	A_01_P015978	CD2AP
1.19612	11.8479	4.21508	0.00360707	0.0182091	-1.59546	0.00598523	A_01_P1792636	CD2BP2
0.988862	11.6437	3.9509	0.0050827	0.0208113	-1.94273	0.00684055	A_01_P002359	CD300A
2.88828	5.84694	4.79509	0.00176185	0.0161313	-0.872368	0.00530227	A_01_P004909	CD300C
0.217062	4.47479	0.688827	0.512229	0.604614	-6.23917	0.198734	A_01_P1822956	CD300H
0.583317	7.56364	2.54172	0.0372657	0.0753713	-3.94528	0.0247742	A_01_P1822951	CD300LB
-0.384913	7.13101	-1.67339	0.136414	0.20947	-5.18256	0.0688518	A_01_P1822961	CD300LD
2.73437	4.66568	4.12391	0.00405545	0.0189539	-1.71406	0.00623005	A_01_P1710636	CD300LF
-0.91077	7.96464	-4.69482	0.00192236	0.0161313	-0.96894	0.00530227	A_01_P1703186	CD320
1.19571	3.52238	2.06067	0.0766515	0.13233	-4.64548	0.0434963	A_01_P1706156	CD33
-0.805211	2.51632	-1.45316	0.187786	0.270848	-5.46686	0.0890263	A_01_P1769336	CD34
-0.57608	4.42991	-1.51487	0.17185	0.252269	-5.38919	0.0829196	A_01_P1670186	CD36
0.102682	13.8087	0.607544	0.561911	0.649531	-6.29446	0.213498	A_01_P015017	CD37
1.11862	10.1073	4.45018	0.00268173	0.0168138	-1.29577	0.0055266	A_01_P1754361	CD38
-0.665025	13.4162	-3.62036	0.00792132	0.0261453	-2.3922	0.00859383	A_01_P1680111	CD3D
1.28972	7.19661	4.16283	0.00385701	0.0185877	-1.66327	0.00610967	A_01_P017113	CD3EAP
0.663288	12.1896	2.96481	0.0199811	0.0475503	-3.32523	0.0156296	A_01_P010523	CD3G
[truncated: 13,579 more rows]
