# Supplementary material for: Seasonal influenza mRNA vaccine induces stronger innate and comparable or better adaptive responses than licensed inactivated vaccines
Source: NPJ Vaccines. 2026 May 26;11:108. doi: 10.1038/s41541-026-01492-y (PMC13212880; doi:10.1038/s41541-026-01492-y)
Supplement: Supplementary file 6 — Supplementary information [file 41541_2026_1492_MOESM6_ESM.xlsx]

## Sheet: Suppl. Data 5. Comb._DEGs_int.
GeneID	logFC	adj.P.Val	ProbeID
43719	1.10903	0.0440131	A_01_P1806236
ABCA1	-2.52905	0.0383918	A_01_P1722506
ABCA6	1.66827	0.049599	A_01_P1710501
ABHD6	-1.94853	0.0484486	A_01_P006872
ABI2	2.383	0.0477139	A_01_P1773026
ACP5	1.52898	0.0452306	A_01_P1673281
ACPP	-3.06884	0.0145995	A_01_P1759196
ADAM28	-2.57521	0.0187414	A_01_P1737696
ADAMDEC1	-5.00219	0.00146398	A_01_P013938
ADAMTS10	2.63213	0.0344436	A_01_P1703221
ADAR	-2.44773	0.0052348	A_01_P1823491
ADGRL2	3.12392	0.0326977	A_01_P1766541
ADRB3	-1.47572	0.0499064	A_01_P1670821
AGRN	-3.41598	0.0323202	A_01_P1763331
ALDH3A2	-1.84677	0.0339216	A_01_P1708871
ALOX5AP	-1.46673	0.0337747	A_01_P1676201
ANKMY2	-1.39597	0.0395653	A_01_P004826
APOBEC3A	-3.12151	0.0117616	A_01_P1815241
APOBEC3B	-2.06661	0.0199164	A_01_P1718676
APOBEC3G	-1.72482	0.022158	A_01_P1831606
APOBEC3H	-1.86189	0.0145995	A_01_P012369
APOL2	-3.28139	0.0211556	A_01_P004699
ARHGAP18	-1.6189	0.044093	A_01_P010757
ARHGEF11	-2.72087	0.0145995	A_01_P1768331
ARMCX1	-2.6019	0.0197343	A_01_P018924
ATF3	-4.13755	0.00266351	A_01_P013192
ATP6V1A	-2.01053	0.00367023	A_01_P1688011
AZI2	-1.90922	0.0497001	A_01_P1759346
B4GALT4	-1.75106	0.0375084	A_01_P006169
BACE2	1.65985	0.0279264	A_01_P1804021
BAK1	-1.3785	0.0255668	A_01_P1701596
BARD1	-2.75895	0.00329823	A_01_P005782
BATF3	-1.60139	0.0308085	A_01_P016667
BCL2L14	-3.70661	0.0284156	A_01_P1731796
BDKRB2	3.32488	0.00384033	A_01_P1810801
BEX4	1.43996	0.0417438	A_01_P018153
BST2	-1.71663	0.0124134	A_01_P002607
BSX	-2.71523	0.00847832	A_01_P1727786
C11H12orf57	1.28107	0.0344656	A_01_P009132
C19H19orf66	-2.13733	0.0102904	A_01_P1703306
C1QTNF6	1.81463	0.0425772	A_01_P1718541
C3AR1	-2.29653	0.0184965	A_01_P1731606
C5AR2	-2.3358	0.0348421	A_01_P1673726
C5H4orf33	-1.65265	0.0434858	A_01_P1755776
CABP5	-4.36628	0.02851	A_01_P1705801
CADM1	-3.5565	0.0145995	A_01_P1820671
CALHM6	-3.29851	0.0222238	A_01_P005317
CALR3	-3.84269	0.0359376	A_01_P005932
CASP4	-2.02431	0.0308085	A_01_P013593
CASP5	-3.06021	0.0326977	A_01_P1727341
CATSPERZ	1.96239	0.00203576	A_01_P004935
CCDC136	3.2373	0.0313789	A_01_P020025
CCDC34	1.76088	0.0344656	A_01_P1726136
CCL2	-3.26441	0.0392128	A_01_P1671826
CCL8	-5.73008	0.000112287	A_01_P1670477
CCR1	-2.40848	0.0237781	A_01_P1689176
CCR3	2.20614	0.00408818	A_01_P1670996
CCRL2	-3.21608	0.010022	A_01_P1689166
CD163L1	-3.22423	0.00336675	A_01_P018057
CD164	-2.19331	0.010579	A_01_P1746601
CD177	-2.48114	0.0417438	A_01_P003070
CD200R1	-2.27013	0.0145995	A_01_P1756701
CD300A	-1.6633	0.0477139	A_01_P002359
CD5L	-3.48741	0.00230547	A_01_P1692211
CD68	-1.71247	0.0153596	A_01_P1708301
CD9	-1.98019	0.0102904	A_01_P1775026
CDC42SE1	-1.08545	0.0362529	A_01_P1767706
CDHR2	-2.90585	0.0322793	A_01_P1687761
CDKN2B	-1.92076	0.042603	A_01_P1723141
CDKN2D	-1.17345	0.0243799	A_01_P000367
CEBPE	-2.33151	0.0212643	A_01_P015120
CENPP	2.5535	0.0371285	A_01_P1724141
CETP	2.35437	0.0100044	A_01_P007977
CH25H	-2.9916	0.0232093	A_01_P1729961
CHD7	-1.51398	0.0413737	A_01_P014368
CHODL	-2.70381	0.0463785	A_01_P1760381
CHSY1	-2.36263	0.00905501	A_01_P1749036
CMPK2	-4.07432	0.0278321	A_01_P1734821
CMTR1	-2.54954	0.0325017	A_01_P1744201
CNP	-2.58045	0.0197013	A_01_P1674966
COCH	3.55682	0.00416333	A_01_P1749581
CORO2A	-3.16753	0.0284075	A_01_P015583
CPEB3	-1.56827	0.0337747	A_01_P1730023
CPNE4	-2.7528	0.0106727	A_01_P1802016
CSGALNACT1	-2.99153	0.0102904	A_01_P1737511
CSRNP1	-2.09636	0.0140877	A_01_P013647
CTSK	1.54239	0.0178248	A_01_P1671811
CXCR1	-2.26494	0.00492938	A_01_P012569
CXCR2	-1.61857	0.0465991	A_01_P010238
CXHXorf21	-2.00672	0.039534	A_01_P003859
CYTH4	-1.79662	0.0147497	A_01_P1677351
DBF4B	-2.31379	0.00269981	A_01_P1710056
DBN1	1.29248	0.039553	A_01_P1753986
DCBLD1	-1.7604	0.0133829	A_01_P1685456
DDX3X	-1.46511	0.026814	A_01_P1683896
DDX58	-4.17006	0.0111618	A_01_P1670086
DDX60	-3.93094	0.0347688	A_01_P1756106
DHX58	-2.46389	0.0395029	A_01_P1674976
DNPEP	-1.73248	0.0284156	A_01_P002364
DTX3L	-3.16658	0.012484	A_01_P1756906
DYNC2H1	1.90894	0.0389749	A_01_P1727331
DYNLT1	-1.85284	0.0178248	A_01_P014110
DYRK2	1.33824	0.0193657	A_01_P002817
EEF1G	1.27767	0.0332165	A_01_P1774366
EGF	-3.12738	0.0102904	A_01_P1755596
EHBP1L1	-1.55946	0.0387307	A_01_P1725141
EIF2AK2	-2.83393	0.0119809	A_01_P1819011
EPSTI1	-2.86249	0.0269597	A_01_P005277
EPX	4.15501	0.0337116	A_01_P006380
ERAP2	-2.22327	0.0337747	A_01_P005452
ERP29	-1.81269	0.0337116	A_01_P1682116
ETV7	-3.83409	0.0464108	A_01_P1744126
F5	1.5565	0.0465991	A_01_P1772176
FAM184A	1.85447	0.04556	A_01_P000654
FAM219A	-2.36633	0.0243794	A_01_P1722956
FAM47E	-3.08244	0.0243799	A_01_P010679
FAM53C	-1.41265	0.0497001	A_01_P1687431
FBXO6	-2.5395	0.00437185	A_01_P1764016
FCGR1A	-4.02134	0.0264248	A_01_P1767586
FCGR2A	-1.61934	0.02851	A_01_P1768686
FCGR2B	-1.71243	0.0178248	A_01_P017188
FCRL2	1.50325	0.047205	A_01_P004423
FGFR1OP	1.27701	0.0477139	A_01_P1791286
FGL2	-2.1057	0.0148639	A_01_P011209
FHAD1	-4.52741	0.00492938	A_01_P1764176
FMR1	-1.62146	0.0264321	A_01_P1742326
FNDC11	1.6134	0.00850988	A_01_P020179
FPR1	-2.00765	0.0404357	A_01_P004650
FPR2	-2.60473	0.0102904	A_01_P015784
GADD45B	-1.19844	0.0455079	A_01_P014037
GBP2	-2.93884	0.0440131	A_01_P012911
GCH1	-2.96929	0.0244009	A_01_P1686411
GGH	1.58728	0.0138196	A_01_P009377
GLOD5	-3.06986	0.0199164	A_01_P1740426
GLRX	-1.59669	0.0278321	A_01_P008000
GLS2	3.59763	0.0145995	A_01_P020207
GLUL	-1.56514	0.024921	A_01_P1692591
GM2A	-3.08512	0.0465991	A_01_P1687611
GNB1	-1.19558	0.0442277	A_01_P1763491
GNGT2	-1.29848	0.0288997	A_01_P1709281
GNS	-2.0037	0.0178248	A_01_P1681791
GPATCH4	1.85146	0.0347388	A_01_P014007
GPC1	-2.99363	0.00746597	A_01_P1817656
GPR61	-2.4529	0.0333288	A_01_P007321
GPR84	-4.44464	0.0259773	A_01_P016758
GPR88	2.29011	0.0344436	A_01_P002037
GPRC5B	-2.84703	0.0251018	A_01_P004967
GSDMB	-2.28567	0.0204632	A_01_P1709716
GSG1	-3.33262	0.0178248	A_01_P014388
GSTA4	1.62165	0.0236658	A_01_P006346
GTPBP2	-1.55733	0.0313719	A_01_P005871
H3F3B	-1.80163	0.0168686	A_01_P1735891
HAS1	-2.44114	0.0197343	A_01_P1706221
HEBP1	-2.13838	0.00329823	A_01_P006335
HELZ2	-2.32957	0.0130818	A_01_P1676541
HERC5	-4.81121	0.00735015	A_01_P1807081
HES4	-2.99315	0.0145995	A_01_P001060
HFE	-2.30488	0.0114642	A_01_P009472
HIRA	-1.77148	0.0404348	A_01_P015239
HMOX1	-2.79787	0.00633948	A_01_P010451
HOOK3	-1.28559	0.0494142	A_01_P1738126
HRASLS2	-3.47948	0.00553761	A_01_P1725371
HSH2D	-1.89457	0.0267116	A_01_P1703831
ICA1L	2.37047	0.0392577	A_01_P1720226
IDO1	-2.11555	0.0499667	A_01_P1695521
IDO2	-2.6524	0.0412853	A_01_P1738041
IFI16	-2.32059	0.0231268	A_01_P1768411
IFI27	-3.66419	0.021431	A_01_P014437
IFI35	-2.32848	0.00633948	A_01_P1709931
IFI44	-3.55735	0.0464108	A_01_P015008
IFI6	-3.25452	0.0367714	A_01_P1671466
IFIH1	-2.42282	0.0404348	A_01_P1670041
IFIT3	-4.09442	0.0477363	A_01_P1680786
IFITM1	-1.60389	0.0289257	A_01_P1679122
IL15RA	-2.29228	0.0232019	A_01_P1728186
IL1RN	-3.96108	0.00776542	A_01_P008884
IL23A	2.38801	0.00367023	A_01_P014195
IL27	-4.09701	0.0073837	A_01_P019515
IPO5	1.09173	0.0418173	A_01_P1715061
IQCF6	-2.56224	0.0364631	A_01_P1800981
IQSEC2	-1.71489	0.0302773	A_01_P1740626
IRF2BPL	-1.75534	0.0367714	A_01_P1670946
IRF5	-1.82723	0.00905501	A_01_P1762371
IRF7	-3.30619	0.014826	A_01_P018486
ISG15	-5.47296	0.00459788	A_01_P005111
ISG20	-2.55131	0.00329823	A_01_P1748736
JUP	-4.6311	0.00230547	A_01_P014363
KCNJ2	-2.46745	0.0440131	A_01_P1670736
KCNMA1	-2.77145	0.0245108	A_01_P1831787
KCNMB4	1.60149	0.0477139	A_01_P1681826
KIT	2.25698	0.00905501	A_01_P002093
KLHDC7B	-4.73754	0.0184358	A_01_P1815031
LDLRAD3	-1.85039	0.0219449	A_01_P019608
LGALS17C	6.05236	0.010577	A_01_P1825906
LGALS3BP	-2.19524	0.0384733	A_01_P012890
LGALS8	-2.54842	0.00633948	A_01_P1770841
LGALS9	-2.11601	0.0289257	A_01_P1674626
LIF	-1.85413	0.0384733	A_01_P006620
LILRA6	-2.74809	0.0337116	A_01_P1670531
LITAF	-1.38907	0.044093	A_01_P012330
LOC100424335	-2.34249	0.0284075	A_01_P1703096
LOC106993525	-1.1673	0.0318667	A_01_P1727971
LOC106993965	1.63951	0.0151872	A_01_P1822331
LOC106995876	-1.49277	0.0348063	A_01_P1698541
LOC106998770	3.84261	0.00830822	A_01_P1807536
LOC106999291	1.90257	0.0478775	A_01_P017614
LOC693631	-3.89213	0.02311	A_01_P1766241
LOC694691	2.10579	0.00850988	A_01_P1764211
LOC695218	1.26702	0.0145995	A_01_P002905
LOC696463	-1.25264	0.0395029	A_01_P1672611
LOC699418	5.68639	0.00663467	A_01_P1705096
LOC700215	-3.20715	0.0102904	A_01_P1774946
LOC700274	-2.90045	0.0127227	A_01_P1679406
LOC701928	-2.04083	0.0212755	A_01_P1833821
LOC702286	-2.78971	0.00492938	A_01_P006347
LOC702336	-2.05885	0.0499667	A_01_P1806626
LOC703641	1.48827	0.0311493	A_01_P013495
LOC705860	-2.83939	0.0236658	A_01_P001292
LOC705884	1.65118	0.0395824	A_01_P1788571
LOC706619	-1.29337	0.0437231	A_01_P1723756
LOC707687	-1.7486	0.0278321	A_01_P1808216
LOC708980	2.95511	0.0145995	A_01_P1826566
LOC709274	-4.54928	0.0395824	A_01_P1675931
LOC709324	-1.64104	0.0297143	A_01_P1762766
LOC712274	1.30745	0.019489	A_01_P1777921
LOC712390	2.55101	0.0434858	A_01_P1813595
LOC715096	-2.24933	0.0226676	A_01_P1778606
LOC715737	-1.22721	0.0498888	A_01_P1798541
LOC716637	-2.10983	0.0300023	A_01_P1698841
LOC717838	1.16606	0.0178248	A_01_P1704558
LOC719537	-2.21682	0.042603	A_01_P1764631
LOC719702	-1.743	0.0178248	A_01_P1699066
LOC720221	-1.63025	0.047491	A_01_P1704016
LOC720351	-1.86195	0.0122347	A_01_P1699056
LOC722711	-2.01973	0.00930949	A_01_P1699291
LOC723473	-1.41341	0.0223859	A_01_P1829806
LRG1	-2.49691	0.0494142	A_01_P011207
LRRC75B	1.57672	0.0199164	A_01_P018615
LRRC8B	-2.3858	0.0259773	A_01_P1796476
LRRK1	-3.25742	0.0187414	A_01_P017178
LSM2	-1.55432	0.0348063	A_01_P010390
LTBR	-1.65612	0.0178248	A_01_P009978
LY6E	-1.85548	0.024921	A_01_P015442
LYN	-1.40984	0.038244	A_01_P004732
MAMU-B	-1.81677	0.0217813	A_01_P1699206
MAMU-DMB	1.37654	0.0427556	A_01_P1743876
MAMU-DPB	1.3759	0.049286	A_01_P1696471
MAMU-DQA1	1.46057	0.049599	A_01_P1671211
MAMU-DQB1	1.46438	0.0273087	A_01_P1696486
MAMU-E	-1.89931	0.0128342	A_01_P1699296
MAMU-F	-1.6779	0.0382885	A_01_P1672016
MAMU-I	-2.03999	0.0264248	A_01_P1699336
MAPK14	-1.54859	0.0497749	A_01_P1744096
MARCO	-4.71194	0.029204	A_01_P1737056
MBOAT2	1.61131	0.0128342	A_01_P1682316
MCL1	-1.6653	0.0313789	A_01_P1767631
MED17	-2.01875	0.0305214	A_01_P1679956
MILR1	-1.79987	0.021888	A_01_P004228
MLLT11	1.22307	0.0297143	A_01_P017555
MOB3C	-2.35788	0.039553	A_01_P1765826
MOCOS	-2.48474	0.030173	A_01_P017776
MOV10	-2.18573	0.0298328	A_01_P010914
MPP1	-1.29927	0.0313789	A_01_P017658
MPZL1	-1.61395	0.0121343	A_01_P1783821
MRPL40	-1.29268	0.0369042	A_01_P011403
MRTFA	-1.9083	0.0413737	A_01_P1718736
MS4A4A	-5.6794	0.00146398	A_01_P1725586
MSR1	-3.57386	0.0431858	A_01_P1683136
MT1JP	-2.04926	0.0171366	A_01_P1680181
MT1L	-2.06457	0.0166017	A_01_P001599
MT1X	-2.79835	0.00421043	A_01_P001703
MT2A	-2.87005	0.00329823	A_01_P012361
MX1	-3.12536	0.0265557	A_01_P1671051
MX2	-3.06946	0.010577	A_01_P1689966
MXRA7	1.65981	0.0222443	A_01_P1834361
MYB	1.36667	0.0322793	A_01_P016065
MYD88	-1.39168	0.0302674	A_01_P013788
MYO7B	-5.04277	0.00492938	A_01_P1737171
NADK	-1.71448	0.0151582	A_01_P1763481
NAGK	-1.48486	0.0278321	A_01_P012851
NANS	-2.16442	0.0187414	A_01_P1695581
NCOA7	-3.31887	0.000643382	A_01_P1746236
NOD2	-1.55939	0.0464108	A_01_P1712826
NOP53	1.13445	0.0313789	A_01_P1705776
NOXA1	1.41962	0.0269597	A_01_P1793736
NTNG1	-3.07097	0.0436685	A_01_P1767016
OAS1	-5.17506	0.00193829	A_01_P1734076
OAS2	-2.93919	0.0278321	A_01_P014080
OAS3	-2.97312	0.030173	A_01_P014352
OASL	-4.28181	0.013234	A_01_P008276
OGFR	-1.62549	0.0346868	A_01_P006994
OLIG2	3.55515	0.0105007	A_01_P008458
P2RY6	-3.82301	0.00492938	A_01_P018988
PAQR8	-2.03889	0.0333288	A_01_P1685036
PARP10	-1.85174	0.0140139	A_01_P1672791
PARP11	-2.00545	0.00776542	A_01_P001186
PARP12	-2.72728	0.0395405	A_01_P1762606
PARP14	-2.96946	0.00416333	A_01_P1688886
PARP15	-1.48245	0.0371372	A_01_P1756911
PARP9	-1.92482	0.0404393	A_01_P010013
PAXBP1	-1.16238	0.0411283	A_01_P1760166
PEAK1	-1.8538	0.0273087	A_01_P1788046
PFKFB3	-2.34447	0.00202908	A_01_P1728221
PGAP2	-1.17919	0.0371372	A_01_P012755
PHF11	-1.49301	0.0435706	A_01_P005751
PID1	2.98123	0.0135308	A_01_P007238
PIK3AP1	-2.35875	0.0128342	A_01_P1680856
PLA2G4C	-4.87555	0.00821311	A_01_P000842
PLS3	1.85396	0.0421903	A_01_P009883
PLSCR1	-3.41151	0.027361	A_01_P1758981
PML	-1.77049	0.029965	A_01_P1748251
PNOC	1.46325	0.0413737	A_01_P004325
PNPT1	-1.39915	0.025432	A_01_P1735661
PODXL	-2.6293	0.0197343	A_01_P1762436
POR	-1.48003	0.0344436	A_01_P000221
PPM1J	-3.65333	0.000876557	A_01_P1767286
PPP1R3B	-2.05332	0.0412917	A_01_P1737416
PQLC1	-2.20202	0.0384823	A_01_P1707846
PRKCG	-2.1055	0.0272659	A_01_P1706436
PSMB8	-1.53418	0.0135308	A_01_P1743871
PTGDR2	2.25105	0.0295547	A_01_P006807
PTX3	-4.44349	0.00269981	A_01_P011253
QARS	1.26365	0.0145995	A_01_P010000
RAB8A	-1.83479	0.00905501	A_01_P1786606
RABGAP1L	-4.60171	2.69527279652281e-05	A_01_P1770458
RACK1	1.07151	0.0399306	A_01_P005120
RALB	-1.7479	0.029204	A_01_P1737106
RARRES3	-1.50401	0.0477139	A_01_P002830
RBCK1	-1.61479	0.0233868	A_01_P1716916
RBM43	-1.38471	0.0138081	A_01_P1677571
RGCC	1.49965	0.00897248	A_01_P1676271
RGS10	1.25984	0.029204	A_01_P1681061
RHBDF2	-2.7493	0.0161771	A_01_P1710791
RHOBTB1	1.5993	0.0404357	A_01_P1729821
RIN2	-5.5799	0.00584661	A_01_P012013
RNF135	-1.55031	0.0455079	A_01_P1822311
RNF170	-1.96567	0.0465991	A_01_P013489
RNF175	-3.34812	0.0482727	A_01_P000389
RPL10A	1.22317	0.0412917	A_01_P1744036
RPL18	1.17029	0.0356237	A_01_P1719911
RPL22	1.16227	0.0413737	A_01_P015687
RPL23	1.60978	0.0425772	A_01_P1709641
RPL3	1.16875	0.031308	A_01_P1718686
RPL35	1.13587	0.0313719	A_01_P1698326
RPL35A	1.19229	0.0154452	A_01_P011591
RPS13	1.21822	0.0212643	A_01_P1679651
RPS18	1.19276	0.0294465	A_01_P017689
RPS21	1.0594	0.034572	A_01_P020079
RPS25	1.19262	0.0300023	A_01_P1778886
RPS26	1.21784	0.031499	A_01_P1795201
RPS27A	1.61267	0.0326977	A_01_P017262
RPS4X	1.19474	0.0275471	A_01_P1781560
RPS6KC1	-1.69332	0.0206739	A_01_P1692376
RSAD2	-4.36241	0.0306848	A_01_P1734826
RSPH9	-1.77691	0.00534193	A_01_P1744626
RTP4	-2.65787	0.0277274	A_01_P016719
RUFY4	-3.19864	0.00991375	A_01_P1720526
RXRA	-1.40363	0.0482434	A_01_P1721546
SAMD4A	-3.58983	0.0120712	A_01_P008126
SASH1	-3.23793	0.0145995	A_01_P1685351
SBF2	-1.57354	0.022158	A_01_P1726391
SBNO2	-2.01896	0.0178248	A_01_P1826446
SCAI	1.24562	0.0278321	A_01_P1724086
SCARB2	-1.89736	0.0348577	A_01_P1688046
SCIMP	-2.60439	0.0128707	A_01_P1708151
SCIN	-3.58911	0.00870185	A_01_P1690516
SCLT1	-2.52846	0.0244009	A_01_P019145
SDC3	-5.21773	0.0333288	A_01_P1764951
SECTM1	-3.87039	0.0082196	A_01_P1711191
SERPINB1	-1.81203	0.0327517	A_01_P008471
SERPING1	-2.90915	0.0156289	A_01_P1725681
SFT2D2	-1.4646	0.0411283	A_01_P1770301
SHB	1.88725	0.0413737	A_01_P019973
SIGLEC1	-2.72278	0.00920375	A_01_P018582
SIGLEC14	-2.81368	0.0419936	A_01_P1826191
SLAMF9	2.02479	0.0425772	A_01_P011582
SLC12A2	1.21321	0.0499667	A_01_P1752911
SLC18B1	-1.74989	0.0313789	A_01_P015809
SLC1A3	-3.01801	0.0411283	A_01_P016735
SLC25A6	1.13341	0.0375049	A_01_P005775
SLC26A8	-1.84756	0.0383918	A_01_P010252
SLC2A5	-4.01366	0.0375311	A_01_P011491
SLC37A2	-1.41932	0.0294465	A_01_P003755
SLC38A5	-1.39192	0.0178251	A_01_P1740396
SLC47A1	-1.87703	0.0298328	A_01_P1708861
SLC7A3	2.3582	0.0144129	A_01_P020217
SLFN5	-2.55306	0.0128707	A_01_P1674701
SMU1	-1.5385	0.0382885	A_01_P1678726
SOCS1	-2.14631	0.0187414	A_01_P000979
SP100	-1.4086	0.0346456	A_01_P1817496
SPATA7	1.52538	0.047205	A_01_P1750711
SPATS2L	-3.31053	0.0131254	A_01_P007341
SRPK2	1.20587	0.0434858	A_01_P006124
ST3GAL4	-1.5667	0.0282161	A_01_P002140
STARD4	-1.53708	0.0369472	A_01_P1752741
STBD1	-3.33278	0.0069323	A_01_P1754956
STMN1	2.13662	0.0243698	A_01_P003091
STX16	-1.94705	0.0083757	A_01_P1715756
STX3	-1.61628	0.0434858	A_01_P1725621
SYNE2	-1.7163	0.0211659	A_01_P1750216
SYNGR1	1.39312	0.0347688	A_01_P002680
TANK	-1.9449	0.0347388	A_01_P004669
TBC1D8	-3.17174	0.0165992	A_01_P1798631
TCIRG1	-1.50135	0.0199164	A_01_P1724901
TDRD7	-1.84386	0.0131366	A_01_P1694316
TENT5A	-2.43232	0.0014729	A_01_P010867
TESMIN	2.88299	0.0422868	A_01_P006430
TEX2	1.22865	0.0251025	A_01_P001384
TEX261	-1.92584	0.0308085	A_01_P1735936
TFDP1	-2.26206	0.0455079	A_01_P1715366
THBD	-2.20461	0.0353078	A_01_P013083
TIPARP	-2.25197	0.022158	A_01_P1758841
TLR3	-4.0816	0.00511549	A_01_P000170
TMEM140	-1.8845	0.0234081	A_01_P1803601
TMEM171	-1.48128	0.0387307	A_01_P003825
TMEM273	1.36455	0.0278321	A_01_P1729216
TMEM60	-1.75969	0.00589595	A_01_P017131
TMEM62	-1.36989	0.0275339	A_01_P018595
TNFSF10	-2.32421	0.0121343	A_01_P019076
TNFSF8	-1.68349	0.0392128	A_01_P1722226
TOR1AIP1	-1.42965	0.049599	A_01_P1770116
TOR1B	-1.97386	0.00854585	A_01_P1791531
TPCN1	2.24205	0.0199434	A_01_P1816481
TRAFD1	-1.88654	0.0448963	A_01_P016021
TREM1	-1.91912	0.0187414	A_01_P013839
TREX1	-2.49528	0.00436539	A_01_P005322
TRIM5	-2.10524	0.0106817	A_01_P1696436
TRPM8	-1.49384	0.0356043	A_01_P1817736
TSGA13	2.32304	0.0145995	A_01_P008422
TXNRD1	-1.4027	0.0204632	A_01_P1783561
UBE2L6	-2.39487	0.00437185	A_01_P000668
UNC93B1	-2.0931	0.00920375	A_01_P003351
USH1C	2.42811	0.0284075	A_01_P1726286
USP18	-4.95197	0.00141035	A_01_P1717696
USP25	-1.27948	0.0465367	A_01_P1760406
VSIG10L	-3.39024	0.025432	A_01_P1706176
VSTM1	1.7875	0.0232093	A_01_P1827111
WIF1	2.33145	0.0113806	A_01_P008116
XAF1	-2.03961	0.0324642	A_01_P010774
XRN1	-2.95876	0.012463	A_01_P1689526
ZBP1	-2.23346	0.0209457	A_01_P006175
ZBTB7B	-1.67606	0.0133371	A_01_P008041
ZC3HAV1	-2.4507	0.0168735	A_01_P1762591
ZCCHC2	-2.71394	0.026814	A_01_P018524
ZDHHC3	-1.63357	0.0205169	A_01_P1758006
ZKSCAN2	1.50443	0.0420764	A_01_P1712276
ZNF165	-1.48761	0.0277274	A_01_P015312
